# Supplementary material for: Streptococcus pyogenes Transcriptome Changes in the Inflammatory Environment of Necrotizing Fasciitis
Source: Appl Environ Microbiol. 2019 Oct 16;85(21):e01428-19. doi: 10.1128/AEM.01428-19 (PMC6803311; doi:10.1128/AEM.01428-19)
Supplement: Supplemental file 2 [file AEM.01428-19-sd002.xlsx]

## Sheet: 24 h vs THY
Dataset 1-1: Global gene expression changes in mouse model of necrotizing fasciitis at 24 h post-infection.
Gene ID	Gene name	Accession ID	Definition_from_PATRIC	log2 FC	FDR	THY_1 RPKM	THY_2 RPKM	THY_3 RPKM	24 h_1 RPKM	24 h_2 RPKM	24 h_3 RPKM
SP5448_00005	dnaA	CP008776	Chromosomal replication initiator protein DnaA	0.287586	0.354697	187.1	269.8	276.2	354.1	278.6	257.7
SP5448_00010	dnaN	CP008776	DNA polymerase III beta subunit (EC 2.7.7.7)	0.241726	0.465522	241.4	350.2	344.1	425.4	402.3	281.4
SP5448_00015		CP008776	Uncharacterized protein CAC3725	-0.619787	0.200041	63.4	89.7	91.7	58.3	47	51.4
SP5448_00020		CP008776	GTP-binding and nucleic acid-binding protein YchF	-0.0230747	0.944305	352.5	488	486.5	446.1	513.1	348.4
SP5448_00025	pth	CP008776	Peptidyl-tRNA hydrolase (EC 3.1.1.29)	0.249282	0.454238	58.4	82.9	79.6	115.3	84.2	67.1
SP5448_00030	trcF	CP008776	Transcription-repair coupling factor	-0.038094	0.922355	66.3	104.1	107.5	122	89.3	62.8
SP5448_00035		CP008776	Ribosome-associated heat shock protein implicated in the recycling of the 50S subunit (S4 paralog)	-0.429893	0.172072	108.8	150.5	150.8	125.4	93.8	85.3
SP5448_00040	divIC	CP008776	Cell division protein DivIC (FtsB), stabilizes FtsL against RasP cleavage	-0.548937	0.0994839	127.7	187.2	184.8	140.8	106.7	93.2
SP5448_00050		CP008776	hypothetical protein	-0.162203	0.63307	152.5	225	213.7	214.3	193.1	126.2
SP5448_00055	tilS	CP008776	tRNA(Ile)-lysidine synthetase (EC 6.3.4.19)	-2.6319	6.94e-05	488.7	679	619.3	123.7	93.5	72.6
SP5448_00060		CP008776	Hypoxanthine-guanine phosphoribosyltransferase (EC 2.4.2.8)	-2.39923	0.000293885	1953.9	2738.9	2816.7	610.1	384.2	435.7
SP5448_00065	ftsH	CP008776	Cell division-associated, ATP-dependent zinc metalloprotease FtsH	-2.54557	0.00020639	3231.4	4424.8	4607.9	947.1	636.1	547.5
SP5448_00070		CP008776	Cationic amino acid transporter - APC Superfamily	0.44748	0.245852	67.6	102.2	100.4	171.9	92.3	111.9
SP5448_00185	sibA	CP008776	Secreted antigen GbpB/SagA/PcsB, putative peptidoglycan hydrolase	0.633678	0.0494672	886.9	1122.6	1092.9	2151	1338.9	1412.6
SP5448_00190	prsA.2	CP008776	Ribose-phosphate pyrophosphokinase (EC 2.7.6.1)	0.536327	0.142535	449.7	611.5	614.7	1211.9	702.7	606.5
SP5448_00195	recO	CP008776	DNA recombination and repair protein RecO	-0.990106	0.0255627	122.3	164.9	155.5	113.1	63.6	54.4
SP5448_00200	plsX	CP008776	Phosphate:acyl-ACP acyltransferase PlsX (EC 2.3.1.n2)	-1.30389	0.00331445	512.2	659.2	625.3	286.5	222.9	217.9
SP5448_00205	acpP.2	CP008776	Acyl carrier protein	-1.06779	0.0082946	144.2	221.4	209.1	106.3	95.5	70.1
SP5448_00210	purC	CP008776	Phosphoribosylaminoimidazole-succinocarboxamide synthase (EC 6.3.2.6)	1.35982	0.073933	7.5	12	11.2	63.5	17.6	17.8
SP5448_00215	purL	CP008776	Phosphoribosylformylglycinamidine synthase, synthetase subunit (EC 6.3.5.3) / Phosphoribosylformylglycinamidine synthase, glutamine amidotransferase subunit (EC 6.3.5.3)	1.37547	0.0637772	12.7	21.1	21.1	123.4	25.8	34
SP5448_00220	purF	CP008776	Amidophosphoribosyltransferase (EC 2.4.2.14)	1.22818	0.0767358	16.3	26.4	24.4	142.1	27.6	36.8
SP5448_00225	purM	CP008776	Phosphoribosylformylglycinamidine cyclo-ligase (EC 6.3.3.1)	1.1426	0.128506	20.1	29.4	29.3	136.7	29.5	48.9
SP5448_00230	purN	CP008776	Phosphoribosylglycinamide formyltransferase (EC 2.1.2.2)	1.31358	0.0644357	18.6	24.8	27.8	155.7	27	49.9
SP5448_00235	purH	CP008776	IMP cyclohydrolase (EC 3.5.4.10) / Phosphoribosylaminoimidazolecarboxamide formyltransferase (EC 2.1.2.3)	1.24631	0.0715357	33.1	40.9	42.2	244.9	47.2	68.5
SP5448_00240		CP008776	putative choline binding protein	1.6999	0.0399282	6	8.4	9.7	59.9	16	22.4
SP5448_00245	purD	CP008776	Phosphoribosylamine--glycine ligase (EC 6.3.4.13)	0.843916	0.168159	31.8	43.8	46.2	146.1	43.5	60.2
SP5448_00250	purE	CP008776	N5-carboxyaminoimidazole ribonucleotide mutase (EC 5.4.99.18)	1.02193	0.115942	25.8	36.6	38.1	140.7	36.5	60.9
SP5448_00255	purK	CP008776	N5-carboxyaminoimidazole ribonucleotide synthase (EC 6.3.4.18)	0.812567	0.171275	40	59.1	57.8	191.9	50.7	77.8
SP5448_00260		CP008776	Possible abortive infection phage resistance protein	0.13629	0.703871	82.9	110.1	103	142.7	103.8	84.5
SP5448_00265	purB	CP008776	Adenylosuccinate lyase (EC 4.3.2.2) @ SAICAR lyase (EC 4.3.2.2)	0.380067	0.219827	171.2	218.8	228.4	333.5	266	213.3
SP5448_00270		CP008776	Transcriptional regulator, Xre family	2.18725	0.000253957	7	9.9	10.7	34.3	56.9	46.2
SP5448_00280	ruvB	CP008776	Holliday junction ATP-dependent DNA helicase RuvB (EC 3.6.4.12)	0.276122	0.299639	409.1	560.9	579.1	613.2	602	639.9
SP5448_00285		CP008776	Low molecular weight protein tyrosine phosphatase (EC 3.1.3.48)	-0.946193	0.0111192	299.1	464.8	484.7	227.9	191.5	214.4
SP5448_00290		CP008776	MORN motif family protein	-1.36243	0.00360114	483	680.3	711.7	275.7	202.2	244.9
SP5448_00295		CP008776	Acyltransferase family	-0.88221	0.0296955	410.5	614.3	637.4	317.8	306.2	262.6
SP5448_00300	adh2	CP008776	Acetaldehyde dehydrogenase (EC 1.2.1.10) / Alcohol dehydrogenase (EC 1.1.1.1)	3.49766	1.19e-05	107.3	169.9	221.1	1641.5	2065.1	1743.7
SP5448_00305	adhA	CP008776	Alcohol dehydrogenase (EC 1.1.1.1)	3.88278	0.00308308	48	49.1	61.5	192.6	980.7	2593.9
SP5448_00310		CP008776	Multi antimicrobial extrusion (MATE) family transporter	-1.03607	0.0616683	62.2	94.2	98.9	46	34	41.3
SP5448_00315	rpsJ	CP008776	SSU ribosomal protein S10p (S20e)	0.326153	0.415384	1994.1	2802.3	3184.4	5109.9	2668.1	2572.3
SP5448_00320	rplC	CP008776	LSU ribosomal protein L3p (L3e)	0.118198	0.783577	2384.5	3243.4	3326	5216.1	2867.8	2198.8
SP5448_00325	rplD	CP008776	LSU ribosomal protein L4p (L1e)	0.181185	0.673093	2858.2	3938.5	4170.2	6678.7	3897	2629.1
SP5448_00330	rplW	CP008776	LSU ribosomal protein L23p (L23Ae)	0.26945	0.533679	2082.8	2997.3	3205.3	5128.7	3339.8	2046
SP5448_00335	rplB	CP008776	LSU ribosomal protein L2p (L8e)	0.164154	0.716826	2849.5	4020.2	4312	6936.6	3959.1	2530.5
SP5448_00340	rpsS	CP008776	SSU ribosomal protein S19p (S15e)	-0.229719	0.631691	4220.3	5339.5	5158.1	7438.4	4007.3	2418.1
SP5448_00345	rplV	CP008776	LSU ribosomal protein L22p (L17e)	0.0960066	0.845533	3040.4	4155.7	4350.1	7143.2	4109.9	2285.9
SP5448_00350	rpsC	CP008776	SSU ribosomal protein S3p (S3e)	-0.0476363	0.921363	3371	4520	4616.3	6853.2	4176.2	2225.7
SP5448_00355	rplP	CP008776	LSU ribosomal protein L16p (L10e)	0.0261762	0.954739	3384.7	4509.8	4737.1	7403.8	4453.8	2315.3
SP5448_00360	rpmC	CP008776	LSU ribosomal protein L29p (L35e)	-0.124388	0.818919	2195.1	3001.9	2947.6	4426	2649.4	1278.5
SP5448_00365	rpsQ	CP008776	SSU ribosomal protein S17p (S11e)	-0.0528009	0.92033	3169.3	4346.7	4267.4	6557	4180.3	1921.4
SP5448_00370	rplN	CP008776	LSU ribosomal protein L14p (L23e)	0.168409	0.729399	2647.5	3681.5	4092.8	6620.2	4033.4	2120.4
SP5448_00375	rplX	CP008776	LSU ribosomal protein L24p (L26e)	-0.0163616	0.971621	3186.4	4306	4404.9	6575.6	4354.5	2039.9
SP5448_00380	rplE	CP008776	LSU ribosomal protein L5p (L11e)	0.178657	0.71991	2723.2	3695.1	3864.4	6796.8	4187.4	1981
SP5448_00385	rpsN	CP008776	SSU ribosomal protein S14p (S29e) @ SSU ribosomal protein S14p (S29e), zinc-dependent	0.365034	0.486934	1244.1	1875	2298.4	3322.9	2649.1	1301.6
SP5448_00390	rpsH	CP008776	SSU ribosomal protein S8p (S15Ae)	0.20387	0.674771	2977.3	4363.7	4545.1	7109.4	5242.4	2421
SP5448_00395	rplF	CP008776	LSU ribosomal protein L6p (L9e)	-0.0249262	0.955978	2915.4	3974.7	4146.9	5949.9	3988.3	1922.6
SP5448_00400	rplR	CP008776	LSU ribosomal protein L18p (L5e)	-0.0229319	0.959301	2680.9	3567.9	4001.2	5457.9	3569.9	1872.6
SP5448_00405	rpsE	CP008776	SSU ribosomal protein S5p (S2e)	-0.115095	0.800942	2520.8	3525.5	3821.9	4837.7	3240	1705.5
SP5448_00410	rpmD	CP008776	LSU ribosomal protein L30p (L7e)	-0.381008	0.527129	1677.1	2248	2008.8	2226.5	1843.8	834.8
SP5448_00415	rplO	CP008776	LSU ribosomal protein L15p (L27Ae)	-0.0503878	0.922355	2265.6	3203.9	3443.1	4940	3039.4	1498.7
SP5448_00420	secY	CP008776	Protein translocase subunit SecY	-0.0149676	0.974042	2656.6	3851.9	3900.5	5846.5	3784.3	1748.5
SP5448_00425	adk	CP008776	Adenylate kinase (EC 2.7.4.3)	0.246801	0.657963	260.9	368.4	383.1	808.8	392	194
SP5448_00430	infA	CP008776	Translation initiation factor 1	-0.617457	0.111403	4509.9	5693.1	5793.6	5191.1	3296.3	2406.7
SP5448_00435	rpmJ	CP008776	LSU ribosomal protein L36p @ LSU ribosomal protein L36p, zinc-dependent	-0.732052	0.0868798	2230.9	2497.1	2233.3	2187.3	1351.1	917.8
SP5448_00440	rpsM	CP008776	SSU ribosomal protein S13p (S18e)	-0.275858	0.477269	4499.2	5952	6362.8	6772.6	4422.7	3205
SP5448_00445	rpsK	CP008776	SSU ribosomal protein S11p (S14e)	-0.292941	0.447186	4814.6	6219.1	6541.3	7353.5	4424.4	3273.3
SP5448_00450	rpoA	CP008776	DNA-directed RNA polymerase alpha subunit (EC 2.7.7.6)	-0.365487	0.366097	4810.5	6452.9	6554.5	6980.5	4729.1	2881.9
SP5448_00455	rplQ	CP008776	LSU ribosomal protein L17p	-0.204031	0.63682	4058	5595.9	5986.9	6844.8	4649.9	2794.2
SP5448_00545		CP008776	hypothetical protein	-0.027194	0.951806	35.9	45.7	48.1	44.1	39.1	43.2
SP5448_00555		CP008776	Diphosphocytidyl-sugar kinase	-0.449744	0.172671	103.4	177.4	176.4	117.1	102.2	105.4
SP5448_00560	adcR	CP008776	Transcriptional repressor AdcR for Zn(2+)-responsive expression	1.69912	0.000871055	175.6	273.9	267.6	597.6	971.2	766.1
SP5448_00565	adcC	CP008776	Zinc ABC transporter, ATP-binding protein AdcC	1.93005	0.000293885	192	281.4	290.3	820.5	1228.3	868.9
SP5448_00570	adcB	CP008776	Zinc ABC transporter, permease protein AdcB	1.95718	0.0003909	163.2	242.3	251.7	715.8	1149.7	715.4
SP5448_00575		CP008776	HIT family protein	0.735577	0.0942646	36.2	43.9	49.3	113.2	76.2	43
SP5448_00580	tyrS	CP008776	Tyrosyl-tRNA synthetase (EC 6.1.1.1)	0.205844	0.554046	207.7	251.3	244.6	359.5	301.9	180.7
SP5448_00585	pbp1b	CP008776	Multimodular transpeptidase-transglycosylase (EC 2.4.1.129) (EC 3.4.-.-)	-1.3724	0.00195653	604.3	823	829.2	350.4	296.6	227.1
SP5448_00590	rpoB	CP008776	DNA-directed RNA polymerase beta subunit (EC 2.7.7.6)	-0.133169	0.686483	855.8	1202	1266.7	1276.8	1013.7	763
SP5448_00595	rpoC	CP008776	DNA-directed RNA polymerase beta' subunit (EC 2.7.7.6)	-0.128223	0.685307	1129.8	1579.2	1696.1	1665.3	1375.2	1011.9
SP5448_00600		CP008776	DNA binding protein, FIG046916	-3.00118	0.000457417	282.2	605.4	628.9	56	36.7	97
SP5448_00605	comYA	CP008776	Late competence protein ComGA, access of DNA to ComEA	0.518865	0.417176	2.4	3.9	4.3	5	5.7	5.5
SP5448_00610	comYB	CP008776	Late competence protein ComGB, access of DNA to ComEA	0.602495	0.253533	3.2	4.3	5.1	6.5	8.5	5.7
SP5448_00615	comYC	CP008776	Late competence protein ComGC, access of DNA to ComEA, FIG007487	-0.0730245	0.907694	3.2	5.8	3.5	5	2.8	3.8
SP5448_00620		CP008776	Late competence protein ComGD, access of DNA to ComEA, FIG038316	0.277761	0.581375	3.5	5.4	4.3	6.4	6.7	3.8
SP5448_00625		CP008776	Late competence protein ComGE, FIG075573	1.55368	0.0173729	1.7	3.7	4	11.2	12.6	8.6
SP5448_00630	comYD	CP008776	Late competence protein ComGF, access of DNA to ComEA, FIG012620	0.373004	0.53045	3	5.6	4.4	7.8	4.7	5.3
SP5448_00635		CP008776	Late competence protein ComGG, FIG068335	0.355591	0.455723	3.8	4.9	5.4	9.4	5.1	4.9
SP5448_00640		CP008776	Adenine-specific methyltransferase (EC 2.1.1.72)	-1.09768	0.00784184	398.7	671.4	705.5	282.5	233.7	290.1
SP5448_00645	ackA	CP008776	Acetate kinase (EC 2.7.2.1)	-0.511581	0.146747	556	879.9	911.8	428.1	687.1	522.5
SP5448_00650		CP008776	Hypothetical protein SPy0110	0.677497	0.0655126	19.3	30.5	30.3	51.5	48.9	30.3
SP5448_00655	proC	CP008776	Pyrroline-5-carboxylate reductase (EC 1.5.1.2)	0.511368	0.1296	197.4	267.1	263.5	457.6	360.7	244.5
SP5448_00660	pepA	CP008776	Glutamyl aminopeptidase (EC 3.4.11.7) @ Prolyl aminopeptidase (EC 3.4.11.5)	0.473553	0.148373	180.1	246.6	243.3	425	285.5	239.3
SP5448_00670		CP008776	FIG014356: hypothetical protein	-0.932057	0.0303246	306.5	369.4	349	253.3	141.8	157
SP5448_00675		CP008776	FIG009688: Thioredoxin	-0.906823	0.0316504	297.5	391.1	411.1	261.2	172.3	160.1
SP5448_00680		CP008776	Phenylalanyl-tRNA synthetase domain protein (Bsu YtpR)	-0.782282	0.0288578	380.3	504.1	547.9	357	275.5	209
SP5448_00685		CP008776	FIG107367: tRNA-binding protein	0.586931	0.317731	9.5	12.2	13.9	17.9	23.7	13.8
SP5448_00690		CP008776	Deoxyadenosine kinase (EC 2.7.1.76) @ Deoxyguanosine kinase (EC 2.7.1.113)	-0.234927	0.511216	218.2	330.8	327.7	326.9	248.7	178.2
SP5448_00695		CP008776	tRNA-dihydrouridine synthase DusB	-0.0545586	0.894074	167.6	242.8	248.5	297.6	203.6	148.8
SP5448_00700	hslO	CP008776	33 kDa chaperonin HslO	0.30178	0.37018	136.7	202.8	208.1	281.9	223.4	172.2
SP5448_00705	rofA	CP008776	Transcriptional regulator, RofA	-1.41246	0.00484533	1534.1	2418.8	2525.5	651.4	996.9	763.2
SP5448_00710		CP008776	Fibronectin-binding protein	0.546579	0.344888	441.4	644.9	600.2	1732.6	828.8	371.1
SP5448_00715		CP008776	Signal peptidase I (EC 3.4.21.89)	0.370405	0.570345	393.1	539.1	493	1439.6	644.8	243.2
SP5448_00720		CP008776	Fibronectin-binding protein	0.610698	0.342892	369.1	530.6	497.8	1564	815.4	272.5
SP5448_00725	eftLSL.B	CP008776	NPQTN specific sortase B	0.46272	0.486934	385.6	510.6	485.7	1427.3	764.9	229.3
SP5448_00730		CP008776	hypothetical protein	1.13382	0.0967902	244.1	351.4	353.7	1393.4	925.3	249.7
SP5448_00735		CP008776	Transposase	1.71832	0.00186873	16	21.4	21.6	57.1	101.3	50.4
SP5448_00740		CP008776	hypothetical protein	1.02131	0.0316328	13.5	18.1	13.1	35.1	31.5	26.8
SP5448_00745		CP008776	Mobile element protein	1.34415	0.0453308	3	5.7	4.9	14.8	22.8	5.8
SP5448_00750		CP008776	Sortase A, LPXTG specific	0.668816	0.115227	4.8	7	5.8	9.6	12.2	8
SP5448_00755		CP008776	hypothetical protein	2.10335	0.0136581	2.6	4.1	3	5.6	49.4	16.7
SP5448_00760	atoE	CP008776	Short-chain fatty acids transporter	3.27689	0.00745784	4.1	5.6	6.7	11.3	184.1	101.5
SP5448_00770		CP008776	3-ketoacyl-CoA thiolase (EC 2.3.1.16) @ Acetyl-CoA acetyltransferase (EC 2.3.1.9)	1.57662	0.0150126	3.1	4.6	5.5	9.4	25	14
SP5448_00775	atoD.2	CP008776	Butyrate--acetoacetate CoA-transferase subunit A (EC 2.8.3.9)	1.68888	0.0164613	2.5	4.4	5.4	9.4	25.1	13.7
SP5448_00780		CP008776	Butyrate--acetoacetate CoA-transferase subunit B (EC 2.8.3.9)	1.47002	0.0149885	3.2	4.5	6	8.3	26.1	12.5
SP5448_00785		CP008776	YheO-like PAS domain	0.0477095	0.891215	97.2	135.8	131.1	101.7	141.4	132.9
SP5448_00790		CP008776	RidA/YER057c/UK114 superfamily protein	0.116163	0.920997	101.5	146.1	150.3	21.2	362.2	358.6
SP5448_00795	sloR	CP008776	Transcriptional regulator pfoR	0.0757666	0.948399	125	218.3	233.2	29.1	509	492.6
SP5448_00800		CP008776	V-type ATP synthase subunit H (EC 3.6.3.14)	2.86169	0.109867	5.8	11.7	12	2.9	340.7	319
SP5448_00805	ntpI	CP008776	V-type ATP synthase subunit I (EC 3.6.3.14)	3.12991	0.0655126	7.2	9.8	11.8	4.8	353.6	369.3
SP5448_00810	ntpK	CP008776	V-type ATP synthase subunit K (EC 3.6.3.14)	3.29176	0.0576397	5.6	8.7	11.1	4.5	323	401.4
SP5448_00815	ntpE	CP008776	V-type ATP synthase subunit E (EC 3.6.3.14)	3.26571	0.0660012	6.1	11.7	12.4	4.7	383.5	486.4
SP5448_00820	ntpC	CP008776	V-type ATP synthase subunit C (EC 3.6.3.14)	3.22925	0.0621501	8.9	14.1	14.5	6.5	447.7	559.6
SP5448_00825	ntpF	CP008776	V-type ATP synthase subunit F (EC 3.6.3.14)	3.00247	0.0851508	8.4	15.1	14.1	5	366.3	534.2
SP5448_00830	ntpA	CP008776	V-type ATP synthase subunit A (EC 3.6.3.14)	3.15364	0.0514626	10.1	17.5	17.7	9.7	431.7	587.1
SP5448_00835	ntpB	CP008776	V-type ATP synthase subunit B (EC 3.6.3.14)	2.8715	0.0726572	13.9	20.2	23	9.6	455.1	614.4
SP5448_00840	ntpD	CP008776	V-type ATP synthase subunit D (EC 3.6.3.14)	2.92234	0.0741405	11	18.2	20.5	7.9	452.7	529.2
SP5448_00845		CP008776	Tellurite resistance protein	-0.486888	0.183642	244.1	336.7	330.9	180.5	277.3	196.6
SP5448_00850		CP008776	FIG013576: hypothetical protein	-0.812505	0.0416311	165.6	247.3	249	115.8	140.6	114.5
SP5448_00855	purA	CP008776	Adenylosuccinate synthetase (EC 6.3.4.4)	-1.11037	0.0120023	876.4	1070.4	1123.9	750.2	361.1	385.3
SP5448_00860		CP008776	Purine nucleoside ABC transporter, substrate-binding protein	-1.37642	0.0037157	884.1	1285.3	1361.8	647.7	364.3	373.1
SP5448_00865	nusG	CP008776	Transcription antitermination protein NusG	0.153659	0.661121	332.4	476.5	495.2	543.2	492.9	403.5
SP5448_00870	nga	CP008776	Nicotine adenine dinucleotide glycohydrolase (NADGH) (EC 3.2.2.5)	5.05186	5.55e-06	8.2	9.8	11	300.1	614	235.2
SP5448_00875		CP008776	Streptococcal NAD glycohydrolase inhibitor	4.85865	1.19e-05	9.6	13.7	12.3	290.4	688	253.5
SP5448_00880	slo	CP008776	Thiol-activated cytolysin => streptolysin O	4.79645	1.19e-05	14	17.9	18.6	380.6	955.5	325.3
SP5448_00885		CP008776	hypothetical protein	2.67217	0.00604614	0.7	0.4	0.8	6.4	17.5	7
SP5448_00890		CP008776	hypothetical protein	0.922384	0.159392	0	0.6	0.6	0.3	5.4	1.1
SP5448_00900		CP008776		1.39163	0.16746	0	0	0	1.2	1.8	2
SP5448_00905	metB	CP008776	Cystathionine beta-lyase (EC 4.4.1.8)	-0.21098	0.601046	152.1	181.7	175.6	226.6	116.9	117.7
SP5448_00910	leuS	CP008776	Leucyl-tRNA synthetase (EC 6.1.1.4)	-0.926624	0.0216516	517.2	688.4	730.4	431.9	346.8	251.7
SP5448_00915	ulaA	CP008776	PTS system, ascorbate-specific IIC component	5.1176	0.00840711	1.8	2.7	3.2	6.7	518.7	451.1
SP5448_00920		CP008776	PTS system, ascorbate-specific IIB component (EC 2.7.1.194)	5.40363	0.0122281	1.7	2.2	3.2	4.8	722.3	653.1
SP5448_00925		CP008776	PTS system, ascorbate-specific IIA component	5.20987	0.0133185	1.5	2.3	2.7	4.1	568.1	543.6
SP5448_00930	ulaD	CP008776	3-keto-L-gulonate 6-phosphate decarboxylase	5.7312	0.00660016	2.2	2.8	2.7	9	730.8	919.9
SP5448_00935		CP008776	L-xylulose 5-phosphate 3-epimerase (EC 5.1.3.-)	5.66397	0.0113257	1.9	2.1	2.5	5	711.1	944.1
SP5448_00940	araD	CP008776	L-ribulose-5-phosphate 4-epimerase (EC 5.1.3.4)	5.46949	0.0146513	2.6	4.2	5	6.6	945.1	1380.9
SP5448_00945		CP008776	Transcriptional antiterminator with PTS regulation domain, SPy0181 ortholog	0.803001	0.053132	38.9	54	52.1	56.7	112.9	93.1
SP5448_00950		CP008776	L-ascorbate-6-phosphate lactonase UlaG	4.51389	0.0145204	16.3	21.3	23	30	2327.2	1530.9
SP5448_00955	opuAA	CP008776	Betaine ABC transporter, ATP-binding protein BusAA	0.109022	0.845533	188.3	328.2	374.9	334.3	259	335.9
SP5448_00960	opuABC	CP008776	Betaine ABC transporter, permease protein BusAB.1 / Betaine ABC transporter, substrate-binding protein BusAB.2	-0.707612	0.182151	293.1	481.9	510.8	305.3	230.1	234.7
SP5448_00965	polA	CP008776	DNA polymerase I (EC 2.7.7.7)	-0.589569	0.0649182	422.9	618.3	649.7	341.4	395.5	368.3
SP5448_00970		CP008776	Uncharacterized CoA-binding protein YneT	-0.271117	0.339288	553.5	775.5	857.8	639	632.9	517.6
SP5448_00975	perR	CP008776	Peroxide stress regulator PerR, FUR family	-0.216694	0.452404	605.4	815.2	790.7	700.4	676.7	524.3
SP5448_00980	vlg	CP008776	M protein trans-acting positive regulator (Mga)	-0.18441	0.5299	528.2	762.3	786.7	627.8	691.1	497.2
SP5448_00985		CP008776	Co-activator of prophage gene expression IbrA	-0.410762	0.170015	380.8	541.1	526.6	356.8	412.9	312.8
SP5448_00990		CP008776	Co-activator of prophage gene expression IbrB	0.167767	0.663038	713.4	979.5	970	682.1	1527.5	922.3
SP5448_00995		CP008776	hypothetical protein	1.19522	0.0303246	2.1	3.3	4.8	6.4	13.2	7.9
SP5448_01000		CP008776	Mobile element protein	1.15317	0.00511108	0.7	1.4	1.8	5.2	4.1	3.1
SP5448_01005		CP008776	Mobile element protein	0.841231	0.186127	1.5	2.8	3.3	6.6	5.3	4
SP5448_01010		CP008776	Transposase	0.630041	0.551221	0.5	0.6	1	2.4	1.7	0.9
SP5448_01015		CP008776	Malonate permease	1.88739	0.0114404	2.2	4.8	5.3	21.6	23	9.9
SP5448_01020	nadC	CP008776	Quinolinate phosphoribosyltransferase [decarboxylating] (EC 2.4.2.19)	1.78071	0.0196716	5.8	10.5	9.9	58.2	42	12.6
SP5448_01025		CP008776	Putative transposase InsK for insertion sequence element IS150	0.838701	0.172671	5.4	8.5	8.1	12.3	17.3	12
SP5448_01030		CP008776	Transposase	0.65074	0.424351	1.2	5.6	4.6	3.1	6.6	8.9
SP5448_01035		CP008776	Integral membrane protein	-0.195735	0.570345	312.8	445.8	468	310.7	366.3	381.3
SP5448_01045	tgt	CP008776	Queuine tRNA-ribosyltransferase (EC 2.4.2.29)	0.287852	0.375186	343.1	443.2	446.1	679.7	499.7	363.8
SP5448_01050		CP008776	Zinc-finger protein	1.47899	0.00243766	21.4	32.2	35.1	99.7	78.5	71.5
SP5448_01055		CP008776	Substrate-specific component BioY of biotin ECF transporter	1.52027	0.00237198	26.3	34.4	36.7	93.7	107.9	82.4
SP5448_01060		CP008776	Metal-dependent hydrolase	-1.18074	0.0039756	337.2	510.5	524	228.1	204.3	164.7
SP5448_01065		CP008776	tRNA-specific adenosine-34 deaminase (EC 3.5.4.33)	-1.43384	0.00186316	438.7	637.7	694.8	250.7	228.6	170.6
SP5448_01070		CP008776	S-layer homology domain / putative murein endopeptidase	0.46624	0.212452	30.1	45.3	44	47.4	77.2	44.1
SP5448_01075	speG	CP008776	Exotoxin, phage associated @ Streptococcal pyrogenic exotoxin G (SpeG)	-0.907434	0.0117141	80.4	127.1	130.4	56.1	61.5	57.1
SP5448_01085	pgi	CP008776	Glucose-6-phosphate isomerase (EC 5.3.1.9)	-0.363998	0.34459	698.1	999.6	996.3	1070.6	634.6	479.5
SP5448_01090	ralp	CP008776	Transcriptional regulator, RofA-like Protein (RALP)	2.28329	0.000333808	7.4	11.9	11.5	50	76.4	38.4
SP5448_01095		CP008776	Mobile element protein	1.48099	0.0529899	2.1	3.3	1.4	8.5	6.5	8.7
SP5448_01100		CP008776	Mobile element protein	0.150891	0.892007	0	1.4	0.3	1.7	0	0.7
SP5448_01105		CP008776	hypothetical protein	-0.304299	0.717715	0.3	1.7	1	2.8	0	0
SP5448_01115		CP008776	FIG056164: rhomboid family serine protease	-0.535473	0.146182	97.4	129.5	134.7	100.5	75.5	72.6
SP5448_01120	hasC	CP008776	UTP--glucose-1-phosphate uridylyltransferase (EC 2.7.7.9)	-1.30783	0.00308639	1112	1499.9	1487.6	464.2	734.3	478.1
SP5448_01125	gpsA	CP008776	Glycerol-3-phosphate dehydrogenase [NAD(P)+] (EC 1.1.1.94)	-1.34972	0.00196899	1105	1440.9	1397.1	525.2	546.5	466.5
SP5448_01130		CP008776	Transcriptional regulator, MarR family	-1.29545	0.0433589	80.9	128.9	172.5	59.3	35.2	56.2
SP5448_01135		CP008776	Heterodimeric efflux ABC transporter, multidrug resistance => LmrC subunit of LmrCD	-1.05113	0.0403277	98.5	148.8	218.7	97.4	61.9	58.5
SP5448_01140		CP008776	Heterodimeric efflux ABC transporter, multidrug resistance => LmrD subunit of LmrCD	-0.734223	0.142483	131.4	184.2	254.4	172.1	95.5	80.5
SP5448_01145		CP008776	Epoxyqueuosine reductase (EC 1.17.99.6) QueH	0.164595	0.657963	63.2	87	85.4	117.5	78.9	71.6
SP5448_01150	dut	CP008776	Deoxyuridine 5'-triphosphate nucleotidohydrolase (EC 3.6.1.23)	-1.45248	0.00308639	354.4	496.6	506.9	223.7	120.5	159.5
SP5448_01155	radA	CP008776	DNA repair protein RadA	-1.53579	0.00436795	258.2	362.2	353.2	162.8	86.9	94
SP5448_01160		CP008776	Carbonic anhydrase, beta class (EC 4.2.1.1)	-2.08471	0.00237539	383.7	572.6	636.7	184.6	71.7	135.6
SP5448_01165		CP008776	DUF124 domain-containing protein	-0.729115	0.0662236	195.7	272.8	267.2	161.7	152.1	126.3
SP5448_01170	gltX	CP008776	Glutamyl-tRNA synthetase (EC 6.1.1.17) @ Glutamyl-tRNA(Gln) synthetase (EC 6.1.1.24)	-0.372487	0.236602	495.7	689.3	685.9	594.8	480.4	377.5
SP5448_01175	fasB	CP008776	Histidine kinase of the competence regulon ComD	-0.449878	0.200411	55.1	86.4	85.8	66.2	54.5	43.7
SP5448_01180	fasC	CP008776	Two-component system sensor histidine kinase	-0.330154	0.314739	48.4	71	66.1	57	57.1	34.6
SP5448_01185	fasA	CP008776	Response regulator FasA or ComE or BlpR	-0.375614	0.296524	67.4	97.5	90.8	77.8	78.9	44
SP5448_01190	rnpA	CP008776	Ribonuclease P protein component (EC 3.1.26.5)	-0.515393	0.0942646	368.6	542.7	590.1	352.9	317.9	359.4
SP5448_01195		CP008776	Inner membrane protein translocase and chaperone YidC, short form OxaI-like	-0.533172	0.10545	508.2	771.3	781.9	518.9	449	433.3
SP5448_01200		CP008776	RNA-binding protein Jag	-0.325768	0.321121	502.3	730.2	778.7	560.4	569.2	454.2
SP5448_01205	rpmH	CP008776	LSU ribosomal protein L34p	0.577154	0.151595	1500.5	2049	2550.1	3538.9	2838.3	2593.4
SP5448_01210		CP008776	N-acetylmannosamine-6-phosphate 2-epimerase (EC 5.1.3.9)	3.14376	0.0146696	16.9	26.7	29	33.5	668.1	445.4
SP5448_01215		CP008776	ABC transporter, predicted N-acetylneuraminate-binding protein	3.64134	0.0221616	18.3	28.9	31.1	30	1519.6	763
SP5448_01220		CP008776	ABC transporter, predicted N-acetylneuraminate transport system permease protein 1	4.30924	0.00657103	4.1	5.1	6.2	13.3	489.7	246.2
SP5448_01225		CP008776	ABC transporter, predicted N-acetylneuraminate transport system permease protein 2	4.43849	0.00549907	3.3	4.7	7.3	14.6	485.9	272.3
SP5448_01230		CP008776	FIG01114161: hypothetical protein	4.04645	0.00660016	5.6	10.9	10.5	20.9	569.5	327.5
SP5448_01235	nanH	CP008776	N-acetylneuraminate lyase (EC 4.1.3.3)	3.74937	0.00717812	6.7	11	11	19.9	435.7	296.5
SP5448_01240		CP008776	N-acetylmannosamine kinase (EC 2.7.1.60)	3.54719	0.00524811	9.1	13.2	15.6	29.1	394.4	319.1
SP5448_01245		CP008776	Sialic acid utilization regulator, RpiR family	1.63723	0.00733376	62.4	86.6	94.2	137.9	417.5	272.6
SP5448_01250	tatD	CP008776	Uncharacterized metal-dependent hydrolase YcfH	0.659067	0.0514626	179.4	229.8	256.9	267.2	447.2	350.7
SP5448_01255		CP008776	Ribonuclease M5 (EC 3.1.26.8)	0.444906	0.126549	250.7	331.4	348.3	355.3	491.8	418.8
SP5448_01260	ksgA	CP008776	SSU rRNA (adenine(1518)-N(6)/adenine(1519)-N(6))-dimethyltransferase (EC 2.1.1.182)	0.303796	0.349964	229.3	329.1	347.6	293	466.1	361.9
SP5448_01270		CP008776	Ribosome small subunit biogenesis RbfA-release protein RsgA	-0.67377	0.0450342	385	548.7	577.2	292.4	325.2	314.8
SP5448_01275	rpe	CP008776	Ribulose-phosphate 3-epimerase (EC 5.1.3.1)	-0.487629	0.145924	454.8	666.5	702.2	384	458.4	437.9
SP5448_01280		CP008776	Thiamin pyrophosphokinase (EC 2.7.6.2)	-0.717414	0.040625	385	566.3	570.7	273.1	350.7	291.2
SP5448_01285		CP008776	DNA recombination protein RmuC	-0.620882	0.0720128	423	639.6	666	348.2	400.2	354.6
SP5448_01290	cbf	CP008776	3'->5' exoribonuclease Bsu YhaM	-0.798737	0.0153904	491.9	670.5	679.4	327.1	376.5	344.4
SP5448_01295	purR	CP008776	Pur operon repressor PurR	0.1365	0.6136	463.1	612.1	588.2	655	589.5	573.9
SP5448_01300	prgA	CP008776	Surface exclusion protein	0.497646	0.135978	874.7	1167.8	1143.9	1534.1	1712.1	1253.1
SP5448_01305	rpsL	CP008776	SSU ribosomal protein S12p (S23e)	0.366207	0.325603	3431.2	4313.2	4222.9	8033.1	4441.8	3751.3
SP5448_01310	rpsG	CP008776	SSU ribosomal protein S7p (S5e)	0.499998	0.211527	2263.7	2998.7	3117	6084.3	3462.9	2841.1
SP5448_01315	fus	CP008776	Translation elongation factor G	-0.453173	0.202867	4398.1	6256.3	6629.7	5562.9	4204.5	3038.9
SP5448_01320	plr	CP008776	NAD-dependent glyceraldehyde-3-phosphate dehydrogenase (EC 1.2.1.12)	-0.0923791	0.803378	11629.2	17012.6	17971.9	20734.7	12659.2	11178.3
SP5448_01330		CP008776	ABC transporter, ATP-binding protein (cluster 3, basic aa/glutamine/opines)	-0.12956	0.709493	201.7	283.1	274.5	317.6	228.5	164.8
SP5448_01335		CP008776	ABC transporter, substrate-binding protein (cluster 3, basic aa/glutamine/opines) / ABC transporter, permease protein (cluster 3, basic aa/glutamine/opines)	0.225416	0.542282	189.7	262.1	264.1	414.2	245.3	206.9
SP5448_01340		CP008776	hypothetical protein	-0.504401	0.0967902	167.5	223.3	213.5	149	142.9	130.6
SP5448_01345	uppP	CP008776	Undecaprenyl-diphosphatase (EC 3.6.1.27)	-0.564646	0.0770436	162.5	239.5	250.6	133.2	162.2	138.6
SP5448_01350	mecA	CP008776	ClpCP protease substrate adapter protein MecA	-0.705279	0.0424614	248.1	362.8	378.6	213.1	213.4	171.9
SP5448_01355		CP008776	Undecaprenyl-phosphate alpha-N-acetylglucosaminyl 1-phosphate transferase (EC 2.7.8.33)	-0.735415	0.0388328	250.7	346	376.4	234.8	199.3	150.2
SP5448_01365		CP008776	Iron-sulfur cluster assembly ATPase protein SufC	-1.6105	0.00282686	329.6	555.1	558.7	176	122.6	164.1
SP5448_01370		CP008776	Iron-sulfur cluster assembly protein SufD	-1.77441	0.00216982	406.7	649.8	659.7	220.7	142.9	136.2
SP5448_01375	nifS3	CP008776	Cysteine desulfurase (EC 2.8.1.7) => SufS	-1.74083	0.00189648	542.5	768.7	778.2	289.9	201.9	146.9
SP5448_01380	nifU	CP008776	Putative iron-sulfur cluster assembly scaffold protein for SUF system, SufE2	-1.75762	0.00189648	496.5	685.3	669.3	277.8	171.3	122.3
SP5448_01385		CP008776	Iron-sulfur cluster assembly protein SufB	-1.88506	0.00270247	447	583.4	553.1	232.6	140.5	86.1
SP5448_01390		CP008776	D-alanyl-D-alanine carboxypeptidase (EC 3.4.16.4)	2.26813	0.000151099	32.9	48	45.2	231.3	208	175.5
SP5448_01395	dacA2	CP008776	D-alanyl-D-alanine carboxypeptidase (EC 3.4.16.4)	0.570629	0.0626633	57	73.5	75.1	88.2	127.6	92.8
SP5448_01400	oppA	CP008776	Oligopeptide ABC transporter, substrate-binding protein OppA (TC 3.A.1.5.1)	0.76504	0.030163	702	861.7	851.7	1647.3	1320.8	1163.9
SP5448_01405	oppB	CP008776	Oligopeptide ABC transporter, permease protein OppB (TC 3.A.1.5.1)	0.847934	0.0247878	246	338.2	347.8	747.7	550.9	411.5
SP5448_01410	oppC	CP008776	Oligopeptide ABC transporter, permease protein OppC (TC 3.A.1.5.1)	0.580573	0.112955	251.7	375.7	367.1	658.9	493.2	358.4
SP5448_01415	oppD	CP008776	Oligopeptide ABC transporter, ATP-binding protein OppD (TC 3.A.1.5.1)	0.549216	0.129605	367.4	538.1	542	940.5	723.7	494.2
SP5448_01420	oppF	CP008776	Oligopeptide ABC transporter, ATP-binding protein OppF (TC 3.A.1.5.1)	0.686012	0.0615272	302.2	457.5	450.9	820	667.5	475.7
SP5448_01425		CP008776	Transposase	1.17524	0.205319	1.4	3.1	2.8	8.7	8.8	3.6
SP5448_01465	comX1.1	CP008776	Competence-specific sigma factor ComX	-0.307665	0.436556	22.5	36.3	41.7	27.4	34.7	18.5
SP5448_01470	truA	CP008776	tRNA pseudouridine(38-40) synthase (EC 5.4.99.12)	-0.599689	0.0414262	224.3	304.2	313.1	201.9	164.2	184
SP5448_01475	thiD	CP008776	Novel pyridoxal kinase, thiD family (EC 2.7.1.35)	-0.3289	0.243374	219	304.8	314.2	211.9	255.3	195.1
SP5448_01480		CP008776	Substrate-specific component PdxU2 of predicted pyridoxin-related ECF transporter	-0.843286	0.0194611	223.6	313.6	348	190.6	160.1	137.3
SP5448_01485		CP008776	UPF0340 protein YwlG	-0.814627	0.0237096	219.5	307.7	346.3	202.1	155.2	135.9
SP5448_01490		CP008776	Potassium efflux system KefA protein / Small-conductance mechanosensitive channel	-1.04446	0.0169884	186.9	291.1	306	146.1	133.4	96.1
SP5448_01495	tig	CP008776	Cell division trigger factor (EC 5.2.1.8)	0.167037	0.558991	1337.5	1932.1	1945.6	2100.8	2011.5	1684.4
SP5448_01500	rpoE	CP008776	DNA-directed RNA polymerase delta subunit (EC 2.7.7.6)	-0.352134	0.296524	704.7	1081.7	1125.9	1009.1	656.1	622.8
SP5448_01505	pyrG	CP008776	CTP synthase (EC 6.3.4.2)	-1.28157	0.0249508	395.7	525.6	518	414.5	128.8	138.9
SP5448_01510		CP008776	Hydrolase, alpha/beta fold family	-0.811092	0.0729468	822.3	1067.6	1031.3	985.5	472.2	359.2
SP5448_01520	fba	CP008776	Fructose-bisphosphate aldolase class II (EC 4.1.2.13)	-0.00984525	0.983075	2614.3	3639.9	3721.8	6069	2937.4	1946.1
SP5448_01525	rpmB	CP008776	LSU ribosomal protein L28p @ LSU ribosomal protein L28p, zinc-independent	-0.920126	0.0214711	4577.9	6382.8	6100.9	4257	2617.3	2360.2
SP5448_01530		CP008776	Mobile element protein	1.02713	0.0237096	22.2	31.3	32.2	59.9	53.4	62.5
SP5448_01540	asp	CP008776	FIG001802: Putative alkaline-shock protein	-0.127176	0.657963	711.2	975.7	1003.9	742.2	874.6	823.5
SP5448_01545		CP008776	Dihydroxyacetone kinase-like protein, phosphatase domain / Dihydroxyacetone kinase-like protein, kinase domain	-0.457256	0.137533	1169.5	1637.4	1689.6	1077.4	1145.2	1012.5
SP5448_01550		CP008776	Protein QmcA (possibly involved in integral membrane quality control)	-0.487674	0.177503	573.6	767	761.6	345.8	633.9	553.4
SP5448_01555	lppC	CP008776	Acid phosphatase (EC 3.1.3.2)	-0.212479	0.452599	997.5	1312.7	1258.3	1102.6	1055.8	909.6
SP5448_01560	pgk	CP008776	Phosphoglycerate kinase (EC 2.7.2.3)	-0.71635	0.0683201	2992.3	4172	4620.5	3217.9	2280.6	1771.2
SP5448_01565		CP008776	hypothetical protein	-1.46742	0.0033781	129.8	175.1	168.3	56.7	51.4	60.1
SP5448_01570		CP008776	hypothetical protein	-1.36206	0.00764549	1439.7	1781.8	1679.5	955.1	404.1	655
SP5448_01575	glnA	CP008776	Glutamine synthetase type I (EC 6.3.1.2)	-1.01345	0.0293509	1226	1668.2	1693.5	1263.5	527.6	630.2
SP5448_01580		CP008776	Ribonuclease J1 (endonuclease and 5' exonuclease)	0.599099	0.0644357	545.2	773.2	783.2	1103.4	1078.7	965.5
SP5448_01585		CP008776	Protein of unknown function DUF1447	0.920905	0.00983597	446.7	615.9	651.8	955.8	1247.9	1023
SP5448_01590		CP008776	tRNA threonylcarbamoyladenosine biosynthesis protein TsaB	-0.868376	0.0208809	406.9	617.6	640.8	363.4	257.6	281.5
SP5448_01595		CP008776	Ribosomal-protein-S18p-alanine acetyltransferase (EC 2.3.1.128)	-1.20419	0.0092757	355	541.8	523.9	269.1	161.7	187.6
SP5448_01600		CP008776	N(6)-L-threonylcarbamoyladenine synthase (EC 2.3.1.234)	-1.31424	0.00487707	448.1	668	663.7	328.5	203.6	191.6
SP5448_01605	rpsN	CP008776	SSU ribosomal protein S14p (S29e) @ SSU ribosomal protein S14p (S29e), zinc-independent	5.68934	8.39e-06	167.9	248.2	285.3	13286.5	18564.5	6707.9
SP5448_01610	crgR	CP008776	Predicted regulator for deoxynucleoside utilization, GntR family	-0.131677	0.664749	217	285.4	273.5	290.9	225.7	196
SP5448_01615	udp	CP008776	Uridine phosphorylase (EC 2.4.2.3)	2.33621	0.012312	163	201.3	207.9	258.4	1571.7	2187.4
SP5448_01620	nupC	CP008776	Na+ dependent nucleoside transporter NupC	0.963243	0.182308	414.5	570.2	574.9	315	1631	1963.3
SP5448_01625	deoC	CP008776	Deoxyribose-phosphate aldolase (EC 4.1.2.4)	0.698483	0.307156	549.6	725.2	738.9	353.3	1783.9	1998.2
SP5448_01630		CP008776	Uncharacterized flavin-containing protein YtfP	0.36213	0.26136	128.5	190.2	201.2	244.5	209.8	204.4
SP5448_01635		CP008776	Transcriptional regulator OrfX	0.588908	0.135984	252.8	335	327.6	548.2	399.8	432.2
SP5448_01640	dnaQ	CP008776	DNA polymerase III epsilon subunit (EC 2.7.7.7)	1.2577	0.0144698	13.9	18.6	17.9	61.4	39.8	28.8
SP5448_01645		CP008776	Transcriptional regulator, MerR family	1.29695	0.0152591	10.3	17.8	19.6	61.3	36.1	27.2
SP5448_01650		CP008776	Nucleoid-associated protein YaaK	-0.0367296	0.910626	460.1	601.2	649.2	592.4	615.3	456.3
SP5448_01655		CP008776	putative repressor - phage associated	1.78037	0.000322749	38.5	44.7	43.6	143.3	143.4	155.6
SP5448_01660		CP008776	Transcriptional regulator, Xre family	0.654806	0.553583	3.5	5.4	4.7	8.3	10.4	5.1
SP5448_01665	pepXP	CP008776	Xaa-Pro dipeptidyl-peptidase (EC 3.4.14.11)	-0.940378	0.00879415	406	574.6	582.7	237	295.6	273.2
SP5448_01670	srv	CP008776	Transcriptional regulator, Crp/Fnr family	-1.09129	0.00524811	289.3	393.2	395.7	137.6	168.1	199.2
SP5448_01675	norA	CP008776	Uncharacterized MFS-type transporter	3.052	0.0987885	5.5	7.6	13.5	1393.7	14.2	20.6
SP5448_01680	glpF.2	CP008776	Aquaporin (Major Intrinsic Protein Family)	-0.361276	0.324457	746.4	1027.4	1048.8	1013.3	596.3	627.3
SP5448_01685		CP008776	Integral membrane protein	0.0447927	0.902369	96.8	148.5	161.7	168.7	113	134.1
SP5448_01690		CP008776	C3-degrading proteinase	-0.403448	0.307156	309.9	425.7	401.2	467.6	248.8	196
SP5448_01695		CP008776	Beta-lactamase class C-like and penicillin binding proteins (PBPs) superfamily	-0.135941	0.771194	248.6	366.3	356.3	519.8	271.5	173
SP5448_01700	pfl	CP008776	Pyruvate formate-lyase (EC 2.3.1.54)	1.55906	0.0494672	471	750.5	845.9	644.5	3534.7	3366.6
SP5448_01705	dinP	CP008776	DNA polymerase IV (EC 2.7.7.7)	-1.59993	0.00189648	136.7	197.6	209	62.4	60.6	51.7
SP5448_01710		CP008776	Putative membrane protein precursor SPs0273	0.670978	0.0827917	233.2	335.2	335.4	521.1	382.7	532.5
SP5448_01715	recD	CP008776	RecD-like DNA helicase YrrC	-0.467754	0.276998	81.2	117.9	127.9	112.8	72.8	55.7
SP5448_01720	spi	CP008776	Signal peptidase I (EC 3.4.21.89)	-0.248733	0.399797	374.5	544.5	589.8	450.3	438	363.1
SP5448_01725		CP008776	Ribonuclease HIII (EC 3.1.26.4)	-0.0790955	0.778491	239.5	336	342.7	319.1	299.1	245
SP5448_01730		CP008776	hypothetical protein	-1.37002	0.00572582	342	581.9	684.5	182.9	182.3	234.4
SP5448_01735		CP008776	Colicin V production protein	-1.01353	0.0082946	295.5	458.1	473.8	194	212.6	187.5
SP5448_01740	mutS2	CP008776	Recombination inhibitory protein MutS2	-0.758596	0.0419053	158.1	240.4	246.6	143.9	132	100.9
SP5448_01745		CP008776	Phosphatidic acid phosphatase-like protein SPy1836	-1.16909	0.00628172	175	263.5	258.8	121	107.7	79.2
SP5448_01750	trx	CP008776	Thioredoxin	-2.77932	1.56e-05	1807.4	2410.9	2411.3	348.4	328.8	281.2
SP5448_01755		CP008776	Transcriptional regulator, Xre family	-1.28604	0.00544689	179.5	266.4	266.9	127.8	86.9	77.8
SP5448_01760	mutY	CP008776	A/G-specific adenine glycosylase (EC 3.2.2.-)	-0.457859	0.164221	118.9	173.7	188.5	125.1	100.3	118.8
SP5448_01765		CP008776	hypothetical protein	1.61676	0.007818	16.1	25.8	23.3	36.9	114.3	72
SP5448_01770	rpsF	CP008776	SSU ribosomal protein S6p	0.103648	0.73494	3092.5	4117.9	4459.9	4513.7	4289.7	3639
SP5448_01775	ssb3	CP008776	Single-stranded DNA-binding protein	0.240069	0.478851	2857.5	3866	4311.1	5197.7	4364.9	3458.7
SP5448_01780	rpsR	CP008776	SSU ribosomal protein S18p @ SSU ribosomal protein S18p, zinc-independent	0.36382	0.276998	1676.6	2461	3110	3257.9	3265.6	2570.9
SP5448_01785		CP008776	Integral membrane protein	-0.138373	0.73183	266.1	402.4	428.7	416.1	313.2	263.9
SP5448_01790	corA	CP008776	Magnesium and cobalt transport protein CorA	-0.0207778	0.952408	262.3	385.3	399.2	416.6	315.2	294.2
SP5448_01795	uvrA	CP008776	Excinuclease ABC subunit A	-1.93446	0.000560943	525	760.9	779.7	221.1	162.8	153
SP5448_01800		CP008776	Aminopeptidase YpdF (MP-, MA-, MS-, AP-, NP- specific)	-0.877768	0.011406	210.9	275.6	281.7	140.5	153.4	121.3
SP5448_01805	comEB	CP008776	dCMP deaminase (EC 3.5.4.12) @ Late competence protein ComEB	-0.817526	0.0213138	217.2	276.5	286.7	138.7	161.8	138.9
SP5448_01810	efp	CP008776	Translation elongation factor P	-0.516835	0.0662236	1880.2	2520.5	2438.5	1609.6	1588.4	1542.2
SP5448_01815		CP008776	Alkaline shock protein	-0.360899	0.195626	1362.3	1967	2028.2	1291.1	1506.6	1318.6
SP5448_01820	nusB	CP008776	Transcription termination protein NusB	-0.449231	0.117628	1668.6	2219.8	2126.4	1302.1	1793.5	1324.4
SP5448_01825	scrR	CP008776	Sucrose operon repressor ScrR, LacI family	1.52038	0.00521158	31.1	45.7	47.4	104	116.8	137.6
SP5448_01830	scrB	CP008776	Sucrose-6-phosphate hydrolase (EC 3.2.1.26)	1.46579	0.0113993	18.3	28.2	25.6	50.9	55.4	107.1
SP5448_01835	scrA	CP008776	PTS system, sucrose-specific IIB component (EC 2.7.1.211) / PTS system, sucrose-specific IIC component / PTS system, sucrose-specific IIA component (EC 2.7.1.211)	2.16262	0.0451628	25.2	34.3	36.5	43.3	134.9	516.4
SP5448_01845	endoS	CP008776	Secreted Endo-beta-N-acetylglucosaminidase (EndoS)	3.91356	0.0129336	16.8	23.3	24.1	34.3	1222.4	859.4
SP5448_01850	scrK	CP008776	Fructokinase (EC 2.7.1.4)	2.73207	0.0104383	7.8	11.1	10.7	17.4	123.5	158.6
SP5448_01855	pmi	CP008776	Mannose-6-phosphate isomerase (EC 5.3.1.8)	-0.562713	0.0974326	385.4	496.2	519.7	229.4	376.8	355.5
SP5448_01860		CP008776	Mobile element protein	0.445155	0.359198	26.1	37.3	37.1	35.8	50.3	51.9
SP5448_01865		CP008776	Mobile element protein	-0.149055	0.803753	18.8	31	21.6	20	14.3	31.7
SP5448_01875	secA	CP008776	Protein translocase subunit SecA	0.171702	0.596014	983.4	1333.3	1349.2	1826.2	1180	1173.6
SP5448_01880	acpS	CP008776	Holo-[acyl-carrier-protein] synthase (EC 2.7.8.7)	-0.0688307	0.849088	159.4	220	229.8	282.3	163	151.5
SP5448_01885	alr	CP008776	Alanine racemase (EC 5.1.1.1)	-0.193066	0.619512	119.8	177.7	183.3	212.6	102.4	119.5
SP5448_01890	isp2	CP008776	Immunogenic secreted protein	0.934244	0.0192827	516.2	709.1	728.6	884.8	1684.5	1251.3
SP5448_01895		CP008776	Streptococcal cell surface hemoprotein receptor Shr	4.24953	5.32e-05	7.9	11.7	11	214.9	393.2	109.2
SP5448_01900	shp	CP008776	Cell surface protein Shp, transfers heme from hemoglobin to apo-SiaA/HtsA	3.99796	5.32e-05	4.5	5.8	7.2	97.2	197.5	62.3
SP5448_01905		CP008776	Heme ABC transporter (Streptococcus), heme and hemoglobin-binding protein SiaA/HtsA	3.79785	6.94e-05	5.1	9.9	7.6	99.9	209.4	72.5
SP5448_01910		CP008776	Heme ABC transporter (Streptococcus), permease protein	3.71365	6.74e-05	5.1	8.3	10.3	93.4	196.7	75.6
SP5448_01915	fhuC	CP008776	Heme ABC transporter (Streptococcus), ATP-binding protein	3.33386	8.94e-05	6.6	10.2	10.3	77.9	173.6	71.3
SP5448_01920	siaD	CP008776	Putative ABC transporter (ATP-binding protein), spy1791 homolog	3.28839	0.000118559	6.4	11.7	11.8	85.4	176.5	71.7
SP5448_01925	siaE	CP008776	Putative ABC transporter ATP-binding protein, spy1790 homolog	0.762368	0.0644435	56.5	76.9	80.7	94.4	200.6	91.8
SP5448_01930		CP008776	Substrate-specific component BL0695 of predicted ECF transporter	-0.169281	0.581497	181.8	242.3	242	163.5	268.4	170.4
SP5448_01935		CP008776	Transmembrane component BL0694 of energizing module of predicted ECF transporter	-0.0939613	0.771373	179.1	247.3	240.2	169.4	287	179.7
SP5448_01940		CP008776	Duplicated ATPase component BL0693 of energizing module of predicted ECF transporter	-0.0786055	0.818919	205.1	273.3	264.9	201	343	182.7
SP5448_01945	recG	CP008776	ATP-dependent DNA helicase RecG (EC 3.6.4.12)	-0.665839	0.040391	216.4	301.1	319.8	165.7	217	144.2
SP5448_01950		CP008776	ABC transporter, ATP-binding protein	0.23697	0.528365	31.1	44.3	42.3	61.2	48.2	32.6
SP5448_01955		CP008776	ABC transporter, permease protein	-0.140845	0.74401	30.3	42.8	42.3	51.6	32.1	24.4
SP5448_01960	asnB	CP008776	L-asparaginase (EC 3.5.1.1)	-0.508509	0.185731	70.4	102	100.7	82.1	58.1	51.8
SP5448_01965		CP008776	Hydrolase, HAD superfamily	0.0375628	0.919931	152	209	205.9	279.2	170.1	149
SP5448_01970		CP008776	Universal stress protein family	0.477123	0.188722	682.9	849.9	803	896.2	1193	1177.2
SP5448_01975		CP008776	Alanine transaminase (EC 2.6.1.2)	-1.66027	0.00170635	783.8	1123.8	1173.7	460.5	270.4	261.1
SP5448_01980	codY	CP008776	GTP-sensing transcriptional pleiotropic repressor CodY	-0.530536	0.107489	831.1	1138.7	1176.5	972.4	629.5	602.6
SP5448_01985		CP008776	Nicotinamidase (EC 3.5.1.19)	2.2012	0.00435168	6.6	9	9.9	89.6	41.8	19.8
SP5448_01990		CP008776	Pyruvate,phosphate dikinase (EC 2.7.9.1)	2.41623	0.00189648	7.2	14.9	14.9	117.5	66.2	38.4
SP5448_01995	gatC	CP008776	Aspartyl-tRNA(Asn) amidotransferase subunit C (EC 6.3.5.6) @ Glutamyl-tRNA(Gln) amidotransferase subunit C (EC 6.3.5.7)	-0.061575	0.875678	346.4	427.5	417.9	573.5	359.1	264.2
SP5448_02000	gatA	CP008776	Aspartyl-tRNA(Asn) amidotransferase subunit A (EC 6.3.5.6) @ Glutamyl-tRNA(Gln) amidotransferase subunit A (EC 6.3.5.7)	-0.288992	0.462439	450.2	602.8	605.9	686.7	428.6	305.8
SP5448_02005	gatB	CP008776	Aspartyl-tRNA(Asn) amidotransferase subunit B (EC 6.3.5.6) @ Glutamyl-tRNA(Gln) amidotransferase subunit B (EC 6.3.5.7)	-0.642658	0.114733	592.9	805.9	848.1	709.3	507.4	295.1
SP5448_02010		CP008776	hypothetical protein	0.228236	0.545204	24	35	35.6	43.1	42.6	26.6
SP5448_02015		CP008776	Integral membrane protein	-0.344193	0.219481	120.7	160.3	156.3	104.8	110.5	127
SP5448_02020		CP008776	Phosphoglycerate mutase family protein	-0.0850271	0.804161	175.9	217.5	217.4	150.8	213.9	215.9
SP5448_02025		CP008776	D-alanyl-D-alanine carboxypeptidase (EC 3.4.16.4)	0.315652	0.35052	164.4	209.8	216.6	197	305.2	240.2
SP5448_02030		CP008776	putative N-acetyl-muramidase	0.555113	0.103226	118.5	157.6	155.5	174.4	270.4	196.7
SP5448_02035	hrcA	CP008776	Heat-inducible transcription repressor HrcA	1.02839	0.198374	564.1	823.4	903.8	1295.1	897.6	3070.4
SP5448_02040	grpE	CP008776	Heat shock protein GrpE	1.64769	0.0482284	469.2	717.1	868.3	1820.8	1200.7	4123.7
SP5448_02045	dnaK	CP008776	Chaperone protein DnaK	1.3206	0.0720128	1048.1	1508.9	1675.7	3241	1966.9	6485.5
SP5448_02050	dnaJ	CP008776	Chaperone protein DnaJ	0.0210795	0.962439	387.1	515.7	543.6	429	387.9	681.5
SP5448_02055	phaB	CP008776	Trans-2,cis-3-Decenoyl-ACP isomerase	-0.0405575	0.91159	1881.8	2715.9	2948.7	3386.9	2139.7	1911.3
SP5448_02060		CP008776	Transcriptional regulator of fatty acid biosynthesis FabT	-0.317662	0.350849	2492.1	3259.9	3302.2	3532.3	2193.5	1788
SP5448_02065	fabH	CP008776	3-oxoacyl-[acyl-carrier-protein] synthase, KASIII (EC 2.3.1.180)	-0.496245	0.177726	2130.5	2916	3013.3	2752.1	1795.4	1349.3
SP5448_02070	acpP	CP008776	Acyl carrier protein	-0.273966	0.544117	1491.3	2453.7	2938.5	2508.7	2273.8	1065.9
SP5448_02075	fabK	CP008776	Enoyl-[acyl-carrier-protein] reductase [FMN, NADH] (EC 1.3.1.9), FabK => refractory to triclosan	-0.402757	0.308787	1284.7	1758.5	1775.5	1782.7	1315.9	739.5
SP5448_02080	fabD	CP008776	Malonyl CoA-acyl carrier protein transacylase (EC 2.3.1.39)	-0.143017	0.741417	1090.5	1561.6	1548.6	1803.3	1531.4	709
SP5448_02085	fabG	CP008776	3-oxoacyl-[acyl-carrier protein] reductase (EC 1.1.1.100), FadG	-0.32806	0.444418	1600.3	2173.8	2031.7	2147.3	1976.1	841.5
SP5448_02090	fabF	CP008776	3-oxoacyl-[acyl-carrier-protein] synthase, KASII (EC 2.3.1.179)	-0.373552	0.375144	1869.3	2590.2	2597.1	2338.3	2337.6	1057.4
SP5448_02095	accB	CP008776	Biotin carboxyl carrier protein of acetyl-CoA carboxylase	-0.524474	0.213189	2317.2	3036.9	2943.8	2583	2397.9	1123.1
SP5448_02100	fabZ	CP008776	3-hydroxyacyl-[acyl-carrier-protein] dehydratase, FabZ form (EC 4.2.1.59)	-0.32297	0.424351	1744.7	2306.4	2268.8	2223.7	2176.7	963.1
SP5448_02105	accC	CP008776	Biotin carboxylase of acetyl-CoA carboxylase (EC 6.3.4.14)	-0.138587	0.730633	1804.1	2449.6	2494.3	2607.6	2603.7	1216.8
SP5448_02110	accA	CP008776	Acetyl-coenzyme A carboxyl transferase beta chain (EC 6.4.1.2)	-0.15323	0.689568	1845.5	2563.1	2524.7	2462.1	2783.2	1266.9
SP5448_02115	accD	CP008776	Acetyl-coenzyme A carboxyl transferase alpha chain (EC 6.4.1.2)	-0.0991251	0.793903	1612.5	2170.2	2246.6	2267.3	2414.2	1168.5
SP5448_02120	serS	CP008776	Seryl-tRNA synthetase (EC 6.1.1.11)	0.635582	0.119331	184.4	261	270	359	572.8	237.9
SP5448_02125	manO	CP008776	Putative regulator of the mannose operon, ManO	-0.822135	0.0122796	287.5	396.1	414.1	236.2	178	201.6
SP5448_02130	manN	CP008776	PTS system, mannose-specific IID component	0.451046	0.253533	764.6	1149.9	1310.9	1443.3	2129.3	958.8
SP5448_02135	manM	CP008776	PTS system, mannose-specific IIC component	0.476595	0.20616	707.1	1028.4	1148	1379.9	1808.7	901.8
SP5448_02140	manL	CP008776	PTS system, mannose-specific IIA component (EC 2.7.1.191) / PTS system, mannose-specific IIB component (EC 2.7.1.191)	0.644909	0.101992	564.1	835.3	906.7	1287.7	1613.4	787.2
SP5448_02145		CP008776	Hydrolase, HAD superfamily	-0.909071	0.0433589	455.7	625.3	607.9	467.2	265	210.2
SP5448_02150		CP008776	Guanine/hypoxanthine permease	-1.58029	0.0208809	136.9	226.6	223.7	128.9	34.3	56.5
SP5448_02155		CP008776	tRNA threonylcarbamoyladenosine biosynthesis protein TsaE	-1.33657	0.00604614	384.5	520.9	495.6	291.4	128.5	162.8
SP5448_02160		CP008776	Acetyltransferase TM0577	-0.91352	0.0286604	277.2	417.9	400.4	287.4	164.7	145.5
SP5448_02165	lytR	CP008776	Cell envelope-associated transcriptional attenuator LytR-CpsA-Psr, subfamily F2	-0.706838	0.0785849	347.6	504.5	489.7	405.8	250.6	193.3
SP5448_02170		CP008776	Hypothetical protein in cluster with Ecs transporter (in Streptococci)	0.363092	0.288279	295.7	369.2	353.4	341.9	561.2	428.6
SP5448_02175	hit	CP008776	Histidine triad (HIT) nucleotide-binding protein, similarity with At5g48545 and yeast YDL125C (HNT1)	0.365965	0.292508	258.2	333.1	339.6	307.3	500.2	407.5
SP5448_02180		CP008776	ABC transporter, ATP-binding protein EcsA	0.0553908	0.858744	162.6	225.8	239	203.5	237.6	203.8
SP5448_02185		CP008776	ABC transporter, permease protein EscB	-0.264414	0.34459	139.2	200.6	191.5	142.9	172.2	124.9
SP5448_02190	ahpF	CP008776	Putative phosphotransferase YtmP	0.496585	0.111403	388.4	526.1	524	586	838	613.4
SP5448_02195	trmB	CP008776	tRNA (guanine(46)-N(7))-methyltransferase (EC 2.1.1.33)	0.439465	0.171256	494.3	641.4	637.7	702.6	1078.1	666.5
SP5448_02205	int.3	CP008776	Integrase	0.653953	0.0539945	59.6	91.3	94.5	119	158.1	108
SP5448_02210		CP008776	Phage protein	0.619107	0.0582096	76.1	100	102	123.9	177.1	129.6
SP5448_02215		CP008776	Phage protein	0.655476	0.066187	71.6	90.9	83.2	110	170.2	114.4
SP5448_02220		CP008776	Phage transcriptional regulator	0.850632	0.0358638	51.2	65	67.1	93.6	151.6	94.3
SP5448_02230		CP008776	Phage protein	-0.504287	0.146992	73.8	99.9	98.6	90.4	47.8	58
SP5448_02235		CP008776	Phage protein	-0.731358	0.125256	17.8	22	27.9	11.8	9.4	19.6
SP5448_02240		CP008776	hypothetical protein	-0.479699	0.268364	19.8	27	25.1	20.8	11.3	19.9
SP5448_02250		CP008776	Phage protein	-0.474879	0.238349	22.6	30.9	26.9	20.5	14.4	22.6
SP5448_02255		CP008776	Phage protein	-0.88358	0.23617	16	30.1	29.6	13.6	8.6	17.5
SP5448_02265		CP008776	Phage protein	-0.536531	0.24138	18.3	23.8	24.7	14.2	11.7	19.9
SP5448_02270		CP008776	Phage protein	-1.68111	0.0419834	44.1	68.4	67.2	17.3	8.9	34.7
SP5448_02275		CP008776	Phage protein	-0.959141	0.108421	42	63.9	61.7	31.8	15.3	43.6
SP5448_02280		CP008776	Phage protein	-0.75627	0.253551	30.3	49.3	47.6	28.6	12	40.4
SP5448_02285		CP008776	Phage protein	-1.17699	0.140237	58.7	77.8	69.3	40	13.5	47
SP5448_02290		CP008776	DNA polymerase, phage-associated	-0.427737	0.465522	23.3	31.7	33.2	21.7	16.7	26.8
SP5448_02295		CP008776	DNA primase, phage associated	-0.561184	0.335643	22.7	32.5	29.6	22.3	11.8	24.4
SP5448_02300		CP008776	Phage protein	-0.354778	0.495617	12.2	15.6	13.2	12	10.7	8.8
SP5448_02305		CP008776	DNA helicase (EC 3.6.4.12), phage-associated	-0.561846	0.283871	16	21.3	20	13	10.9	13.8
SP5448_02315		CP008776	Phage protein	-1.97391	0.10545	13.9	22.2	12.1	1.8	4.5	3.9
SP5448_02320		CP008776	DNA modification methyltransferase (EC 2.1.1.-)	-1.33291	0.0500846	17.5	22.2	16.1	5.1	9.6	6.1
SP5448_02325		CP008776	Phage protein	-1.73447	0.0100559	9.8	12	12.1	2.6	2.9	2.5
SP5448_02330		CP008776	Phage transcriptional activator	-1.14279	0.0601478	18.5	18.9	17.8	6.9	9.5	7.2
SP5448_02335		CP008776	Phage terminase, small subunit	-0.574753	0.399138	18	25.5	24.8	13.2	9.6	25.1
SP5448_02340		CP008776	Phage terminase, large subunit	-0.444893	0.459399	11	19	19	11.1	6.4	20.2
SP5448_02345		CP008776	Phage portal	-0.159507	0.782073	12.2	20	20.2	14.4	10.4	23
SP5448_02350		CP008776	Phage protein	-0.229522	0.670588	12.2	17.7	18.8	14	7.9	21.7
SP5448_02355		CP008776	hypothetical protein	-1.01216	0.383167	11.2	16.1	17.4	6.5	2.9	14.9
SP5448_02360		CP008776	Phage protein	-0.952382	0.102708	10.1	20.7	15.7	7.9	3.1	14.2
SP5448_02365		CP008776	Phage capsid and scaffold	-1.33312	0.0978646	56.3	83.8	78	34.6	8.4	70.7
SP5448_02370		CP008776	Phage major capsid protein	-0.964629	0.183899	38.5	60.2	61.2	27.2	10	64.4
SP5448_02375		CP008776	Phage protein	-0.879638	0.236115	33.9	59	57.4	24.2	10.8	64.8
SP5448_02380		CP008776	Phage protein	-1.14054	0.0840608	44.5	61	61.2	26.8	10.6	49.9
SP5448_02385		CP008776	Phage protein	-1.2087	0.172907	28.8	46.1	37.7	17.9	4	45.6
SP5448_02390		CP008776	Phage protein	-1.36324	0.149694	37	58.7	58.2	22.8	4.3	61
SP5448_02395		CP008776	Phage protein	-0.927955	0.247555	40.4	64.3	61.6	33.5	8.7	72.1
SP5448_02400		CP008776	Phage protein	-0.663911	0.40286	25.5	37.4	39.2	24.3	7.1	49.5
SP5448_02405		CP008776	Phage protein	-0.785175	0.158241	30.1	43.8	43	21.6	10.6	44.6
SP5448_02410		CP008776	Phage tail length tape-measure protein T	-0.406152	0.556357	32.7	50.6	50.7	32.9	13.1	79.9
SP5448_02415		CP008776	Phage protein	-0.52887	0.500941	25	38.7	36.6	24.6	7.2	60.4
SP5448_02420		CP008776	Phage endopeptidase	-0.465994	0.481289	26	39.7	39.4	25.3	10.5	54.8
SP5448_02425		CP008776	Hyaluronate lyase (phage associated)	-0.630022	0.433968	32	44.4	44.9	30.7	7.4	68.8
SP5448_02430		CP008776	hypothetical protein	-0.39751	0.555079	24.1	34	32.9	24.4	8.3	54.6
SP5448_02435		CP008776	Phage hyaluronidase	-0.285846	0.65007	32	45.1	42.1	30.8	14.7	71.4
SP5448_02445		CP008776	Phage protein	-0.671599	0.314068	29.1	46.7	47.7	22.4	11.1	60
SP5448_02450		CP008776	Phage protein	-0.791146	0.399719	21.7	35.2	32.8	16.5	4.3	56.9
SP5448_02455		CP008776	Phage protein	-0.674747	0.279322	30.8	45.3	37.9	23	9.9	52.7
SP5448_02460		CP008776	hypothetical protein	-0.385398	0.688239	9.1	12.9	16	5.6	5.8	23
SP5448_02465		CP008776	Phage lysin	-0.0694237	0.90978	27.2	39.8	40.4	32.2	16.2	71.3
SP5448_02470	sda1	CP008776	Streptodornase D	4.08174	0.000733587	10.8	16.6	18.1	82.1	670.8	342.6
SP5448_02475		CP008776	Paratox	0.0599074	0.927443	5.4	9.1	9.2	9.1	5.6	10.2
SP5448_02480		CP008776	Bacterial ribosome SSU maturation protein RimP	0.12822	0.72863	350.7	532.9	543.9	566.1	395.9	592.5
SP5448_02485	nusA	CP008776	Transcription termination protein NusA	0.0357168	0.920997	504.5	735.1	751.8	796.3	572.6	658.7
SP5448_02490		CP008776	COG2740: Predicted nucleic-acid-binding protein implicated in transcription termination	-0.364318	0.233045	545.4	861.7	850.1	648.9	534.4	539.4
SP5448_02495		CP008776	Ribosomal protein L7Ae family protein YlxQ	-0.265298	0.377876	446.2	683.8	691.4	567.3	476.4	449.2
SP5448_02500	infB	CP008776	Translation initiation factor 2	-0.248223	0.415384	812.5	1180.2	1198.1	1048.9	824.1	792.7
SP5448_02505	rbfA	CP008776	Ribosome-binding factor A	-0.408249	0.194208	436.1	581.1	576	543.8	341.5	335.7
SP5448_02515		CP008776	Esterase (EC 3.1.1.-)	1.36341	0.0082946	7.5	10.3	9.8	30.1	35.6	14.5
SP5448_02520	copY	CP008776	Negative transcriptional regulator-copper transport operon	0.890749	0.0778036	33.5	46.8	56.3	120.1	59.7	81
SP5448_02525	copA	CP008776	Copper-translocating P-type ATPase (EC 3.6.3.4)	1.25471	0.0249826	53.4	73.9	91.9	258.5	118.6	164.5
SP5448_02530	copZ	CP008776	Copper chaperone	1.40532	0.00331596	43.5	57.1	72.9	211.4	114.6	143.6
SP5448_02535	lacR.1	CP008776	Lactose phosphotransferase system repressor	1.52934	0.0041926	36.3	41.9	43.4	80.8	179.7	114.4
SP5448_02540		CP008776	PTS system, galactose-specific IIA component (EC 2.7.1.204)	3.2933	0.00886546	5.8	4.8	13.2	14.2	164.3	205.7
SP5448_02545		CP008776	PTS system, galactose-specific IIB component (EC 2.7.1.204)	3.76267	0.00806322	3.1	4.7	16.2	15.9	210.9	277.9
SP5448_02550		CP008776	PTS system, galactose-specific IIC component	4.10495	0.00618042	3.9	5.9	19.1	22.9	327.9	438.6
SP5448_02555	lacA	CP008776	Galactose-6-phosphate isomerase, LacA subunit (EC 5.3.1.26)	3.58333	0.00102421	8.1	12.1	20.7	59.4	246.8	296
SP5448_02560	lacB	CP008776	Galactose-6-phosphate isomerase, LacB subunit (EC 5.3.1.26)	3.62797	0.00219831	5.9	12.3	19.5	44.1	264.4	296.5
SP5448_02565		CP008776	Tagatose-6-phosphate kinase (EC 2.7.1.144)	3.26839	0.00196899	8.9	12	24.2	54.9	187.3	276.3
SP5448_02570	lacD	CP008776	Tagatose 1,6-bisphosphate aldolase (EC 4.1.2.40)	3.07937	0.0033781	11	17.6	26	45.8	231	334.9
SP5448_02580		CP008776	UPF0126 membrane protein YvgT	0.0311888	0.91159	220.7	268.6	284.2	228.2	271.4	290.4
SP5448_02585		CP008776	Hydrolase, HAD superfamily	0.354354	0.204379	181.1	240.4	257.9	258.6	302.6	300.6
SP5448_02590		CP008776	Transcriptional regulator, AcrR family	0.71987	0.040625	66.5	102.7	111.9	139.9	174.7	141.6
SP5448_02595		CP008776	DegV family protein	-1.91408	0.000240164	653.3	949.6	907.7	227.5	252.9	181
SP5448_02600		CP008776	hypothetical protein	-0.646362	0.0561846	178.6	289.7	292.4	173.8	168.5	133.9
SP5448_02605		CP008776	Sodium-dependent phosphate transporter	-0.0691667	0.818919	173.6	230.9	224.7	243.4	193.5	165.5
SP5448_02610	nagA	CP008776	N-acetylglucosamine-6-phosphate deacetylase (EC 3.5.1.25)	0.997702	0.0303246	191.5	245.3	247.8	329.7	808.8	349.8
SP5448_02615		CP008776	oxidoreductase of aldo/keto reductase family, subgroup 1	0.897919	0.0833351	121.6	182.2	194.4	180	448.6	348.1
SP5448_02620		CP008776	Rhomboid family protein	2.00738	0.000548627	49.8	71.5	84.2	220.8	372.4	245.2
SP5448_02625	glyQ	CP008776	Glycyl-tRNA synthetase alpha chain (EC 6.1.1.14)	-0.377434	0.320063	335.9	469.2	490.6	472.8	355.6	209.2
SP5448_02630	glyS	CP008776	Glycyl-tRNA synthetase beta chain (EC 6.1.1.14)	-0.356791	0.391781	369	545.6	576.4	587.1	406.4	231.1
SP5448_02635		CP008776	UPF0291 protein YnzC	-0.140776	0.778491	304.9	412.4	454.8	588.2	417.5	173.5
SP5448_02640		CP008776	FIG01116327: hypothetical protein	-1.08103	0.117628	1050.8	1677.6	1895.3	325.3	1031.2	1048.9
SP5448_02645	glpK	CP008776	Glycerol kinase (EC 2.7.1.30)	2.21549	0.0414782	3.5	5.5	6.2	5.6	66	46.4
SP5448_02650	glpO	CP008776	Alpha-glycerophosphate oxidase (EC 1.1.3.21)	2.51846	0.0264886	5.5	7.8	7.6	8.4	102.5	93.8
SP5448_02655	glpF	CP008776	Glycerol uptake facilitator protein	3.0344	0.0151342	6.1	7.9	9	11.7	187	144.9
SP5448_02660		CP008776	NADH peroxidase (EC 1.11.1.1)	2.55843	0.0152542	7.1	8.7	8.6	11.4	118.6	104.2
SP5448_02665		CP008776	Trans-acting positive regulator	2.40389	0.0206142	7.3	10.7	10.7	11.8	129.9	99.6
SP5448_02670		CP008776	Transaldolase (EC 2.2.1.2)	3.96575	0.0183935	10.6	13	13.5	15.8	1001	529.9
SP5448_02675	tkt	CP008776	Transketolase (EC 2.2.1.1)	0.199125	0.499992	1049.4	1324.2	1399.3	1204.6	1748.3	1397.3
SP5448_02680		CP008776	hypothetical protein	1.43318	0.00289554	68.3	101.4	92.4	289.6	251.4	177.2
SP5448_02685		CP008776	ABC transporter, ATP-binding protein	1.50572	0.0021426	78.5	123.8	117.2	368.4	312.8	230.8
SP5448_02690	proB	CP008776	ABC transporter, permease protein	1.65771	0.00188182	84.4	135.9	138.5	438.2	427.9	270.7
SP5448_02695		CP008776	Glutamate 5-kinase (EC 2.7.2.11)	0.218856	0.480329	66.8	87.4	83.4	91.4	89.6	94.3
SP5448_02700	proA	CP008776	Gamma-glutamyl phosphate reductase (EC 1.2.1.41)	0.342004	0.232021	97.3	123.1	128.7	143.6	153.3	143.3
SP5448_02715	mraW	CP008776	16S rRNA (cytosine(1402)-N(4))-methyltransferase (EC 2.1.1.199)	-0.147194	0.627711	311.2	435.2	460.9	386.4	370.3	321
SP5448_02720	ftsL	CP008776	Cell division protein FtsL	-0.160328	0.553894	104.1	155.7	146.5	117.7	126.2	114.3
SP5448_02725		CP008776	Cell division protein FtsI [Peptidoglycan synthetase] (EC 2.4.1.129)	-0.968077	0.0142926	253.6	381.1	389.6	207.9	179.2	133.8
SP5448_02730	mraY	CP008776	Phospho-N-acetylmuramoyl-pentapeptide-transferase (EC 2.7.8.13)	-1.8689	0.000540198	439	647.4	637.8	182.5	158.7	126.6
SP5448_02735		CP008776	DEAD-box ATP-dependent RNA helicase CshB (EC 3.6.4.13)	-0.506158	0.124168	603.4	833.6	846.5	678.2	474	461.6
SP5448_02740		CP008776	Cysteine ABC transporter, permease protein	-1.15717	0.00729401	338.9	521.8	539.4	256.2	180.5	184.5
SP5448_02745		CP008776	hypothetical protein	-1.66692	0.00237539	437	656.1	666.3	256.2	154.8	148.7
SP5448_02750	aapA	CP008776	hypothetical protein	-1.20743	0.00556712	120.4	176.8	176.6	78.2	63	60.4
SP5448_02755		CP008776	Thioredoxin reductase (EC 1.8.1.9)	-1.04166	0.0104349	252.5	340.4	363.8	199.2	141.4	125.9
SP5448_02760		CP008776	Uncharacterized amino acid permease, GabP family	-1.00448	0.0320481	541.2	774.5	811.5	594.6	252.7	278.9
SP5448_02765	nadE	CP008776	Nicotinate phosphoribosyltransferase (EC 6.3.4.21)	-1.2383	0.00660016	513.4	709.1	730.3	372.3	248.3	217.6
SP5448_02770	nadE	CP008776	NAD synthetase (EC 6.3.1.5)	-1.31272	0.00458838	621.7	790.1	831.8	403.1	292.9	224.3
SP5448_02775	pepC	CP008776	Aminopeptidase C (EC 3.4.22.40)	-0.973137	0.0250493	2268.5	3033.7	2964.3	2220.5	1329.5	912.3
SP5448_02780	pbp1A	CP008776	Multimodular transpeptidase-transglycosylase (EC 2.4.1.129) (EC 3.4.-.-) / Penicillin-binding protein 1A/1B (PBP1)	0.0839599	0.794452	725.3	1042.9	1059.1	951.7	1037.4	966.4
SP5448_02785	recU	CP008776	RecU Holliday junction resolvase	-0.102143	0.765631	655.1	944.6	959.7	761.2	746.2	845.2
SP5448_02790		CP008776	UPF0398 protein YpsA	-0.900547	0.0150677	45.6	71.7	70.2	31.5	33.4	32.2
SP5448_02795		CP008776	Cell division protein GpsB, coordinates the switch between cylindrical and septal cell wall synthesis by re-localization of PBP1	-0.769647	0.0303246	691.6	1090.1	1220.8	567.4	576.6	566.5
SP5448_02805		CP008776	23S rRNA (guanine(2445)-N(2))-methyltransferase (EC 2.1.1.173)	-1.80717	0.00035412	759	1081.2	1101.6	325.6	256.7	250.3
SP5448_02810		CP008776	hypothetical protein	-1.42749	0.00160346	1016.2	1403.7	1488.8	545.2	490.7	406.3
SP5448_02815	luxS	CP008776	S-ribosylhomocysteine lyase (EC 4.4.1.21) @ Autoinducer-2 production protein LuxS	-0.391736	0.24969	317.3	419.8	449.2	422.5	247	253.2
SP5448_02820		CP008776	D-beta-hydroxybutyrate permease	-0.592745	0.192458	59.2	86.8	91.9	83.1	46.5	34.8
SP5448_02825		CP008776	3-hydroxybutyrate dehydrogenase (EC 1.1.1.30)	-0.917561	0.058763	96	139.5	144.3	112.8	60.2	41.2
SP5448_02830	atoA	CP008776	Butyrate--acetoacetate CoA-transferase subunit B (EC 2.8.3.9)	-1.07418	0.0327663	103.9	147	152.1	109.7	53	41.6
SP5448_02835	atoD.1	CP008776	Butyrate--acetoacetate CoA-transferase subunit A (EC 2.8.3.9)	-1.16678	0.0199396	110.4	149.2	145.8	102	53.3	37.8
SP5448_02840	atoB	CP008776	Acetyl-CoA acetyltransferase (EC 2.3.1.9)	-1.14937	0.0189666	103.1	153.2	155.9	96.1	53.5	42.5
SP5448_02845		CP008776	Transcriptional regulator, LysR family	-0.831614	0.0164613	105.1	138.4	138.7	83.9	67.7	61.9
SP5448_02850		CP008776	Ribonuclease Y	-0.414597	0.163119	1187	1634.6	1749.5	1243.3	1101.5	1045.9
SP5448_02855	gmk	CP008776	Guanylate kinase (EC 2.7.4.8)	0.850372	0.0223095	260.5	347.2	348.3	742.8	522	478.1
SP5448_02860		CP008776	DNA-directed RNA polymerase omega subunit (EC 2.7.7.6)	0.287787	0.389461	513.7	595.1	593.2	950.2	653.4	531.8
SP5448_02865	priA	CP008776	Helicase PriA essential for oriC/DnaA-independent DNA replication	0.76349	0.055279	53.9	70.4	74.8	162.7	100.8	86.2
SP5448_02870	fmt	CP008776	Methionyl-tRNA formyltransferase (EC 2.1.2.9)	0.416403	0.228946	192.8	298.6	320.6	276.1	444.6	358.6
SP5448_02875	sunL	CP008776	16S rRNA (cytosine(967)-C(5))-methyltransferase (EC 2.1.1.176)	-0.254615	0.457139	253.5	400.9	417.8	353.9	289.6	243.7
SP5448_02880	pppL	CP008776	Protein serine/threonine phosphatase PrpC, regulation of stationary phase	-0.834334	0.0192827	969.8	1368.5	1382.9	836.4	654.9	590
SP5448_02885		CP008776	Serine/threonine protein kinase PrkC, regulator of stationary phase	-0.883156	0.015031	1005.7	1432.1	1442.1	844.1	708.5	552.5
SP5448_02890	yvqF	CP008776	Membrane protein LiaF(VraT), specific inhibitor of LiaRS(VraRS) signaling pathway	-0.670069	0.082415	81.7	117.3	115.4	90.9	60.6	48.9
SP5448_02895	yvqE	CP008776	Cell envelope stress response system LiaFSR, sensor histidine kinase LiaS(VraS)	-0.827175	0.0472149	157.6	230.2	219.6	164.2	101.4	84.6
SP5448_02900	yvqC	CP008776	Cell envelope stress response system LiaFSR, response regulator LiaR(VraR)	-0.80728	0.058763	212.1	301.3	305.6	224.4	155	103.8
SP5448_02905		CP008776	Streptococcal lipoprotein rotamase A; Peptidyl-prolyl cis-trans isomerase (EC 5.2.1.8)	-1.34503	0.00508659	647.6	937.9	980	474.1	299.9	253.9
SP5448_02910		CP008776	General stress protein 13	-1.44186	0.00254483	801.9	1075.9	1018.6	474.4	366.6	250.6
SP5448_02915	cysM	CP008776	Cysteine synthase (EC 2.5.1.47)	-1.92876	0.000565567	349.9	451.1	440.8	123.5	133.9	74.7
SP5448_02920		CP008776	FIG000605: protein co-occurring with transport systems (COG1739)	-1.54228	0.00281401	147.5	211.8	199.8	77.4	63.8	49.5
SP5448_02925	comFA	CP008776	ComF operon protein A, DNA transporter ATPase	0.731819	0.129947	5.4	8	7.6	16.9	13	8.1
SP5448_02930	comFC	CP008776	Competence protein F homolog, phosphoribosyltransferase domain; protein YhgH required for utilization of DNA as sole source of carbon and energy	0.535241	0.194208	4.3	5.4	6.4	10.7	8	6.2
SP5448_02935		CP008776	Ribosome hibernation promoting factor Hpf	0.442403	0.57319	2119.3	2558.5	2486.9	944.1	4571.7	7838.2
SP5448_02980		CP008776	DUF402 family nucleoside diphosphatase	-0.132473	0.644777	706.9	1001.7	1049.4	942.2	723.9	826.8
SP5448_02985	recX	CP008776	Regulatory protein RecX	-1.11563	0.00685696	97.5	127.7	109.7	53.8	57.6	41.9
SP5448_02990		CP008776	RNA methyltransferase, TrmA family	-1.00924	0.0286604	65.6	80.3	64.6	36.8	39.4	27.5
SP5448_02995	rocA	CP008776	Two-component system sensor histidine kinase	0.623274	0.050208	90	132.1	134.1	170.9	203.5	169.2
SP5448_03000		CP008776	alpha-mannosidase (EC 3.2.1.24)	2.70518	0.00129334	12.3	18.7	26.7	66.4	158.5	186
SP5448_03005		CP008776	hypothetical protein	2.89702	0.00035412	8.6	11.5	15.3	57.6	102.8	131.4
SP5448_03010		CP008776	Transcriptional repressor of arabinoside utilization operon, GntR family	2.10267	0.00243766	17.8	25.2	29.6	57.9	127.2	157.2
SP5448_03015	hyl	CP008776	Hyaluronoglucosaminidase (EC 3.2.1.35)	2.17623	0.00305821	23.8	29.1	38.6	67	171.5	231.6
SP5448_03020		CP008776	beta-glucosidase (EC 3.2.1.21)	2.20479	0.00403073	24.8	38.2	47.3	77.7	207	291.2
SP5448_03030		CP008776	N-acetylmannosamine kinase (EC 2.7.1.60)	2.11197	0.00946484	8.4	12.7	15	22.2	69.1	101.7
SP5448_03035		CP008776	ABC transporter, permease protein 1 (cluster 1, maltose/g3p/polyamine/iron)	4.65162	0.0117537	3.3	5	6.5	9.2	441.3	676.6
SP5448_03040		CP008776	ABC transporter, permease protein 2 (cluster 1, maltose/g3p/polyamine/iron)	4.8456	0.0082946	3.3	3.9	5.1	10.1	461.3	604.2
SP5448_03045		CP008776	ABC transporter, substrate-binding protein (cluster 1, maltose/g3p/polyamine/iron)	5.17571	0.0105861	4.7	6.7	7.9	13.5	963.2	1321.9
SP5448_03050		CP008776	FIG011440: Integral membrane protein	3.6963	0.00942355	16.2	23.5	25.5	38.2	684.9	904.7
SP5448_03055	trxS	CP008776	Two-component sensor kinase YesM (EC 2.7.3.-)	3.48391	0.0117795	23	29.1	31	42.9	707.9	1038.1
SP5448_03060	trxR	CP008776	Two-component response regulator TrxR	3.68779	0.00662789	17.8	25.5	26.5	48.3	656.4	905.1
SP5448_03065	lacZ	CP008776	beta-galactosidase (EC 3.2.1.23)	3.50582	0.0082946	24.5	34.4	36.9	57.2	773.7	1113.4
SP5448_03070	aroE	CP008776	Shikimate/quinate 5-dehydrogenase I beta (EC 1.1.1.282)	1.47893	0.0190106	65	89.7	90	96.1	312.6	386.2
SP5448_03075		CP008776	SAM-dependent methyltransferase HI0095 (UbiE paralog)	0.743667	0.0665529	174.3	234.5	234.7	217.6	449.4	463.1
SP5448_03080		CP008776	hypothetical protein	-0.194061	0.5299	442.2	581.8	614.1	352.3	552.1	542.1
SP5448_03085		CP008776	Uncharacterized conserved protein, contains double-stranded beta-helix domain	-0.106607	0.740674	274.4	402.6	412.3	248.5	365.9	401.1
SP5448_03090	aroB	CP008776	3-dehydroquinate synthase (EC 4.2.3.4)	1.27617	0.00967859	73.2	109.7	110.4	378.6	217.4	155.7
SP5448_03095		CP008776	2-keto-3-deoxy-D-arabino-heptulosonate-7-phosphate synthase I beta (EC 2.5.1.54)	1.385	0.00606988	70.2	89.8	94.7	347	174.6	179.4
SP5448_03105		CP008776	hypothetical protein	-0.512508	0.126244	237.9	268.5	236.9	201.2	171.5	150.3
SP5448_03110		CP008776	hypothetical protein	-0.236617	0.45777	249.1	312.1	304.3	304.5	254.1	186.5
SP5448_03115		CP008776	Ribosomal-protein-serine acetyltransferase	-0.840035	0.0375946	209.3	254.4	230.4	185.9	121.7	93.4
SP5448_03120		CP008776	hypothetical protein	-0.372187	0.291293	100.2	150.5	150.1	137.2	105	72
SP5448_03125	valS	CP008776	Valyl-tRNA synthetase (EC 6.1.1.9)	-0.0247287	0.95038	169.1	235.6	242.3	300.5	235	129.7
SP5448_03130		CP008776	CRISPR-associated helicase Cas3	2.40807	0.0024042	2.2	3.4	3.3	13.2	41.5	13.6
SP5448_03135		CP008776	CRISPR-associated protein Cas5	1.9575	0.00517961	5.2	5.2	5.8	13.9	51.1	18.7
SP5448_03140		CP008776	CRISPR-associated protein, Csd1 family	1.92713	0.0082946	5.6	8.8	6.7	15.3	70.8	22.3
SP5448_03145		CP008776	CRISPR-associated protein, Csd2/Csh2 family	1.8285	0.0120023	7.9	9.8	12.7	20.3	87	30.3
SP5448_03150		CP008776	CRISPR-associated RecB family exonuclease Cas4	1.95922	0.010086	9.6	13.6	15.4	23.4	126.7	47.1
SP5448_03155		CP008776	CRISPR-associated protein Cas1	1.72071	0.0208809	12.4	18.4	18.8	23.3	136.1	54.3
SP5448_03160		CP008776	CRISPR-associated protein Cas2	1.94548	0.00796183	7.9	13.2	10.4	19.9	102.7	37
SP5448_03165	ccdA	CP008776	Cytochrome c-type biogenesis protein CcdA homolog, associated with MetSO reductase	4.46249	1.19e-05	0.8	1.7	1.4	61.6	38.6	48.4
SP5448_03170	tlpA	CP008776	Thiol:disulfide oxidoreductase associated with MetSO reductase	4.94418	9.07e-06	0.5	1.5	1.7	89	42.2	75
SP5448_03175	msrA	CP008776	Peptide-methionine (S)-S-oxide reductase MsrA (EC 1.8.4.11) / Peptide-methionine (R)-S-oxide reductase MsrB (EC 1.8.4.12)	5.30861	4.38e-06	0.8	1.5	1.6	119.1	59.7	96.1
SP5448_03180		CP008776	Two-component response regulator yesN, associated with MetSO reductase	-0.0634395	0.836122	59	82.8	78	74	62.4	72.3
SP5448_03185		CP008776	Two-component sensor kinase yesM (EC 2.7.3.-), associated with MetSO reductase	-0.385635	0.242645	92.7	128.5	127.5	86.7	91	85.7
SP5448_03190		CP008776	hypothetical protein	-0.698375	0.030089	107.6	152.8	157.9	83.6	90.1	79.6
SP5448_03195		CP008776	hypothetical protein	-1.59967	0.00111559	470.5	660.4	626.2	252.7	168.7	162.2
SP5448_03200	ahrC.2	CP008776	Arginine pathway regulatory protein ArgR, repressor of arg regulon	0.588502	0.192293	51.1	68.9	77.9	54	147.4	118.4
SP5448_03205		CP008776	Transcriptional regulator ArcR essential for anaerobic expression of the ADI pathway, Crp/Fnr family	2.02236	0.0156331	23.3	31.5	37.2	43	252.8	179.8
SP5448_03210	arcA	CP008776	Arginine deiminase (EC 3.5.3.6)	5.26421	0.000238902	40.5	32.9	83.2	565.7	3048.7	3889.7
SP5448_03215		CP008776	Acetyltransferase	6.19186	0.000240164	15	22.1	82	655.8	3750.6	4873
SP5448_03220	arcB	CP008776	Ornithine carbamoyltransferase (EC 2.1.3.3)	6.27026	0.00020639	14.4	21.5	79.3	718.4	3509.9	5067.7
SP5448_03225		CP008776	Arginine/ornithine antiporter ArcD	5.89984	0.00031204	6	7.3	26.4	183.1	1131.5	1628.7
SP5448_03230		CP008776	Putative Xaa-His dipeptidase	5.90503	0.000495277	6.5	9.1	30.1	171	1440.3	2041.5
SP5448_03235	arcC	CP008776	Carbamate kinase (EC 2.7.2.2)	5.74108	0.000413199	7.7	12.9	29.2	188.3	1396.8	2124.5
SP5448_03240	asnA	CP008776	Aspartate--ammonia ligase (EC 6.3.1.1)	0.425689	0.2197	71.4	104.9	97.3	177.2	103.6	96.9
SP5448_03245		CP008776	16S rRNA (guanine(966)-N(2))-methyltransferase (EC 2.1.1.171)	-0.380307	0.240215	234.6	350.3	345.1	303.3	202.4	208.9
SP5448_03250	coaD	CP008776	Phosphopantetheine adenylyltransferase (EC 2.7.7.3)	-0.832574	0.0310238	280.2	399.3	387.5	253.4	177.4	169.6
SP5448_03255		CP008776	Lon-like protease with PDZ domain	-1.18593	0.00717812	412.8	553.2	520.8	293.1	195.7	174.6
SP5448_03265		CP008776	hypothetical protein	-0.510974	0.13174	274.4	399.6	382.6	332.8	212.2	204.4
SP5448_03270		CP008776	23S rRNA (adenine(2503)-C(2))-methyltransferase @ tRNA (adenine(37)-C(2))-methyltransferase (EC 2.1.1.192)	-0.611354	0.0900575	328.7	455	458.3	396.6	230.8	209.2
SP5448_03275		CP008776	type IV prepilin peptidase PilD / late competence protein ComC processing protease	0.749212	0.0354197	4.1	7.6	5.1	9.9	12	8
SP5448_03280	dpr	CP008776	DNA protection during starvation protein	-0.861125	0.202867	3957.6	5765.1	5936.4	1042.6	3382.9	6401.9
SP5448_03285		CP008776	Uncharacterized protein YqgQ	-0.320947	0.401603	154.2	176.3	154.4	121.5	118.7	148.7
SP5448_03290	glcK	CP008776	Glucokinase (EC 2.7.1.2)	-0.222624	0.397486	177.5	208.1	213.8	165	174.1	172.6
SP5448_03295		CP008776	Rhodanese-like domain protein	-0.223998	0.434955	202.3	243.8	234.2	179.6	229	175.8
SP5448_03300	typA	CP008776	GTP-binding protein TypA/BipA	-0.570067	0.171212	1551.7	2295.6	2399.2	2261.3	1005.2	1148.1
SP5448_03305		CP008776	hypothetical protein	-0.199043	0.673544	244	373.3	390.3	486	305.4	157.9
SP5448_03310	murD	CP008776	UDP-N-acetylmuramoyl-L-alanine--D-glutamate ligase (EC 6.3.2.9)	-0.869831	0.019333	428	553.7	515.1	366.5	257.7	210.7
SP5448_03315	murG	CP008776	UDP-N-acetylglucosamine--N-acetylmuramyl-(pentapeptide) pyrophosphoryl-undecaprenol N-acetylglucosamine transferase (EC 2.4.1.227)	-1.07193	0.00954733	579	779.4	753.7	471.6	321.8	240
SP5448_03320	divIB	CP008776	Cell division protein FtsQ	-0.95966	0.0267475	457.3	628.7	624.4	423.7	300.2	190.8
SP5448_03325	ftsA	CP008776	Cell division protein FtsA	-1.27794	0.0049153	1541	2006.4	1887.6	946.1	632.5	682.3
SP5448_03330	ftsZ	CP008776	Cell division protein FtsZ	-1.05015	0.00664205	1868.5	2394.6	2405.9	1413.8	968.2	884.3
SP5448_03335		CP008776	Pyridoxal phosphate-containing protein YggS	-1.0101	0.0100559	1712.4	2429.2	2443.5	1427.9	1046.3	831.6
SP5448_03340		CP008776	SepF, FtsZ-interacting protein related to cell division	-0.887383	0.0225353	2301.8	3075.8	3087.7	2028.4	1439.7	1181.5
SP5448_03345		CP008776	Cell division integral membrane protein, YggT and half-length relatives	-1.06101	0.00956432	1465.2	2015.4	1976.6	1237.4	812.7	637.8
SP5448_03350		CP008776	Putative RNA-binding protein YlmH	-1.05786	0.00743339	1607.9	2250.1	2152.1	1272.4	935.1	724
SP5448_03355	divIVAS	CP008776	Cell division initiation protein DivIVA	-0.861034	0.0208809	1816.2	2558.8	2650.7	1658.5	1313.1	943
SP5448_03360	ileS	CP008776	Isoleucyl-tRNA synthetase (EC 6.1.1.5)	-0.0685002	0.872775	330.8	456.4	471	661.2	361.6	257.7
SP5448_03365		CP008776	hypothetical protein	0.0407806	0.910097	646.1	868.2	842.9	648.9	907.6	873.9
SP5448_03370	mutT	CP008776	Mutator MutT protein (7,8-dihydro-8-oxoguanine-triphosphatase) (EC 3.6.1.-)	0.865504	0.0405973	75.3	114	128.9	139	249.3	195.6
SP5448_03375	clpE	CP008776	ATP-dependent Clp protease, ATP-binding subunit ClpE	-1.18202	0.017451	838.2	1157.4	1171.3	654.6	317.7	466.1
SP5448_03380		CP008776	hypothetical protein	-0.513066	0.221458	512.4	756.6	753.1	637.8	403.3	389.8
SP5448_03385	artQ	CP008776	ABC transporter, permease protein (cluster 3, basic aa/glutamine/opines)	1.42352	0.00243766	24.3	34.4	29.2	72.9	92.1	75.1
SP5448_03390	artP	CP008776	ABC transporter, ATP-binding protein (cluster 3, basic aa/glutamine/opines)	1.34784	0.00237539	25.8	34.5	33.9	78.9	98.2	68
SP5448_03395	phr	CP008776	Deoxyribodipyrimidine photolyase (EC 4.1.99.3)	-1.74986	0.00195477	96.6	129.3	129.1	38.5	39	26.5
SP5448_03400		CP008776	phosphoglucomutase/phosphomannomutase family protein	1.80299	0.0033781	342.4	438.3	419.4	719.6	2233.7	1672.7
SP5448_03405	folD	CP008776	Methenyltetrahydrofolate cyclohydrolase (EC 3.5.4.9) / Methylenetetrahydrofolate dehydrogenase (NADP+) (EC 1.5.1.5)	0.353783	0.314068	107.2	147.9	136.5	139.6	242.3	134.2
SP5448_03410	xseA	CP008776	Exodeoxyribonuclease VII large subunit (EC 3.1.11.6)	0.86556	0.0187596	114.3	143.3	145.7	266.5	264.3	207
SP5448_03415	xseB	CP008776	Exodeoxyribonuclease VII small subunit (EC 3.1.11.6)	0.426713	0.170015	103.8	144	124.3	194.8	178.6	130.5
SP5448_03420	fps	CP008776	(2E,6E)-farnesyl diphosphate synthase (EC 2.5.1.10)	0.235464	0.459786	166.3	223.4	224.4	252.6	274.5	196.6
SP5448_03425		CP008776	RNA binding methyltransferase FtsJ like	0.0188739	0.954739	225.6	299.6	306.9	308.7	310.2	225.3
SP5448_03430	argR1	CP008776	Arginine repressor ArgR, putative	-0.0491403	0.894074	134.7	200.8	197.1	206.5	172	135.4
SP5448_03435	recN	CP008776	DNA repair protein RecN	0.227211	0.487054	170.7	244.5	248.3	303.3	280.5	195.8
SP5448_03440		CP008776	hypothetical protein	0.48218	0.156467	189.2	282.8	282.7	444.7	348.4	267
SP5448_03445		CP008776	DegV family protein	0.372927	0.182943	321.6	439	456.1	584	487.9	491.6
SP5448_03450		CP008776	FIG006988: Lipase/Acylhydrolase with GDSL-like motif	0.468951	0.125636	329.7	481.8	487	653.4	573.9	548.2
SP5448_03455		CP008776	YfaA	0.392647	0.170015	220.8	332.5	318.9	396.7	398.8	335.8
SP5448_03460		CP008776	DNA-binding protein HBsu	-1.27533	0.0042966	7220.6	10283.7	10916.9	4760.5	4225	2840.5
SP5448_03465	int.2	CP008776	Phage integrase	0.19053	0.68767	17.8	23.9	23.1	27.7	35.4	15
SP5448_03470		CP008776	hypothetical protein	1.05872	0.0208847	46.4	62.5	62.6	113.8	176.5	83.8
SP5448_03475		CP008776	Phage protein	0.987426	0.0416311	47.4	66.2	59.3	130.9	140.2	81
SP5448_03480		CP008776	putative repressor protein	0.958497	0.00965235	53.3	70	72.8	138.4	149.5	98.6
SP5448_03495		CP008776	Phage protein	-2.3585	0.00351447	23.5	28.8	27.7	5.5	2.4	6.1
SP5448_03500		CP008776	Phage antirepressor protein	-1.95418	0.00524811	28.3	37.6	39.9	9.2	6	10.1
SP5448_03505		CP008776		-1.4004	0.110046	20.3	30.1	28.8	11.7	7.2	9.3
SP5448_03510		CP008776	putative protein Ymh	-0.17184	0.657963	67.1	93.9	98.3	68.4	91.6	68.9
SP5448_03520		CP008776	Phage protein	-1.42125	0.0024042	917.4	1236.5	1093	429	371.3	403.3
SP5448_03525		CP008776	Phage protein	-1.97725	0.0116374	16	24.9	28.4	3.3	4	8.9
SP5448_03530	xis	CP008776	hypothetical protein	-0.77738	0.218704	9.7	13.5	12.9	3.1	8.3	10.2
SP5448_03535		CP008776	Phage protein	-1.8816	0.0827917	10.3	15.4	14.7	0.8	3	7.3
SP5448_03540		CP008776	Phage replication protein	-1.26622	0.0763298	8	10.8	12.6	3	5	3.3
SP5448_03545		CP008776	Phage DNA replication protein O	-1.42532	0.280414	9.5	15.8	14.6	2.7	3.8	7
SP5448_03550		CP008776	hypothetical protein	-1.5473	0.119402	7.6	15.9	17.4	1.1	7.9	4.8
SP5448_03560		CP008776	hypothetical protein	-2.03867	0.0155389	15.2	23.6	18.5	3.3	3.1	5.3
SP5448_03565		CP008776	Phage protein	-1.38195	0.0777997	12.5	18.5	15.3	3.4	6.1	6.7
SP5448_03570		CP008776	Recombinational DNA repair protein RecT (prophage associated)	-1.06877	0.0423647	14.4	20.8	19.1	6.1	8.6	9.7
SP5448_03575		CP008776	Phage protein	-1.0822	0.0557224	18.6	28.6	23.1	8.1	10.4	13.3
SP5448_03585		CP008776	hypothetical protein	-1.47495	0.00388163	14.2	19.8	20.6	5.9	7	4.7
SP5448_03590		CP008776	Phage protein	-1.3494	0.0951441	18	21.4	19.1	9.1	6.3	6.1
SP5448_03595		CP008776	Phage protein	-2.18828	0.00836098	17.2	27.7	27.4	3.8	6.1	3.6
SP5448_03600		CP008776	phage protein homolog lin2602	-1.13096	0.0208809	13.1	16.9	16.2	6.5	8	5.1
SP5448_03605		CP008776	FIG021474: Phage protein	-2.63581	0.000600529	44.1	76.7	75.5	9.5	7	12.2
SP5448_03610		CP008776	Phage-associated HNH homing endonuclease	-1.32191	0.0139882	9.8	12.5	15.4	4.2	4.8	4
SP5448_03620		CP008776	FIG018599: Phage-associated protein	-0.808024	0.453168	8.4	16.4	12.4	3.7	9.8	7.2
SP5448_03625		CP008776	Phage portal protein; Phage capsid and scaffold	-0.496728	0.442082	4.3	8.6	7.6	4	6.6	3
SP5448_03630		CP008776	Phage protein	-0.450343	0.243621	84.4	110.8	114.4	60.5	74.4	92.1
SP5448_03635		CP008776	FIG021930: Phage-associated protein	0.426858	0.204501	108.8	136.4	136.1	130.1	166.1	228.3
SP5448_03645		CP008776	Phage protein	0.203313	0.507814	4.7	6.2	5.7	4.6	7.2	8
SP5448_03650		CP008776	Phage terminase	-1.29645	0.0987885	7.3	12	10.6	2.4	5.6	2.7
SP5448_03655		CP008776	Phage capsid and scaffold	-1.55713	0.0230023	8.2	9.4	13.2	2.4	3.6	2.4
SP5448_03660		CP008776	Phage major capsid protein	-0.784885	0.283511	5.5	8.9	9.8	2.8	7.2	3.4
SP5448_03665		CP008776	FIG021300: Phage-associated protein	-0.353726	0.483693	6.5	6.9	6.6	4.3	9.2	3
SP5448_03670		CP008776	FIG017897: Phage protein	-0.505792	0.321236	4.3	8.9	7.6	2.8	8.1	3.6
SP5448_03675		CP008776	FIG018632: Phage-associated protein	-0.986208	0.110919	5.6	9.1	8	1.4	5.4	4
SP5448_03680		CP008776	FIG020717: Phage-associated protein	-0.907355	0.217515	4	6.4	5.2	3.1	1.9	1.9
SP5448_03685		CP008776	FIG018217: Phage-associated protein	-0.680022	0.274868	4.1	5.3	5.2	1.5	5.5	2
SP5448_03690		CP008776	Phage major tail protein	-0.189199	0.771194	4.9	8.8	7.8	4	10.8	4.8
SP5448_03695		CP008776	Phage protein	-0.249392	0.797138	3.6	5.7	5.6	1.7	8.7	3.7
SP5448_03700		CP008776	Phage protein	-0.720972	0.374382	3.2	6.8	5.7	2.1	4	2.2
SP5448_03705		CP008776	Phage minor tail protein	-0.512881	0.380233	4.2	6.3	7	2.2	6.4	3.4
SP5448_03710		CP008776	FIG022125: Phage-associated protein	-0.530066	0.332733	3.9	6.6	5.5	1.8	6	3.1
SP5448_03715		CP008776	Phage hyaluronidase	-0.302809	0.623652	3.8	5.7	5.4	1.6	7.9	3.6
SP5448_03720		CP008776	hypothetical protein	-0.276142	0.572833	3.2	4.4	4.6	2.5	4.6	2.6
SP5448_03725		CP008776	Phage protein	-0.807279	0.133096	4.4	6.7	6.2	2	4.3	2.5
SP5448_03730		CP008776	Phage holin	-0.246779	0.73183	3.5	5.8	5.1	1.8	8	3.4
SP5448_03735		CP008776	Phage holin	-0.28429	0.84095	2.5	4.8	4.8	0.6	4	6.9
SP5448_03740		CP008776	hypothetical protein	-0.111214	0.888656	1.5	2.8	0.9	0	3.3	2.4
SP5448_03745		CP008776	Phage-associated cell wall hydrolase	0.690761	0.235275	4.7	6.2	6.7	4.9	19.4	10.2
SP5448_03750		CP008776	hypothetical protein	4.59887	0.000816263	11.3	18.1	18.3	94.4	870.3	778.8
SP5448_03755	spd3	CP008776	Streptococcal extracellular nuclease 3; Mitogenic factor 3	5.11292	0.00106443	48.2	66.1	65.7	377.1	5402.3	4459.2
SP5448_03760		CP008776	Paratox	0.175833	0.839386	12.3	22.7	22.8	36.7	15.1	16.8
SP5448_03765		CP008776	Lead, cadmium, zinc and mercury transporting ATPase (EC 3.6.3.3) (EC 3.6.3.5); Copper-translocating P-type ATPase (EC 3.6.3.4)	0.984572	0.0708029	66.4	119.4	141.8	139.6	159.7	396.5
SP5448_03775	pyrD	CP008776	Dihydroorotate dehydrogenase (fumarate) (EC 1.3.98.1)	0.49048	0.556923	198.5	320.5	297.8	1401.6	187.9	199.6
SP5448_03780	gpmA	CP008776	Phosphoglycerate mutase (EC 5.4.2.11)	-0.210347	0.580589	1399.5	1859.6	1961.2	2121.2	1478.6	1050.5
SP5448_03785		CP008776	Transcriptional repressor for NAD biosynthesis in gram-positives	0.507099	0.170015	124	174.5	162.2	307	197.2	167.4
SP5448_03795		CP008776	Substrate-specific component NiaX of predicted niacin ECF transporter	0.951891	0.0271789	227.1	300.9	312	740	619.5	338.3
SP5448_03800		CP008776	Formate/nitrite family of transporters	1.75036	0.00548489	29.5	38.9	42.9	67.5	201.5	145.7
SP5448_03805		CP008776	hypothetical protein	-0.608467	0.0674677	150.9	191.3	186.8	113.9	118	112.2
SP5448_03810	recR	CP008776	Recombination protein RecR	-0.236342	0.408594	172.3	236.7	232.1	202.4	179.5	158.9
SP5448_03815	ddl	CP008776	D-alanine--D-alanine ligase (EC 6.3.2.4)	-0.0027324	0.993409	199	303.8	301.6	306.4	254.3	232.7
SP5448_03820	murF	CP008776	UDP-N-acetylmuramoyl-tripeptide--D-alanyl-D-alanine ligase (EC 6.3.2.10)	-0.209186	0.545204	485.4	659.7	660.2	665.6	442.1	464.6
SP5448_03825		CP008776	putative membrane protein	0.430984	0.169044	315.1	471.5	510.5	608.3	532.7	574.8
SP5448_03830	prfC	CP008776	Peptide chain release factor 3	-0.788389	0.0415713	538.5	750.2	774.2	520.9	400.2	290.3
SP5448_03835	deaD	CP008776	DEAD-box ATP-dependent RNA helicase DeaD (= CshA) (EC 3.6.4.13)	-1.28118	0.0111192	1504.9	2242.3	2328.4	1211.2	668.5	674.4
SP5448_03840		CP008776	Kup system potassium uptake protein	-0.571199	0.277995	96.9	138	132	170	46.4	67
SP5448_03845		CP008776	UPF0213 protein YazA	-0.111772	0.818919	57.9	80.1	77.2	96	56.1	52.5
SP5448_03850		CP008776	tRNA(1)(Val) (adenine(37)-N(6))-methyltransferase (EC 2.1.1.223)	-0.0614816	0.871297	71.6	98.3	92.4	123.8	68.6	67.2
SP5448_03855		CP008776	Acyl-ACP:1-acyl-sn-glycerol-3-phosphate acyltransferase (EC 2.3.1.n4)	-0.424061	0.210728	160.5	236.2	237.9	203.2	137.5	132.9
SP5448_03860		CP008776	Late competence protein ComEA, DNA receptor	1.2083	0.0327407	1.2	1.7	1.9	5.2	6.8	3.4
SP5448_03865	comEC	CP008776	DNA internalization-related competence protein ComEC/Rec2	1.14211	0.0550241	1.6	2.4	2.6	5.4	9.5	4.2
SP5448_03870	holA	CP008776	DNA polymerase III delta subunit (EC 2.7.7.7)	0.101526	0.723062	74.9	97.9	93.3	109.6	90.5	85.4
SP5448_03875	sodA	CP008776	Superoxide dismutase [Mn] (EC 1.15.1.1)	-2.58057	0.000282744	2758.2	4034	4029.3	682.4	451.1	677.5
SP5448_03880		CP008776	hypothetical protein	-1.98071	0.00416703	333.2	435.1	441.7	213.8	55.7	85.1
SP5448_03885		CP008776	hypothetical protein	-1.81419	0.0138603	420.5	513.4	553.1	330	65.1	125.3
SP5448_03890		CP008776	hypothetical protein	-1.79515	0.0111192	477.4	652.9	688.6	400	87.4	144.6
SP5448_03895		CP008776	FIG01115059: hypothetical protein	-1.33424	0.0082946	256.3	361.6	335.4	184.3	117.1	88.5
SP5448_03900	queA	CP008776	S-adenosylmethionine:tRNA ribosyltransferase-isomerase (EC 2.4.99.17)	-1.13594	0.00606988	225.3	324.1	316.1	170.2	115	109.7
SP5448_03905	nagB	CP008776	Glucosamine-6-phosphate deaminase (EC 3.5.99.6)	0.122651	0.818919	53.7	73.5	71.9	47.4	149.5	51.6
SP5448_03910		CP008776	SSU rRNA pseudouridine(516) synthase (EC 5.4.99.19)	-0.410035	0.264483	126	164.5	175	107.6	173.6	82.2
SP5448_03915		CP008776	Competence protein CoiA	0.745129	0.15784	16.4	22.6	22.1	27.1	72.1	20.7
SP5448_03920	pepB	CP008776	Oligoendopeptidase F	0.0330975	0.930174	124.8	184.3	184.9	131.5	245.2	141.3
SP5448_03925		CP008776	Major facilitator:Oxalate:Formate Antiporter	-0.496781	0.296383	20.5	33.6	32.2	22.5	23.2	14.5
SP5448_03930		CP008776	Uncharacterized SAM-dependent O-methyltransferase	-0.198042	0.522777	143	210	208.9	197.7	150.1	139.8
SP5448_03935	prsA	CP008776	Foldase protein prsA 1 precursor (EC 5.2.1.8)	0.0481477	0.872775	587.3	841.1	846.8	739.9	803.9	777.4
SP5448_03940	alaS	CP008776	Alanyl-tRNA synthetase (EC 6.1.1.7)	0.226609	0.568149	219.4	307.5	316.9	492.3	342.8	203.1
SP5448_03945		CP008776	Transcriptional regulator, Xre family	0.694829	0.142618	39.5	49.1	57.8	63.4	55	139.2
SP5448_03950		CP008776	hypothetical protein	1.4201	0.0170025	26.6	37.6	40.4	56.2	94	154.1
SP5448_03955		CP008776	Membrane-bound protease, CAAX family	1.28301	0.0216396	32	52.3	49.7	71.6	100.7	173.3
SP5448_03960		CP008776	Mobile element protein	1.02143	0.0228006	12.1	22	20	27.2	40.6	44.4
SP5448_03970		CP008776	Mobile element protein	1.0365	0.00629631	26.2	39.4	38	60.9	74.4	78.3
SP5448_03975		CP008776	Transposase	0.669648	0.062594	25.9	38.6	46.7	51.8	69.8	53.8
SP5448_03980		CP008776	Chloride channel protein	0.182089	0.621089	42.7	64.8	69.8	56.9	78.7	63.5
SP5448_03985	nrdF	CP008776	Ribonucleotide reductase of class Ib (aerobic), beta subunit (EC 1.17.4.1)	-2.51839	0.000495277	1106.6	1780.1	1778.1	411.3	280.5	159.8
SP5448_03990	nrdE.2	CP008776	Ribonucleotide reductase of class Ib (aerobic), alpha subunit (EC 1.17.4.1)	-2.43849	0.000253214	1129.5	1802.7	1785.9	407.3	250.7	221.6
SP5448_03995	nrdH	CP008776	Glutaredoxin-like protein NrdH, required for reduction of Ribonucleotide reductase class Ib	-1.85478	0.00085392	424.4	644.9	718.2	217.3	121.9	154.6
SP5448_04000	ptsH	CP008776	Phosphotransferase system, phosphocarrier protein HPr	-0.647839	0.0444961	9370	12116.7	11807.2	7507.8	8252.1	5624.4
SP5448_04005	pstI	CP008776	Phosphoenolpyruvate-protein phosphotransferase of PTS system (EC 2.7.3.9)	-0.229233	0.537764	2117.8	2956.5	3187.8	3219.2	2530.5	1520.9
SP5448_04010	gapN	CP008776	Glyceraldehyde-3-phosphate dehydrogenase (NADP(+)) (EC 1.2.1.9)	-1.34821	0.00762273	1071.3	1446	1457.9	856.4	451.9	352.2
SP5448_04015		CP008776	Peptidoglycan N-acetylglucosamine deacetylase (EC 3.5.1.-)	1.76588	0.000540198	201.5	268.4	273.5	656.2	1103.3	810.4
SP5448_04020	deaD2	CP008776	ATP-dependent RNA helicase YfmL	0.138061	0.657963	260.3	385.9	386	352.2	362.2	405.5
SP5448_04025	udk	CP008776	Uridine kinase (EC 2.7.1.48)	-0.417578	0.264483	281.3	400.2	399.9	371.2	232.6	218.2
SP5448_04030		CP008776	hypothetical protein	0.234878	0.617596	16.5	26.8	24	45.6	22	17.5
SP5448_04035		CP008776	FIG01115656: hypothetical protein	-1.6785	0.00323858	163.3	208.5	208.5	106.5	43.9	44.6
SP5448_04040		CP008776	Free methionine-(R)-sulfoxide reductase, contains GAF domain	-0.342666	0.228946	282.6	430.5	436.9	323.8	285.3	281.7
SP5448_04045		CP008776	DNA polymerase III subunits gamma and tau (EC 2.7.7.7)	-0.39185	0.221458	294.7	458.2	474.2	348.3	301.3	269.4
SP5448_04050		CP008776	hypothetical protein	-0.51761	0.107047	331.8	473.2	503.5	345.9	307.8	252.3
SP5448_04055	birA	CP008776	Biotin operon repressor / Biotin--protein ligase (EC 6.3.4.9)(EC 6.3.4.10)(EC 6.3.4.11)(EC 6.3.4.15)	-0.397747	0.221332	158.1	241.5	257.5	203.8	142.4	147.5
SP5448_04060	inlA	CP008776	internalin, putative	5.56792	1.05e-05	5.1	7.7	9.3	306	764.7	250.5
SP5448_04065	metK2	CP008776	S-adenosylmethionine synthetase (EC 2.5.1.6)	-0.790154	0.0170025	432.7	568.7	560.5	364.7	268.3	271.4
SP5448_04070	murZ	CP008776	UDP-N-acetylglucosamine 1-carboxyvinyltransferase (EC 2.5.1.7)	0.160132	0.649596	242.6	342.2	340.1	472.4	251.8	331.5
SP5448_04075	grab	CP008776	Protein G-related alpha 2 macroglobulin-binding protein (GRAB)	-4.10799	0.0119916	4710.3	6557.8	6998	3187.5	67.4	192.3
SP5448_04080		CP008776	Ribosomal-protein-S5p-alanine acetyltransferase (EC 2.3.1.128)	-0.272122	0.465821	212.2	279.6	273	310.3	176.7	167.3
SP5448_04085		CP008776	Cytosolic protein containing multiple CBS domains	-0.0754804	0.823012	253.6	331	329.1	379	295.7	210.6
SP5448_04090	map	CP008776	Methionine aminopeptidase (EC 3.4.11.18)	-0.673416	0.0652555	750	1069	1152.5	784.4	583	497.2
SP5448_04095		CP008776	Inner membrane protein YihY, formerly thought to be RNase BN	-0.594204	0.0981484	422.2	636.4	656.9	477.3	389.6	275.1
SP5448_04100		CP008776	3-phosphoshikimate 1-carboxyvinyltransferase (EC 2.5.1.19)	-0.162367	0.685023	60.9	94.3	88.8	98.9	73.9	49.5
SP5448_04105	aroK	CP008776	Shikimate kinase I (EC 2.7.1.71)	-0.466743	0.249257	48.4	75.1	69.9	64.6	46.8	31.2
SP5448_04110		CP008776	Cell envelope-associated transcriptional attenuator LytR-CpsA-Psr, subfamily F1	0.0194181	0.946037	198.3	272.1	285.4	268.1	252.2	237.2
SP5448_04115		CP008776	23S rRNA (uracil(1939)-C(5))-methyltransferase (EC 2.1.1.190)	-1.68606	0.000495277	307.3	410.8	411.1	130.8	111.8	104.6
SP5448_04125		CP008776	Thioesterase	-1.4083	0.00128696	333.7	471.2	503.2	178	151.8	154.8
SP5448_04130		CP008776	ATP-dependent Zn protease	0.325488	0.51945	156.1	243.6	244.3	528.3	216.3	160.2
SP5448_04135		CP008776	Uncharacterized MFS-type transporter	3.83201	0.0149418	5	7.1	7.8	1070	42.1	25.7
SP5448_04140		CP008776	Dihydrolipoamide acyltransferases	1.76904	0.106994	48.5	54.4	50.6	29.3	415.6	443.2
SP5448_04145	rsuA	CP008776	SSU rRNA pseudouridine(516) synthase (EC 5.4.99.19)	0.807736	0.0247552	60.2	82.1	78.9	172.3	103.8	119.1
SP5448_04150		CP008776	Putative transposase InsK for insertion sequence element IS150	1.59326	0.00292912	3.2	4.3	5.5	12.9	20.4	12.1
SP5448_04155		CP008776	Transposase	0.742324	0.567472	2.7	0	0.8	2.2	8.9	0
SP5448_04165	obgE	CP008776	GTP-binding protein Obg	-0.455622	0.171256	274.9	357.8	364.3	325.6	214.8	197.9
SP5448_04170		CP008776	hypothetical protein	0.128967	0.794961	62.4	107.4	114.2	133.7	99.6	75.3
SP5448_04175		CP008776	Ribosyl nicotinamide transporter, PnuC-like	2.19106	0.000209039	16.2	19.4	19.4	74.5	92.6	95
SP5448_04180	bglA.2	CP008776	6-phospho-beta-glucosidase (EC 3.2.1.86)	2.1219	0.00482889	1.8	2.7	3.1	6.4	27.3	15.9
SP5448_04185		CP008776	Outer surface protein of unknown function, cellobiose operon	2.19462	0.00510281	2.3	2.7	3.5	6.8	28.9	21.8
SP5448_04190		CP008776	Transcriptional antiterminator of lichenan operon, BglG family	2.58564	0.00544689	2.8	4.3	4.6	8.6	52.3	46.4
SP5448_04195		CP008776	PTS system, cellobiose-specific IIB component (EC 2.7.1.205)	2.64896	0.00438775	3.5	5.7	3.4	9.5	59.3	49.9
SP5448_04200		CP008776	PTS system, cellobiose-specific IIA component (EC 2.7.1.205)	2.62985	0.00814614	2	4.6	5.4	7.4	52.1	56.2
SP5448_04205		CP008776	hypothetical protein	2.72088	0.00506477	3.1	4.7	4.4	9	60.6	58
SP5448_04210		CP008776	PTS system, cellobiose-specific IIC component	2.63042	0.00848451	3.8	4.8	5.5	8.4	65.8	67.9
SP5448_04220	glnQ.2	CP008776	Glutamine ABC transporter, ATP-binding protein GlnQ	-2.09381	0.00358561	1509.6	2109	2266.7	977.4	299.1	315.5
SP5448_04225	glnH	CP008776	Glutamine ABC transporter, substrate-binding protein GlnH / Glutamine ABC transporter, substrate-binding protein GlnH / Glutamine ABC transporter, permease protein GlnP	-2.027	0.00331445	1182.9	1688.4	1780.5	684	215.8	353.4
SP5448_04230	uvrB	CP008776	Excinuclease ABC subunit B	-1.41397	0.00153555	523.8	656	655.8	263.3	213.8	209.9
SP5448_04235		CP008776	Component involved in D-alanylation of teichoic acids	-1.31173	0.0373413	150.8	227.7	235.1	107.5	76.1	63.1
SP5448_04240	dltA	CP008776	D-alanine--poly(phosphoribitol) ligase subunit 1 (EC 6.1.1.13)	-1.04892	0.00606988	569.1	806	856.6	436	341.5	296.7
SP5448_04245		CP008776	D-alanyl transfer protein DltB	-1.12641	0.00664205	531.6	870.3	940.8	417.6	355.5	280.4
SP5448_04250		CP008776	D-alanine--poly(phosphoribitol) ligase ACP subunit (EC 6.1.1.13)	-1.29629	0.00544689	546.6	867.7	1006	399.8	314.2	255
SP5448_04255	dltD	CP008776	Poly(glycerophosphate chain) D-alanine transfer protein DltD	-1.25336	0.00333761	560	886.9	921	365.8	339.8	270.2
SP5448_04260		CP008776	Esterase (EC 3.1.1.-)	-1.2338	0.0030448	679	1021.7	1098.2	443.2	394.6	333.4
SP5448_04265		CP008776	hypothetical protein	0.0377198	0.954739	21.7	51.2	70.5	33.6	54	47.2
SP5448_04275	malX	CP008776	Maltodextrin ABC transporter, substrate-binding protein MdxE	4.54414	0.00486351	30.9	34.9	58.2	124.1	1786.7	3840.4
SP5448_04285	amyB	CP008776	Neopullulanase (EC 3.2.1.135)	4.3643	0.0041926	33	40	58.6	136.1	1519.6	3483.4
SP5448_04290	amyA	CP008776	Cyclomaltodextrin glucanotransferase (EC 2.4.1.19)	4.1958	0.00548489	53.8	70.2	91.2	183.8	2251.7	5311.8
SP5448_04295	malC	CP008776	Maltodextrin ABC transporter, permease protein MdxF	4.03105	0.00627492	51.4	70.7	86.6	163.2	1870.8	4675.9
SP5448_04300	malD	CP008776	Maltodextrin ABC transporter, permease protein MdxG	4.09276	0.00544689	58.6	77.9	96.2	196.5	2187.8	5252.5
SP5448_04305	malA	CP008776	Maltodextrose utilization protein YvdJ	4.51438	0.00517961	48	69.6	89.7	191.4	3017.3	6449.3
SP5448_04310		CP008776	Transcriptional regulator, LacI family	2.703	0.00137942	20	25	28	68.8	211.9	293.6
SP5448_04315	malG	CP008776	Maltodextrin ABC transporter, permease protein MdxG	3.78086	0.00237539	17.8	26	31.2	86.1	545.9	886.9
SP5448_04320	malF	CP008776	Maltodextrin ABC transporter, permease protein MdxF	4.08007	0.00243766	19.4	27.1	35	101.8	722.7	1342.1
SP5448_04325	malE	CP008776	Maltodextrin ABC transporter, substrate-binding protein MdxE	4.12121	0.00120267	69.7	87.7	103.6	427.9	2165.5	3718.9
SP5448_04330	malR	CP008776	Maltose operon transcriptional repressor MalR, LacI family	1.9696	0.00020639	23.4	29.6	29.9	115.1	105.2	111.6
SP5448_04335	malM	CP008776	4-alpha-glucanotransferase (amylomaltase) (EC 2.4.1.25)	4.66476	0.000482986	8.3	12.4	15.4	103.5	364.9	869.4
SP5448_04340	glgP	CP008776	Maltodextrin phosphorylase (EC 2.4.1.1)	4.2149	0.000251756	15.1	22.3	24.6	169.9	453.2	792
SP5448_04345		CP008776	putative lipoprotein	0.140166	0.676114	74.8	112.3	112	123	86.7	118.4
SP5448_04350	int.1	CP008776	Phage integrase	0.244395	0.556923	21.1	31.3	28.1	29	31	34.9
SP5448_04355		CP008776	unknown protein encoded by bacteriophage BP-933W	-0.363676	0.313036	85.2	130.3	130.6	100.6	95.3	70.5
SP5448_04360		CP008776	CI-like repressor, phage associated	-0.40139	0.261968	78.2	122.4	127	94.8	67.2	82.1
SP5448_04375		CP008776	Phage protein	-0.145315	0.624561	92.6	137.7	115.8	107.8	105.1	96.1
SP5448_04380		CP008776	Phage protein	-0.650852	0.0980173	39.5	62.9	62.4	48.4	27.6	29
SP5448_04385		CP008776	Phage protein	-0.710422	0.0478899	241.3	328.1	308.7	158.2	245.5	142.6
SP5448_04390		CP008776	Phage protein	-0.960969	0.0464494	29.9	39	37.6	21.3	11.5	22.2
SP5448_04395		CP008776	hypothetical protein	-0.0479605	0.878586	444	642	759.9	597.4	555.9	590.4
SP5448_04400		CP008776	Phage protein	-0.756102	0.0302777	15.5	25.9	21.4	13.9	9.9	11.7
SP5448_04405		CP008776	Phage DNA replication protein O	-0.890243	0.0615272	15.7	24.5	21.1	14.4	6.1	12.5
SP5448_04410		CP008776	Helicase loader DnaI	-0.739034	0.162887	21.5	34.7	29.1	19.8	10	21.8
SP5448_04420		CP008776	Phage protein	-0.6281	0.292508	18.3	28.2	21.9	16.5	12.2	14.1
SP5448_04425		CP008776	Phage protein	-1.05016	0.011406	20.6	26.8	24.6	13.8	7.9	12.1
SP5448_04430		CP008776	hypothetical protein	-0.694236	0.135162	14.5	25.3	22.7	14.7	10.5	11.7
SP5448_04435	ssb1	CP008776	Phage essential recombination function protein, Erf	-0.689387	0.292508	22.2	31	26.1	19.4	12.1	16.9
SP5448_04440	ssb2	CP008776	Phage essential recombination function protein, Erf	-1.27202	0.0374041	18.8	26.2	23.7	14.5	4.8	9.6
SP5448_04445		CP008776	Phage protein	-1.26139	0.0974326	16.4	22.6	20.6	13.7	3.6	8.5
SP5448_04450		CP008776	Endodeoxyribonuclease RusA	-1.04158	0.0454358	16.8	24.7	21	9.6	7.5	11.7
SP5448_04455		CP008776	hypothetical protein	-0.626022	0.184943	17.6	27.4	21.1	14.6	16.2	10.8
SP5448_04460		CP008776	hypothetical protein	-1.68441	0.0295613	20.2	30.1	22.8	7.4	5.6	7.5
SP5448_04465		CP008776	Phage protein	-1.50052	0.0104349	16.8	22.5	22.5	6.1	6.6	7
SP5448_04475		CP008776	Phage protein	-1.20512	0.0120621	21.1	26.3	25.4	8.8	11.6	9.5
SP5448_04480		CP008776	phage protein homolog lin2602	-2.38438	0.00188022	20.7	28	26.3	3.4	4.2	4.3
SP5448_04485		CP008776	Phage protein	-1.37665	0.0550997	14.8	18.5	17.2	8	3.9	6.4
SP5448_04490		CP008776	hypothetical protein	-1.14863	0.34459	12.3	12.8	13.4	7.6	4.5	4.1
SP5448_04495		CP008776	Phage protein	-0.437195	0.444151	20.2	25.4	23.2	19.3	11.9	19.9
SP5448_04500		CP008776	Phage protein	-0.569164	0.204379	6	8.9	10.3	4.5	5.6	5.7
SP5448_04505		CP008776	Phage terminase, large subunit	-0.500479	0.34459	7.5	11	11.5	6.2	8.1	5.9
SP5448_04510		CP008776	Phage portal protein	-0.527851	0.272426	7	9.7	9.9	5.1	5.5	6.8
SP5448_04515		CP008776	Phage protein	-0.331776	0.567472	6.9	10.1	10.1	6	8	6.7
SP5448_04520		CP008776	Phage protein	-1.15846	0.0949592	8.1	12	8.8	3.9	4.1	3.2
SP5448_04530		CP008776	Phage capsid and scaffold	-1.38401	0.0253702	19	30.4	28.6	10	7.8	9.9
SP5448_04535		CP008776	Phage major capsid protein	-1.26747	0.021114	19.6	25.7	27	9.2	8	11.2
SP5448_04540		CP008776	Phage transcriptional terminator	-1.40054	0.0108987	19.7	26.9	25.9	6.3	10.6	8.9
SP5448_04545		CP008776	Phage protein	-0.7933	0.16746	11.4	14.6	14.5	5.7	8.5	8.1
SP5448_04550		CP008776	Phage protein	-1.05713	0.0327663	15	26.9	22.1	12.2	6.5	10.6
SP5448_04555		CP008776	Phage protein	-1.4068	0.0122659	19.6	25.7	25.5	7.5	6	12
SP5448_04560		CP008776	Phage protein	-0.805162	0.240417	9.9	14.3	14.5	6.3	8.5	6
SP5448_04565		CP008776	hypothetical protein	-1.38157	0.0174612	14	19.7	18.8	3.8	8.2	6.8
SP5448_04570		CP008776	Phage protein	-1.15419	0.167626	8.6	13.6	15.5	3.8	6.4	5
SP5448_04575		CP008776	Phage protein	-1.34569	0.0574169	12.3	19.4	18	5.1	5.8	6.6
SP5448_04580		CP008776	Phage minor tail protein	-0.631876	0.256701	12.6	17.1	18.3	7.2	12.2	10.7
SP5448_04585		CP008776	hypothetical protein	-0.697054	0.185731	12.1	17.4	18.3	7.3	11.2	9.8
SP5448_04590		CP008776	Phage protein	-0.820925	0.141809	10.9	16.1	16.5	6.3	9	7.9
SP5448_04595		CP008776	putative minor structural protein	-0.635673	0.189843	9.9	15.1	14.2	7	9.1	7.7
SP5448_04600		CP008776	Phage protein	-1.11365	0.166107	10	14.7	14.8	4.4	9.3	3.9
SP5448_04610		CP008776	hypothetical protein	-0.832807	0.0684524	7.2	11.9	10.2	3.8	6.3	5
SP5448_04615		CP008776	Phage holin	-0.405939	0.460964	8.4	16.8	15.9	8.3	12.2	8.9
SP5448_04620		CP008776	Phage-associated cell wall hydrolase	-0.239606	0.641602	12.3	18.2	20	11.5	16.4	14
SP5448_04625		CP008776	Phage protein	-0.345842	0.465821	6	9.2	10.7	5.1	9.5	5.4
SP5448_04630		CP008776	Phage protein	-0.456176	0.231447	7.8	10.8	12	7.7	6.7	6.9
SP5448_04635		CP008776	Phage protein	-0.137724	0.868256	4.4	7.1	9.1	7.7	3.7	7.1
SP5448_04640		CP008776	Phage protein	-0.274288	0.465216	5.7	6.4	8.8	4.8	6.4	5.4
SP5448_04645	speA2	CP008776	Exotoxin, phage associated @ Streptococcal pyrogenic exotoxin A (SpeA); Toximoron (Superantigen)	1.10827	0.0655432	7.1	10.9	12.2	9.5	42.1	27.2
SP5448_04650		CP008776	Paratox	0.364164	0.294373	7	12.3	11.6	14	13.6	11.9
SP5448_04655		CP008776	Immunoreactive protein Se23.5 (Fragment)	-0.89587	0.007165	667.3	878.8	904.9	462.1	418	425.1
SP5448_04660		CP008776	hypothetical protein	0.306018	0.420172	104.9	181	165.6	182.4	213.2	153.5
SP5448_04665		CP008776	Efflux ABC transporter, ATP-binding protein	0.426828	0.300493	125.8	217.9	198.1	260.2	279	182.5
SP5448_04670		CP008776	Transcriptional regulator, GntR family	0.691679	0.0967902	100.9	155.9	171	272.8	235.1	178.2
SP5448_04675	dnaE	CP008776	DNA polymerase III alpha subunit (EC 2.7.7.7)	-1.72177	0.00133497	206.3	296.8	296.8	101.4	75.5	64.4
SP5448_04680	pfkA	CP008776	6-phosphofructokinase (EC 2.7.1.11)	-0.472673	0.307576	1977.3	2565.8	2621.8	3359	1219.5	1214.4
SP5448_04685	pyk	CP008776	Pyruvate kinase (EC 2.7.1.40)	-0.127332	0.791952	2177.3	3052.4	3182.2	4834	2137	1570.7
SP5448_04690	sipC	CP008776	Signal peptidase I (EC 3.4.21.89)	-0.0684243	0.858744	277.5	431.7	444.8	396.1	349.6	333.7
SP5448_04695	glmS	CP008776	Glutamine--fructose-6-phosphate aminotransferase [isomerizing] (EC 2.6.1.16)	-0.228069	0.508975	474.6	637.2	709	499.7	544.4	490
SP5448_04700		CP008776	Protein PhnA	-0.519826	0.275039	371.5	516.9	539	593.2	202.2	291.6
SP5448_04705		CP008776	ABC transporter, permease protein (cluster 3, basic aa/glutamine/opines)	-0.279505	0.592479	323.6	443.8	446.2	623	202.5	283.3
SP5448_04710		CP008776	ABC transporter, ATP-binding protein (cluster 3, basic aa/glutamine/opines)	-0.272982	0.580589	349.8	506.8	515.9	732.1	244.8	288.7
SP5448_04715		CP008776	ABC transporter, substrate-binding protein (cluster 3, basic aa/glutamine/opines)	-0.514542	0.307223	341.7	458.7	449.3	590.8	192.8	211.2
SP5448_04720	cfa	CP008776	CAMP factor	1.45837	0.00333761	111.3	145.9	136.6	440	458.7	231.5
SP5448_04725		CP008776	Cobalt-zinc-cadmium resistance protein	-0.346417	0.300493	112	167.8	174.8	143.4	118.6	93.5
SP5448_04730		CP008776	Sodium/glycine symporter GlyP	-0.734993	0.0317579	63.9	95.2	103.8	51	49.3	53.2
SP5448_04735	pcrA	CP008776	ATP-dependent DNA helicase UvrD/PcrA (EC 3.6.4.12)	-0.698883	0.0444961	171.5	229.9	221.4	166.4	123	98.8
SP5448_04740		CP008776	hypothetical protein	1.62417	0.00354962	509.8	704.7	857.9	1536.1	1708.9	3449.5
SP5448_04745		CP008776	hypothetical protein	1.59939	0.00512192	698.2	996.2	1067.7	1858.5	2511.2	4437.3
SP5448_04750		CP008776	Small integral membrane protein	1.51808	0.00667911	398.4	545.4	548.7	912.7	1224.1	2516.7
SP5448_04755		CP008776	General stress protein, Gls24 family	1.88867	0.00390408	1010.2	1339.2	1455.5	2661.3	4384.9	8582.4
SP5448_04760		CP008776	hypothetical protein	1.96034	0.00321865	772.8	1004.6	1003.2	1884.5	3806.7	6413.1
SP5448_04765		CP008776	General stress protein, Gls24 family	2.14913	0.0022548	991.9	1299.7	1435.3	2920.5	5478.5	10110.7
SP5448_04770		CP008776	Transcriptional regulator, GntR family	1.00357	0.00478667	248.7	338.2	343.6	652.4	626.8	572.5
SP5448_04775		CP008776	Transcriptional regulator, AcrR family	0.973755	0.0638186	6.6	7.1	8	24.1	14.1	10
SP5448_04780		CP008776	ABC transporter, ATP-binding protein	-0.782605	0.136428	46.6	76.6	62.6	40.5	32.1	32.6
SP5448_04785		CP008776	ABC transporter, FliJ domain and fused permease subunit	-0.756254	0.108148	68.3	121.4	92.4	59	57	46.2
SP5448_04790		CP008776	Type I restriction-modification system, specificity subunit S	-0.607907	0.119618	100.2	173.1	138.6	95.1	93.8	75.3
SP5448_04795		CP008776	Membrane protein	-0.462217	0.277995	74.7	133	107.6	85	80.5	59.2
SP5448_04800		CP008776	hypothetical protein	-1.44184	0.00331596	136.3	179.3	176.3	84.9	55	44.5
SP5448_04805	truB	CP008776	tRNA pseudouridine(55) synthase (EC 5.4.99.25)	-1.60532	0.00137942	236.8	343.2	373.2	129.9	101	80.4
SP5448_04810	mreA	CP008776	FMN adenylyltransferase (EC 2.7.7.2) / Riboflavin kinase (EC 2.7.1.26)	-1.63293	0.00446881	159	249.5	252	101.9	66.1	48.2
SP5448_04815	spxA	CP008776	Transcriptional regulator SpxA1	-0.231451	0.414714	919.2	1313.1	1301.4	1076.1	1078.4	836.1
SP5448_04820		CP008776	UPF0223 protein YktA	0.119745	0.682574	227.4	277.2	270	289.5	270.9	278.6
SP5448_04825		CP008776	Inositol-1-monophosphatase (EC 3.1.3.25)	0.337337	0.277045	194.3	262.2	273.8	339.9	287	289.1
SP5448_04830		CP008776	tRNA/rRNA cytosine-C5-methyltransferase	0.189861	0.541472	146.3	211.4	213.2	245.7	222.8	179.2
SP5448_04835	pstS	CP008776	Phosphate ABC transporter, substrate-binding protein PstS (TC 3.A.1.7.1)	-0.722703	0.0459029	501.3	751	785.3	478.7	351.6	389.7
SP5448_04840	pstC	CP008776	Phosphate ABC transporter, permease protein PstC (TC 3.A.1.7.1)	-0.741806	0.0377015	443	628.9	660.2	424.8	327.7	281.5
SP5448_04845	pstA	CP008776	Phosphate ABC transporter, permease protein PstA (TC 3.A.1.7.1)	-1.06922	0.00808813	553.6	772.8	767.7	398.2	344.1	258.2
SP5448_04850	pstB2	CP008776	Phosphate ABC transporter, ATP-binding protein PstB (TC 3.A.1.7.1)	-1.06752	0.00904967	616.3	818.3	816	477.6	359	259.5
SP5448_04855	pstB	CP008776	Phosphate ABC transporter, ATP-binding protein PstB (TC 3.A.1.7.1)	-0.980633	0.0139221	612.6	826.3	823.7	485.7	422	263.7
SP5448_04860	phoU	CP008776	Phosphate transport system regulatory protein PhoU	-0.943793	0.0166969	572.6	790.1	810.3	496.3	398.1	259.6
SP5448_04865	pepN	CP008776	Lysyl aminopeptidase (EC 3.4.11.15)	-0.656619	0.0428827	906.2	1266.3	1326	817.3	783.7	605.5
SP5448_04870	ciaR	CP008776	Two component system response regulator CiaR	-0.509521	0.211527	156.2	218.3	238	212.8	127.4	103
SP5448_04875	ciaH	CP008776	Two component system sensor histidine kinase CiaH (EC 2.7.3.-)	-0.238097	0.507814	110.6	146.3	143.7	170.1	102.5	80.9
SP5448_04880	rpsT	CP008776	SSU ribosomal protein S20p	-0.586794	0.106874	3261.5	4657.6	5195.7	3535.6	2752.1	2393.4
SP5448_04885	coaA	CP008776	Pantothenate kinase (EC 2.7.1.33)	0.93021	0.0309232	29.9	44.1	39.6	45.9	94.4	86.4
SP5448_04890		CP008776	16S rRNA (guanine(1207)-N(2))-methyltransferase (EC 2.1.1.172)	1.4113	0.00480782	73.4	117.1	141	214.4	329	329.3
SP5448_04895	cdd	CP008776	Cytidine deaminase (EC 3.5.4.5)	0.836987	0.00888378	392.7	517.5	560	896.9	842.5	860.7
SP5448_04900		CP008776	Purine nucleoside ABC transporter, substrate-binding protein	0.960936	0.0130173	780	1064.7	1145.3	1758.6	2204.8	1812.2
SP5448_04905		CP008776	Purine nucleoside ABC transporter, ATP-binding protein	1.49523	0.0012665	162.5	212	227.3	469.3	720.9	523.4
SP5448_04910		CP008776	Purine nucleoside ABC transporter, permease protein 1	1.00053	0.0076624	193.3	282.9	290	471.3	577.7	469.2
SP5448_04915		CP008776	Purine nucleoside ABC transporter, permease protein 2	0.816604	0.0208847	226	320.2	341	476.2	583.4	487.5
SP5448_04920	pgmA	CP008776	Phosphoglucomutase (EC 5.4.2.2)	0.187127	0.529761	377.9	505.8	517.5	608.1	535.9	448.3
SP5448_04925		CP008776	Substrate-specific component PanT of predicted pantothenate ECF transporter	0.254361	0.447186	110.5	172.3	150.9	204.9	179.3	133.2
SP5448_04930	dfp	CP008776	Phosphopantothenoylcysteine decarboxylase (EC 4.1.1.36)	0.277896	0.377966	112.7	165.3	150.2	195.8	185.6	137.7
SP5448_04935	dpfB	CP008776	Phosphopantothenoylcysteine synthetase (EC 6.3.2.5)	0.150279	0.658167	120.1	181.5	168.8	197.9	170.3	149.6
SP5448_04940		CP008776	Protein:protein lipoyl transferase (EC 2.3.1.200)	0.0600136	0.904132	171.1	310.9	351.8	192.8	286.6	383.9
SP5448_04945		CP008776	Lipoylation-related NADH-dependent flavin oxidoreductase	-0.0853697	0.84095	198.4	323	345.1	227.1	259.6	313.9
SP5448_04950		CP008776	Luciferase-like monooxygenase in lipoylation-related cluster	-0.214105	0.588558	229	340.1	318.5	228.8	252.6	274.5
SP5448_04955		CP008776	Biotinyl-lipoyl attachment domain protein, GcvH-like	-0.111965	0.753448	297.5	433.2	400.4	286.2	371.9	384
SP5448_04960		CP008776	Macro domain protein YmdB, possibly ADP-ribose binding	-0.161753	0.673093	274.1	347.7	328	239	300.7	310.3
SP5448_04965		CP008776	NAD-dependent protein deacetylase of SIR2 family	-0.255481	0.489703	314.5	363	320.6	243.3	289.6	304.9
SP5448_04970	lplA	CP008776	Lipoate-protein ligase A	-0.10322	0.778491	260.8	291.5	273.1	210.4	279.1	285.1
SP5448_04975	fhs.1	CP008776	Formate--tetrahydrofolate ligase (EC 6.3.4.3)	-0.73781	0.0173611	428	519.4	504.5	282.5	282.9	301.3
SP5448_04980		CP008776	Cardiolipin synthase, bacterial type ClsA	-1.16259	0.00308639	538.8	747	713.8	293.6	289.5	299.6
SP5448_04985	rnhB	CP008776	Anaerobic ribonucleoside-triphosphate reductase (EC 1.17.4.2)	-1.46859	0.0033848	1419.9	2239	2216.4	480.8	689.5	999.9
SP5448_04990		CP008776	Transcriptional regulator of pyridoxine metabolism / Pyridoxamine phosphate aminotransferase (EC 2.6.1.54)	0.0619386	0.858744	26.4	38.2	36.5	40.1	34.5	30.4
SP5448_04995		CP008776	Pyridoxal kinase (EC 2.7.1.35)	-1.05416	0.0828123	52.6	69.9	69.7	45.3	14.8	40.1
SP5448_05000	pdxK	CP008776	Substrate-specific component PdxU of predicted pyridoxine ECF transporter	-0.43695	0.321934	24.5	35.9	43.5	34.5	18.6	23.2
SP5448_05005		CP008776	Bis-ABC ATPase SPy1206	0.272643	0.449246	52.5	72.1	70.2	114.4	64.8	63.5
SP5448_05010		CP008776	UDP-N-acetylmuramoylpentapeptide-lysine N(6)-alanyltransferase (EC 2.3.2.10)	0.212435	0.551221	11.9	17.7	17.5	20.5	22.2	12.9
SP5448_05015	guaA	CP008776	GMP synthase [glutamine-hydrolyzing], amidotransferase subunit (EC 6.3.5.2) / GMP synthase [glutamine-hydrolyzing], ATP pyrophosphatase subunit (EC 6.3.5.2)	-0.307684	0.405702	659.3	1007.4	1039.2	1049.5	640.7	540.8
SP5448_05020		CP008776	hypothetical protein	0.264056	0.383531	40.3	50.8	54.3	73.3	53.7	49.4
SP5448_05025		CP008776	Transcriptional regulator, GntR family	-0.212888	0.465821	358.3	493.2	505.2	448.3	367.5	347.7
SP5448_05030	ylxM	CP008776	Signal recognition particle associated protein	-0.329468	0.261656	296.5	402.8	400.6	341.4	246.6	285.9
SP5448_05035	ffh	CP008776	Signal recognition particle protein Ffh	-0.613091	0.0751628	475.3	634.5	666.8	485.9	337.2	342
SP5448_05040		CP008776	Pleiotropic regulator of exopolysaccharide synthesis, competence and biofilm formation Ftr, XRE family	-0.169483	0.68767	39.5	63	55.8	61.1	48.5	32.7
SP5448_05045	xerS	CP008776	Integrase/recombinase xerD	0.917743	0.0724652	46.1	62.5	70	160.9	98.5	88
SP5448_05050		CP008776	hypothetical protein	-1.09044	0.0173729	362.7	504	528.8	316.4	206.1	152.4
SP5448_05055	citC	CP008776	[Citrate [pro-3S]-lyase] ligase (EC 6.2.1.22)	-1.12874	0.0114404	482.1	690.4	706.1	385.5	281.8	205.7
SP5448_05060	oadA1	CP008776	Oxaloacetate decarboxylase alpha chain (EC 4.1.1.3)	3.1778	0.00582006	23.9	36	36.7	64	720.6	547.5
SP5448_05065	citX	CP008776	Citrate lyase holo-[acyl-carrier-protein] synthase (EC 2.7.7.61)	3.27257	0.00600451	17.8	25.1	29	48.3	600.9	446.5
SP5448_05070	citF	CP008776	Citrate lyase alpha chain (EC 4.1.3.6)	3.30686	0.005834	16.9	24	28.2	47.7	607.9	425
SP5448_05075	citE	CP008776	Citrate lyase beta chain (EC 4.1.3.6)	3.12664	0.0079304	18.6	24.5	26.2	42.3	583	356.8
SP5448_05080	citD	CP008776	Citrate lyase gamma chain, acyl carrier protein	3.09554	0.00888378	11.4	15	15	24.7	352.5	217
SP5448_05085		CP008776	FIG01114213: hypothetical protein	2.23861	0.0453308	5	6.3	5.2	5.9	87.1	46
SP5448_05090	oadB	CP008776	Oxaloacetate decarboxylase beta chain (EC 4.1.1.3)	2.61275	0.016125	12.7	15.7	15.9	22.2	213.9	177
SP5448_05095		CP008776	Biotin carboxyl carrier protein of oxaloacetate decarboxylase; Biotin carboxyl carrier protein	2.62288	0.011406	12.9	15.8	12.9	22.1	180.2	181.4
SP5448_05100		CP008776	hypothetical protein	2.39349	0.0233601	9.2	11.5	13.4	13.8	124.5	141.4
SP5448_05105		CP008776	Citrate/H+ symporter of CitMHS family	4.56548	0.0051254	1.6	2.2	2.6	8	270.6	160
SP5448_05110	citG	CP008776	Transcriptional regulator, GntR family	1.21211	0.0152992	44.6	64.6	58.8	84.2	200.3	128.8
SP5448_05115		CP008776	Triphosphoribosyl-dephospho-CoA synthase (EC 2.4.2.52)	1.33223	0.00552768	49.4	65.6	63.3	108.3	220.6	141.2
SP5448_05120		CP008776	Oxaloacetate decarboxylase beta chain (EC 4.1.1.3)	1.67816	0.00210515	34.9	46.3	48.9	105.1	226.8	113.8
SP5448_05125		CP008776	Biotin carboxyl carrier protein of oxaloacetate decarboxylase; Biotin carboxyl carrier protein	1.66788	0.00234438	27.8	37.5	37.3	86.6	165.5	92.3
SP5448_05130		CP008776	hypothetical protein	1.48074	0.00478667	18.9	19	20.7	38.2	86.5	54
SP5448_05135	oadA2	CP008776	Oxaloacetate decarboxylase alpha chain (EC 4.1.1.3)	1.70644	0.00433652	25.3	29.9	28.3	61.8	138.4	93.6
SP5448_05140	gid	CP008776	Methylenetetrahydrofolate--tRNA-(uracil-5-)-methyltransferase TrmFO (EC 2.1.1.74)	-1.86519	0.00160346	345	456	422.8	190.7	84.1	83.9
SP5448_05145	satE	CP008776	hypothetical protein	0.691019	0.078232	38.8	54	56.9	70	102.1	72.1
SP5448_05150	satD	CP008776	SatD	0.594503	0.145444	28.2	39.2	41.8	49.3	56.4	58.7
SP5448_05155	ddh	CP008776	D-lactate dehydrogenase (EC 1.1.1.28)	0.702509	0.0609369	3.4	4.4	5.1	10	8	5.4
SP5448_05170		CP008776	Transcriptional regulator, LysR family	0.811769	0.145924	2.3	3.6	4.1	7.7	7.2	4.8
SP5448_05175		CP008776	DNA topoisomerase I (EC 5.99.1.2)	-0.448825	0.341637	270.7	391.1	394.5	490.8	177.7	187.6
SP5448_05180	smf	CP008776	Rossmann fold nucleotide-binding protein Smf possibly involved in DNA uptake	0.552179	0.178107	4.8	5.7	6	10.8	10.2	5.4
SP5448_05185	rnhB	CP008776	Ribonuclease HII (EC 3.1.26.4)	-0.153716	0.70464	134.9	186.3	192.8	223.7	137.2	114.4
SP5448_05190	rbgA	CP008776	LSU ribosomal maturation GTPase RbgA (B. subtilis YlqF)	-0.0775197	0.818919	108.2	160.2	161.5	177.8	108	123.8
SP5448_05195		CP008776	hypothetical protein	-4.62586	4.38e-06	3185	4370.1	4469.5	221.1	129.2	142
SP5448_05200		CP008776	Hemolysin III	-4.08136	4.38e-06	3296	4547.2	4537.5	295.6	242	193.7
SP5448_05205		CP008776	Transcription regulator [contains diacylglycerol kinase catalytic domain]	-3.46602	1.19e-05	3338.2	4544.6	4876.3	498.2	360.5	303
SP5448_05210		CP008776	hypothetical protein	0.543561	0.449686	1240.5	2104.6	2458.1	1121.4	3194.3	5549.2
SP5448_05220		CP008776	Uncharacterized protein YaeR with similarity to glyoxylase family	-0.215314	0.586986	107.2	150	158	185.5	104.3	83.5
SP5448_05225		CP008776	Sortase A, LPXTG specific	-0.735561	0.0414052	714.2	891.2	866.6	688.2	457	378.9
SP5448_05230	gyrA	CP008776	DNA gyrase subunit A (EC 5.99.1.3)	-0.458948	0.193678	642.6	856.3	878.6	774.7	502.3	477.7
SP5448_05235	ldh	CP008776	L-lactate dehydrogenase (EC 1.1.1.27)	0.478713	0.376101	870.7	1236.6	1273.6	3489.5	1138.3	934.7
SP5448_05240	nox	CP008776	NADH peroxidase (EC 1.11.1.1)	-0.388988	0.218704	1341.7	1777.8	1907.9	1232.1	1470.1	1118.3
SP5448_05245		CP008776	Heterodimeric efflux ABC transporter, permease/ATP-binding subunit 2	-0.394718	0.307305	194.8	277.9	283.3	307.5	141.9	154
SP5448_05250		CP008776	Heterodimeric efflux ABC transporter, permease/ATP-binding subunit 1	-0.558821	0.171415	255.6	372.9	383.7	375.2	175.9	172.5
SP5448_05255		CP008776	Pneumococcal vaccine antigen A homolog	-0.570851	0.172671	312.9	445.1	440.7	444.1	217.9	192.7
SP5448_05260		CP008776	Pseudouridylate synthases, 23S RNA-specific	-0.596544	0.15784	341.5	488.8	506.6	489.6	248	200.7
SP5448_05265	glyA	CP008776	Serine hydroxymethyltransferase (EC 2.1.2.1)	-0.417672	0.299065	322.7	470.7	509.7	516.6	265.1	236.6
SP5448_05270		CP008776	Acetyltransferase, GNAT family	-0.638099	0.12143	338.6	518.5	533.9	464.8	240.2	221.8
SP5448_05275		CP008776	Threonylcarbamoyl-AMP synthase (EC 2.7.7.87)	-0.790557	0.0686582	343.6	500.5	484.4	418	208.4	183.7
SP5448_05280	hemK	CP008776	Peptide chain release factor N(5)-glutamine methyltransferase (EC 2.1.1.297)	-1.07016	0.0237096	336.3	512.6	503.7	334.4	171	162.7
SP5448_05285	prfA	CP008776	Peptide chain release factor 1	-0.871474	0.0501069	256	383.4	430.6	280.5	152.1	160.6
SP5448_05290	tdk2	CP008776	Thymidine kinase (EC 2.7.1.21)	-0.87434	0.0548886	294.5	439.2	494.2	317.5	164.1	197.8
SP5448_05295		CP008776	2-hydroxymuconate tautomerase-like protein	-0.00287852	0.995584	100.1	130.7	116.8	262.5	72.3	79.7
SP5448_05300	apbE	CP008776	FAD:protein FMN transferase (EC 2.7.1.180)	0.0323847	0.954739	67.9	97.9	98.4	212.9	58.9	55.5
SP5448_05305		CP008776	Xanthine permease	-1.55259	0.0143722	133.9	221.4	216	121.1	53.3	37.9
SP5448_05310	xpt	CP008776	Xanthine phosphoribosyltransferase (EC 2.4.2.22)	-1.30114	0.0284675	90.9	148.8	144.7	85.6	47.8	30.7
SP5448_05315	guaC	CP008776	GMP reductase (EC 1.7.1.7)	-0.531443	0.338497	39.1	47.9	48.2	74.4	17.4	22.1
SP5448_05320		CP008776	Glycine betaine ABC transport system, permease protein OpuAB / Glycine betaine ABC transport system, glycine betaine-binding protein OpuAC	-0.746997	0.0453308	180.6	310.6	312.8	182.4	141.9	142.3
SP5448_05325	proV	CP008776	Glycine betaine ABC transport system, ATP-binding protein OpuAA (EC 3.6.3.32)	-0.633232	0.0686582	123.1	219.1	220.8	124.7	106.3	119.3
SP5448_05330		CP008776	Na+-driven multidrug efflux pump	-1.00972	0.0331197	149.5	310.2	347.4	89.5	130	167.6
SP5448_05340	pta	CP008776	Phosphate acetyltransferase (EC 2.3.1.8)	0.537875	0.155304	433.9	636.7	657.6	549.5	939.4	1078.6
SP5448_05345		CP008776	Similar to ribosomal large subunit pseudouridine synthase D, Bacillus subtilis YjbO type	-0.267709	0.453454	145.9	198.2	193.2	201	137.4	115.5
SP5448_05350	ppnK	CP008776	NAD kinase (EC 2.7.1.23)	-0.927219	0.0122796	356.6	490.2	500.5	297.9	215.4	197.1
SP5448_05355		CP008776	GTP pyrophosphokinase (EC 2.7.6.5)	-1.03184	0.00779481	497.7	666.4	671.9	373.7	241.9	286.8
SP5448_05360		CP008776	Adenylate cyclase (EC 4.6.1.1)	-0.188833	0.537764	67	96	92.9	81.9	82	59.7
SP5448_05365		CP008776	Ribose-phosphate pyrophosphokinase (EC 2.7.6.1)	-0.673918	0.0559606	549	808.6	847.1	603.3	407.3	375.9
SP5448_05370	nifS2	CP008776	Cysteine desulfurase (EC 2.8.1.7)	-0.632895	0.0742816	547.5	785.3	801.3	619.2	414.9	358.8
SP5448_05375		CP008776	FIG01114333: hypothetical protein	-0.341051	0.314417	259.7	413	368.8	312.4	312.4	198.9
SP5448_05380		CP008776	Redox-sensing transcriptional repressor Rex	-0.0985831	0.771373	470.4	684	731.8	669.8	645.9	443.3
SP5448_05385		CP008776	Glutamine amidotransferase, class I	-0.808109	0.0574617	247.9	351	351.9	284.8	158.1	125.7
SP5448_05390	radC	CP008776	UPF0758 family protein	-0.636721	0.0753553	83	117.7	113.8	91.5	59.1	53.8
SP5448_05395		CP008776	UPF0118 membrane protein SPy1117	-0.801783	0.0230852	288.7	400.1	397.1	237.3	188.1	192.8
SP5448_05405		CP008776	Lipase/Acylhydrolase family protein	-0.836156	0.0606783	101.9	179.5	194.4	119	75.9	68.1
SP5448_05410		CP008776	Voltage-gated H(+)/2Cl(-) exchange transporter ClcA	-0.248914	0.506194	83.9	125.7	130	128.6	81.2	77.8
SP5448_05415		CP008776	Class B acid phosphatase precursor (EC 3.1.3.2)	1.91248	0.0845761	60.3	84	87.4	48.5	908.1	544
SP5448_05420		CP008776	Zn-dependent alcohol dehydrogenases and related dehydrogenases	4.20147	0.00237539	2.2	3.5	4.3	14.9	212	139
SP5448_05425		CP008776	NADP-dependent malic enzyme (EC 1.1.1.40)	5.68751	0.00600451	3.7	4.3	5.5	16.1	1257.8	1031.3
SP5448_05430	malP	CP008776	L-malate or citrate/H+ symporter CimH (TC 2.A.24.2.4)	5.60812	0.00572582	4.5	6.1	7.3	20.7	1341.4	1305.6
SP5448_05435	dpiB	CP008776	Two-component sensor histidine kinase, malate (EC 2.7.3.-)	2.17413	0.00214291	14.1	19.1	18.5	38	123.4	111.5
SP5448_05440	dpiA	CP008776	Two-component response regulator, malate (EC 2.7.3.-)	2.62015	0.00094476	10.3	14.1	14	38.7	143.1	103.4
SP5448_05445		CP008776	Spermidine/putrescine import ABC transporter substrate-binding protein PotD (TC 3.A.1.11.1)	-0.169249	0.64746	128.8	176.1	175.3	194.3	155.2	92.5
SP5448_05450	potC	CP008776	Spermidine/putrescine import ABC transporter permease protein PotC (TC 3.A.1.11.1)	-0.0641697	0.882935	109.4	151.7	157.2	197.9	133.1	86.5
SP5448_05455	potB	CP008776	Spermidine/putrescine import ABC transporter permease protein PotB (TC 3.A.1.11.1)	0.00466302	0.990536	120.4	182.2	173.8	222.5	151.6	114.1
SP5448_05460	potA	CP008776	Spermidine/putrescine import ABC transporter ATP-binding protein PotA (TC 3.A.1.11.1)	-0.102308	0.775982	143.2	201	199.8	234.9	160.9	122.8
SP5448_05465	murB	CP008776	UDP-N-acetylenolpyruvoylglucosamine reductase (EC 1.3.1.98)	-0.14149	0.668233	141.6	202	199.4	213.2	154.5	128.8
SP5448_05470	folK	CP008776	2-amino-4-hydroxy-6-hydroxymethyldihydropteridine pyrophosphokinase (EC 2.7.6.3)	-1.85382	0.0003909	1296.5	1669.8	1588.2	323.3	548	408.8
SP5448_05475	folQ	CP008776	Dihydroneopterin aldolase (EC 4.1.2.25)	-2.09654	0.00020639	1312.4	1782.8	1742.1	292.5	439.1	403.2
SP5448_05480	folP	CP008776	Dihydropteroate synthase (EC 2.5.1.15)	-2.07524	0.000151099	1575.3	1936.5	1931.6	334.8	499.2	468.6
SP5448_05485	folE	CP008776	GTP cyclohydrolase I (EC 3.5.4.16) type 1	-1.859	0.000216478	1809	2399.1	2362.1	570.2	653.1	574.6
SP5448_05490	folC.1	CP008776	Dihydrofolate synthase (EC 6.3.2.12) @ Folylpolyglutamate synthase (EC 6.3.2.17)	-2.29511	0.000116762	4264.9	5887.2	6312.9	1296.9	987.4	1044.8
SP5448_05495		CP008776	Putative polysaccharide deacetylase YxkH	0.550296	0.10236	158.9	206.3	201	247.3	331.1	254.1
SP5448_05500	dacA1	CP008776	D-alanyl-D-alanine carboxypeptidase (EC 3.4.16.4)	-0.555482	0.124319	123.7	190.5	194.6	144.6	101.3	97.8
SP5448_05505		CP008776	Integrase	-0.962132	0.0318936	122.5	243.2	297.9	121.3	98.5	99.1
SP5448_05510		CP008776	Integrase	-1.26534	0.00743339	137.3	260.8	308.9	104.4	85	88.1
SP5448_05515		CP008776	Integrase	-1.24637	0.0127449	124	247.8	309	96.9	68.4	105.2
SP5448_05520		CP008776	Phage integrase	-1.43122	0.00521158	176.3	306.8	349.3	104.9	80.2	112.4
SP5448_05530		CP008776	Transcriptional regulator, Xre family	-0.0327126	0.92033	13.2	17.3	20.7	12.8	17.7	19.5
SP5448_05535	srtG	CP008776	Lantibiotic transport permease protein	-0.0041661	0.995584	10.7	14.6	13.6	11.9	10.8	16.3
SP5448_05540	srtE	CP008776	Lantibiotic transport permease protein	-0.103826	0.714082	9.9	11.8	12.7	10.8	9.2	11.9
SP5448_05545	srtF	CP008776	Lantibiotic transport ATP-binding protein srtF	-0.41969	0.313036	15.2	22.4	21.3	13.4	15.3	14
SP5448_05550	srtT	CP008776	Subtilin transport ATP-binding protein spaT	-0.311674	0.455407	15.2	19.1	20.2	13.4	15.2	14.5
SP5448_05555	srtA	CP008776	hypothetical protein	0.116482	0.818919	8.1	14.9	17.6	10.8	22.9	11.2
SP5448_05560	srtK	CP008776	Two-component sensor histidine kinase, Nisin biosynthesis sensor NisK (EC 2.7.3.-)	-1.52283	0.00172048	79.6	115.7	112.2	34.9	37.5	31.5
SP5448_05565	srtR	CP008776	hypothetical protein	-1.80508	0.000495277	124.4	177	171.3	43.5	45.3	42.8
SP5448_05570	srtI	CP008776	Protein involved in lantibiotic (srt) production / Tn5252, relaxase	1.14176	0.056546	0.4	1.1	1	2.7	4.6	2
SP5448_05580		CP008776	DNA-cytosine methyltransferase (EC 2.1.1.37)	2.03123	0.00743339	0.2	0.9	0.6	3.1	10.8	4.2
SP5448_05595	rplL	CP008776	LSU ribosomal protein L7p/L12p (P1/P2)	-0.333088	0.447186	5156.7	7479.3	8598	7634.6	6572.6	3305.5
SP5448_05600	rplJ	CP008776	LSU ribosomal protein L10p (P0)	-0.619104	0.145452	4602.4	6349.2	6498.4	5726.5	3913.6	2337.7
SP5448_05605	trmE	CP008776	tRNA-5-carboxymethylaminomethyl-2-thiouridine(34) synthesis protein MnmE	1.95706	0.00151291	37	49.1	48.2	298.3	138.5	130.5
SP5448_05610		CP008776	Putative Xaa-His dipeptidase	-1.53007	0.000548627	1009.3	1363.1	1372.1	448.8	483	359.8
SP5448_05615		CP008776	Oxygen-insensitive NAD(P)H nitroreductase (EC 1.-.-.-) / Dihydropteridine reductase (EC 1.5.1.34)	-1.23784	0.00311913	763.1	1025.8	1009.7	456.8	430.7	304.9
SP5448_05620	uvrC	CP008776	Excinuclease ABC subunit C	-0.801965	0.0305386	296	389.9	378	191.1	246.3	173.7
SP5448_05625	gabD	CP008776	Succinate-semialdehyde dehydrogenase [NAD] (EC 1.2.1.24); Succinate-semialdehyde dehydrogenase [NADP+] (EC 1.2.1.79)	-0.189668	0.674222	148.4	201.1	194.1	111.2	206.2	169.9
SP5448_05630		CP008776	Pyrimidine 5'-nucleotidase YjjG (EC 3.1.3.5)	-0.868166	0.0300881	105.7	153.3	156.7	88.9	63	73.2
SP5448_05635		CP008776	Acetyltransferase	-0.952219	0.00656708	119.2	155.6	167.5	88.6	67.5	70.3
SP5448_05645		CP008776	Ferric iron ABC transporter, iron-binding protein	0.35402	0.376752	84.6	118.8	123.2	94.5	136.8	200.9
SP5448_05650		CP008776	Two-component response regulator, associated with ferric iron transporter, SPy1062 homolog	0.434377	0.257409	68.7	92.9	98.4	79.5	118.8	165.7
SP5448_05655		CP008776	Two-component sensor kinase, associated with ferric iron transporter, SPy1061 homolog	0.606694	0.146182	74.9	98.7	102.9	87	149	209.5
SP5448_05660	ptsD	CP008776	PTS system, mannose/fructose/sorbose family, IID component	3.15108	0.00188022	120.2	152.6	251	532.3	2118.9	2907.2
SP5448_05665	ptsC	CP008776	PTS system, mannose/fructose/sorbose family, IIC component	3.04112	0.00238634	121.6	154.7	258.5	483.3	2035.3	2798.8
SP5448_05670	ptsB	CP008776	PTS system, mannose/fructose/sorbose family, IIB component	2.58542	0.0051254	196	235.2	345.3	520.1	2112.6	3160.9
SP5448_05675		CP008776	PTS system, mannose/fructose/sorbose family, IIA component	1.90097	0.0111192	243.8	230.4	257	349	1087.3	1997.6
SP5448_05680		CP008776	Putative membrane protein YeiH	-0.62677	0.083224	165	247.7	236.8	188.1	112.8	122.9
SP5448_05685	msrB	CP008776	Peptide-methionine (R)-S-oxide reductase MsrB (EC 1.8.4.12)	-1.5802	0.00165284	88.1	148.4	160.1	41.1	47.1	38.7
SP5448_05690		CP008776	Collagen-like surface protein	-0.721602	0.049565	551.9	735	773.4	513.9	419.9	323.2
SP5448_05695	lepA	CP008776	Translation elongation factor LepA	-0.509536	0.107732	467.9	631.2	669.7	439	463.1	336.5
SP5448_05700		CP008776	Nucleoside diphosphate kinase (EC 2.7.4.6)	0.874728	0.0252686	66.8	98.4	108.3	116.2	210.4	182.1
SP5448_05705		CP008776	Nucleoside diphosphate kinase (EC 2.7.4.6)	0.269122	0.467706	148	201.9	188.9	160.3	244.5	252.8
SP5448_05710		CP008776	CRISPR-associated protein, Csn2 family	0.0985157	0.778156	18.4	33	31.6	24.4	33.2	29.4
SP5448_05715		CP008776	CRISPR-associated protein Cas2	-0.0194521	0.954739	29.5	44.2	42.1	27.1	51.7	37.5
SP5448_05720		CP008776	CRISPR-associated protein Cas1	0.495973	0.145924	21.2	28.2	29.3	30.3	50.4	33.4
SP5448_05725		CP008776	CRISPR-associated endonuclease Cas9	1.12687	0.00967859	12.8	17.3	17.4	26.9	51.2	32.1
SP5448_05730		CP008776	Integral membrane protein	-1.02451	0.0221229	266.9	391.4	365.1	269.9	140.1	118.6
SP5448_05735		CP008776	Hypothetical NagD-like phosphatase	-0.90292	0.0297674	259.9	352.7	328.4	267.5	134.9	126.4
SP5448_05740		CP008776	Acyl-ACP thioesterase	-1.20165	0.00767123	210.4	296.4	263.4	175.2	89.3	84.9
SP5448_05745	hemN	CP008776	Oxygen-independent coproporphyrinogen-III oxidase-like protein YggW	-1.27363	0.00613504	251	358.3	350.3	202.7	101.1	107.2
SP5448_05750		CP008776	hypothetical protein	-1.62615	0.00256189	88.3	134.6	120.8	52.1	36.7	24
SP5448_05755	femD	CP008776	Phosphoglucosamine mutase (EC 5.4.2.10)	-0.960824	0.0179799	826.9	1163.9	1228	770.5	518	400.5
SP5448_05760		CP008776	Uncharacterized secreted protein associated with spyDAC	-1.02802	0.00586701	259.5	351.2	350.9	183.4	144.6	140.8
SP5448_05765		CP008776	Diadenylate cyclase spyDAC; Bacterial checkpoint controller DisA with nucleotide-binding domain	-0.857142	0.0167965	239.3	323.3	330.9	183.2	144.9	160.9
SP5448_05770		CP008776	proposed amino acid ligase found clustered with an amidotransferase	-0.84337	0.0166969	208.1	307	298.9	172.9	162.6	116.6
SP5448_05775		CP008776	Putative amidotransferase similar to cobyric acid synthase	-0.621341	0.0954616	221.4	340.1	350.6	210.4	238	144
SP5448_05780	lplB	CP008776	Lipoate-protein ligase A	-0.761105	0.0515052	196.9	281.1	288.9	167	158	123.4
SP5448_05785	hylA	CP008776	Hyaluronate lyase precursor (EC 4.2.2.1)	0.0321405	0.933143	78	116.4	117.1	132	119.4	72.1
SP5448_05790	acoL	CP008776	Lipoate carrier protein / Dihydrolipoamide dehydrogenase of pyruvate dehydrogenase complex (EC 1.8.1.4)	-1.60132	0.00286181	1721.5	2121.2	2061.4	756.6	614.7	577.6
SP5448_05795		CP008776	hypothetical protein	-1.50598	0.00216982	800.9	1239.3	1254.8	424.2	398.6	319.9
SP5448_05800	acoC	CP008776	Dihydrolipoamide acetyltransferase component of pyruvate dehydrogenase complex (EC 2.3.1.12)	-1.80827	0.00237539	1732.6	2332.3	2256.1	710	556.6	535.1
SP5448_05805	acoB	CP008776	Pyruvate dehydrogenase E1 component beta subunit (EC 1.2.4.1)	-1.9317	0.00120267	1681.3	2444.7	2394.3	584.2	541.7	557.9
SP5448_05810	acoA	CP008776	Pyruvate dehydrogenase E1 component alpha subunit (EC 1.2.4.1)	-2.04244	0.00141539	1321.5	2036.4	2031.3	401.5	377.3	513.4
SP5448_05815		CP008776	Bis-ABC ATPase YheS	-0.875132	0.0276154	297.1	424.9	431.9	297.3	176.2	167.5
SP5448_05820		CP008776	hypothetical protein	-1.68601	0.00484533	361.4	499.6	517.8	255.4	112.3	96.2
SP5448_05825	estA	CP008776	Tributyrin esterase	-1.58107	0.00600451	415	567.8	586.7	308.2	123.5	133.9
SP5448_05830		CP008776	Ribonuclease J2 (endoribonuclease in RNA processing)	-0.96594	0.0173611	943.9	1294.8	1359.5	851.5	496.8	525.7
SP5448_05835		CP008776	ABC transporter, ATP-binding protein (cluster 15, trp?)	-0.486293	0.308376	64.8	80.5	80.8	88.6	44.3	38.3
SP5448_05840		CP008776	ABC transporter, permease protein (cluster 15, trp?)	-0.331166	0.551221	43	60.3	58.2	77.6	30.5	31.4
SP5448_05850		CP008776	ABC transporter, substrate-binding protein (cluster 15, trp?)	0.207555	0.694138	32.9	44	43.3	77.9	34.3	36.4
SP5448_05855	fbp	CP008776	Fibronectin/fibrinogen-binding protein	-0.117069	0.71006	139.2	197.2	206.2	184.1	160.9	149.6
SP5448_05860		CP008776	TPR-repeat-containing protein	-1.27259	0.0042966	373.1	523.2	538.4	247.4	208.8	142.9
SP5448_05865		CP008776	UPF0118 membrane protein YubA	-1.21063	0.00506477	310.8	445.1	438.9	219.5	163.2	135.3
SP5448_05870		CP008776	Mutator MutT protein (7,8-dihydro-8-oxoguanine-triphosphatase) (EC 3.6.1.-)	-1.0642	0.00743339	290.1	401.8	413.6	215.9	161.4	149.9
SP5448_05875	cpsFQ	CP008776	dTDP-glucose 4,6-dehydratase (EC 4.2.1.46)	-1.22584	0.00363458	1806.3	2546.4	2516.7	1206.3	977.4	765.9
SP5448_05880	cpsFP	CP008776	dTDP-4-dehydrorhamnose 3,5-epimerase (EC 5.1.3.13)	-1.37169	0.00189648	1589.5	2210.2	2272.4	867.7	826	641.3
SP5448_05885	cpsFO	CP008776	Glucose-1-phosphate thymidylyltransferase (EC 2.7.7.24)	-1.43286	0.00104326	1923.1	2437.6	2396.4	957.2	814.6	730.4
SP5448_05890		CP008776	Glycine/D-amino acid oxidases family	-1.0737	0.00864132	166.2	227.5	228	126.2	97	74.3
SP5448_05895		CP008776	GTP cyclohydrolase 1 type 2 homolog YbgI	-1.04752	0.010073	233	312.5	295.7	165.7	140.4	103.6
SP5448_05900		CP008776	tRNA (adenine(22)-N(1))-methyltransferase (EC 2.1.1.217)	-0.467005	0.169326	137.3	188.5	196.6	159.6	125.4	95.6
SP5448_05905	nth	CP008776	Endonuclease III (EC 4.2.99.18)	-0.797442	0.032003	363.7	545.7	582.4	339.4	293.6	220
SP5448_05910	dnaD	CP008776	Chromosome replication initiation protein DnaD	-0.964786	0.00965235	540.7	791	799.9	404.8	361.9	312.8
SP5448_05915	apt	CP008776	Adenine phosphoribosyltransferase (EC 2.4.2.7)	-0.948236	0.00840711	669.4	991.4	1002.6	542.3	391.7	434.7
SP5448_05920	recJ	CP008776	Single-stranded-DNA-specific exonuclease RecJ	-1.38403	0.00636805	175.2	260.5	265.3	133.3	88.2	56.6
SP5448_05925		CP008776	Short-chain dehydrogenase	-1.27561	0.00646874	324.7	457.1	478.2	237.6	181.1	114.9
SP5448_05930	elaC	CP008776	Ribonuclease Z (EC 3.1.26.11)	-1.05784	0.0175636	257.1	356.8	362.9	212.6	159.2	107.8
SP5448_05935		CP008776	Cystathionine beta-lyase (EC 4.4.1.8) (EC 4.4.1.1)	-0.772071	0.0427396	218.4	305.6	309.3	203.7	171.8	117.5
SP5448_05940	hflX	CP008776	Ribosome LSU-associated GTP-binding protein HflX	-0.775414	0.0574617	259.2	364.3	361.7	242	188.6	148.2
SP5448_05945	miaA	CP008776	tRNA dimethylallyltransferase (EC 2.5.1.75)	-0.0100704	0.971621	61.6	78	73.3	82.4	70.2	59.6
SP5448_05955		CP008776	Exfoliative toxin A	0.265558	0.53211	106.5	145	147.8	228.4	154.3	112.9
SP5448_05960		CP008776	Glutathione S-transferase domain protein (class beta)	-0.975952	0.103778	51.2	83.2	81.2	49.3	37.7	23.4
SP5448_05965		CP008776	Rhodanese domain protein UPF0176, Firmicutes subgroup	-2.05186	0.00144405	403.4	656.9	638.4	152	110.3	139.2
SP5448_05970		CP008776	FIG015049: hypothetical protein	-2.60094	0.000476845	414.2	691	658.9	97	82.9	102.2
SP5448_05980	rpsA	CP008776	SSU ribosomal protein S1p	0.188548	0.617419	4178.8	6071.3	6491.3	8803.5	5255.7	5268.4
SP5448_05995		CP008776	hypothetical protein	-0.737526	0.0624218	328.5	486.7	557.8	387.8	209.6	235.5
SP5448_06000	bcaT	CP008776	Branched-chain amino acid aminotransferase (EC 2.6.1.42)	-0.979066	0.0550724	379.9	497.9	480.3	443.4	174.7	151.9
SP5448_06005	parC	CP008776	DNA topoisomerase IV subunit A (EC 5.99.1.3)	-0.804114	0.116541	371.3	542.7	531.4	478.3	299.2	139.6
SP5448_06010	parE	CP008776	DNA topoisomerase IV subunit B (EC 5.99.1.3)	-0.87195	0.0548886	339.2	475.3	463.7	392.1	203.4	151.8
SP5448_06015		CP008776	Acyl-phosphate:glycerol-3-phosphate O-acyltransferase PlsY (EC 2.3.1.n3)	0.171899	0.553583	171.5	230.5	224.1	267	215.2	220.8
SP5448_06020	pyrC	CP008776	Dihydroorotase (EC 3.5.2.3)	-0.0861922	0.871297	143.2	193.7	196.8	328.7	128.7	107.6
SP5448_06025	ung	CP008776	Uracil-DNA glycosylase, family 1 (EC 3.2.2.27)	-0.0893572	0.848144	155.4	194.4	179.5	315.3	120.4	118.4
SP5448_06030		CP008776	ABC transporter, permease protein YckA (cluster 3, basic aa/glutamine/opines)	-0.782308	0.354637	245.6	372.1	363	741.3	113.7	76.3
SP5448_06035		CP008776	ABC transporter, substrate-binding protein YckB (cluster 3, basic aa/glutamine/opines)	-0.532293	0.525536	228.7	360.9	349.6	827.9	117.7	96.9
SP5448_06040	amiC	CP008776	6-aminohexanoate-cyclic-dimer hydrolase (EC 3.5.2.12)	1.04225	0.34459	41.3	57.1	56.2	686.5	50.7	33.5
SP5448_06045	pyrE	CP008776	Orotate phosphoribosyltransferase (EC 2.4.2.10)	3.11367	0.0373945	6	9.2	9.4	791.9	32.7	17.2
SP5448_06050	pyrF	CP008776	Orotidine 5'-phosphate decarboxylase (EC 4.1.1.23)	3.2836	0.0276154	6.7	8.8	8.4	833.2	37.6	19.2
SP5448_06055		CP008776	hypothetical protein	-0.222825	0.545204	306.5	477.3	501.5	359.9	384.7	333
SP5448_06060	cpsY	CP008776	Methionine biosynthesis and transport regulator MtaR, LysR family	-0.468169	0.193388	196.2	267.3	253.9	250.7	154	129.6
SP5448_06065	cpsX	CP008776	Histidine protein kinase	0.400138	0.195893	185.6	255.3	271.7	249.4	381.2	312.1
SP5448_06070	deoD	CP008776	Purine nucleoside phosphorylase (EC 2.4.2.1)	0.437694	0.159392	505.4	652.9	689	625.8	1057.8	854.4
SP5448_06075	punA	CP008776	Purine nucleoside phosphorylase (EC 2.4.2.1) @ N-Ribosylnicotinamide phosphorylase (EC 2.4.2.1)	0.436441	0.164221	645.2	872.4	906.7	830.6	1343.4	1134.6
SP5448_06080	arsC	CP008776	Arsenate reductase (EC 1.20.4.1) glutaredoxin-coupled, glutaredoxin-like family	0.420128	0.203616	626.5	861.9	898.8	775.8	1385.4	1082.8
SP5448_06085	deoB	CP008776	Phosphopentomutase (EC 5.4.2.7)	0.283804	0.34459	645.3	888.7	894.8	782	1147.9	1032.1
SP5448_06090	rpiA	CP008776	Ribose-5-phosphate isomerase A (EC 5.3.1.6)	-0.454569	0.16056	619	867.2	915.5	517.8	561.3	656.2
SP5448_06095	clpL	CP008776	ClpE-like protein	0.884618	0.0626633	335.7	524	534.8	1207	567.7	866.6
SP5448_06100		CP008776	hypothetical protein	-0.403158	0.209482	363.6	511.9	511.1	449.9	309.6	294.6
SP5448_06105	engB	CP008776	GTP-binding protein EngB	-1.91038	0.00126683	1054.3	1489.6	1492.3	529.9	361.2	229
SP5448_06110	clpX	CP008776	ATP-dependent Clp protease ATP-binding subunit ClpX	-1.43499	0.00412607	700.3	993.6	1012	463.6	344.3	221.8
SP5448_06115		CP008776	Uncharacterized protein SPy0884	-0.946146	0.0436814	243.2	347.9	337.8	194.2	184.1	110.7
SP5448_06120	dyr	CP008776	Dihydrofolate reductase (EC 1.5.1.3)	-1.22749	0.0051254	585.5	782.1	776.9	428.5	278.6	230.7
SP5448_06125	thyA	CP008776	Thymidylate synthase (EC 2.1.1.45)	-1.24664	0.00458838	314.6	405.7	408.5	227.7	138.8	122.1
SP5448_06130	mvaS.1	CP008776	Hydroxymethylglutaryl-CoA synthase (EC 2.3.3.10)	-1.45627	0.00478667	407.8	573	578.3	287.5	161.3	139.5
SP5448_06135		CP008776	Hydroxymethylglutaryl-CoA reductase (EC 1.1.1.34)	-1.49339	0.00668753	429	612.5	604.7	306.5	192.8	119.2
SP5448_06140		CP008776	Isopentenyl-diphosphate delta-isomerase, FMN-dependent (EC 5.3.3.2)	-0.732151	0.0644913	250.1	361.8	356.9	289.4	175.2	138
SP5448_06145	mvaK2	CP008776	Phosphomevalonate kinase (EC 2.7.4.2)	-0.510519	0.161993	196.6	285	270.7	255.5	156.5	130.4
SP5448_06150	mvaD	CP008776	Diphosphomevalonate decarboxylase (EC 4.1.1.33)	-0.3251	0.342296	189.8	283.9	279.5	272.7	183.2	152.8
SP5448_06155	mvaK1	CP008776	Mevalonate kinase (EC 2.7.1.36)	-0.40657	0.18817	194.6	277.5	284	236.8	166.7	166.1
SP5448_06160	sptS	CP008776	Two-component system sensor histidine kinase	0.250028	0.415185	232.4	342.7	356.3	344.7	411	337.5
SP5448_06165	sptR	CP008776	Two-component transcriptional response regulator, LuxR family	-0.0892203	0.753448	260.3	347.4	356.1	328.6	295.9	274.9
SP5448_06170		CP008776	GTP pyrophosphokinase (EC 2.7.6.5)	-0.345064	0.236602	296.7	390.6	380.8	325	246.9	267.8
SP5448_06175		CP008776	5'-nucleotidase (EC 3.1.3.5)	0.890058	0.0590882	58.2	88.3	90.8	223.1	120.1	112.7
SP5448_06180	fms	CP008776	Peptide deformylase (EC 3.5.1.88)	-0.532104	0.239413	241.1	374.4	388.6	408.1	159.7	177.1
SP5448_06185		CP008776	hypothetical protein	0.884214	0.172306	5.5	8.1	11.3	14.6	15.6	16.8
SP5448_06190		CP008776	Bis-ABC ATPase Uup	0.288009	0.417437	153.7	222.7	221	338	228.4	178.8
SP5448_06195	papS	CP008776	CCA tRNA nucleotidyltransferase (EC 2.7.7.72)	0.468516	0.16746	136.4	194	197.1	300.6	253.6	182
SP5448_06200		CP008776	DegV family protein	-0.0423795	0.894074	599	861.9	914.1	756.1	774	738.3
SP5448_06205		CP008776	Hypothetical protein SP1558	0.037936	0.910332	515	685.6	723.5	668.9	638.4	647.4
SP5448_06210		CP008776	hypothetical protein	-0.0749915	0.922355	3.6	5.9	6.4	5.5	8.3	2.3
SP5448_06220	mac	CP008776	Immunoglobulin G-endopeptidase (IdeS) / Mac/ Secreted immunoglobulin binding protein (Sib38)	1.2542	0.00967859	2.4	3.9	2.9	8.8	9.1	7.8
SP5448_06225		CP008776		0.766732	0.286698	0.3	0.1	0.3	1.2	1.3	0.9
SP5448_06230		CP008776	Transposase	1.44483	0.00559482	2.5	3	2	7	13	6.7
SP5448_06235	mur1.2	CP008776	Peptidoglycan hydrolase, Autolysin2 (EC 3.5.1.28)	0.94869	0.00656708	411.4	511.6	478.5	887.4	782.9	1045.5
SP5448_06240	mur1.1	CP008776	Peptidoglycan hydrolase, Autolysin1 (EC 3.5.1.28)	-1.08309	0.00600451	66.9	88.3	90	41.4	35.3	36.7
SP5448_06245	fruA	CP008776	PTS system, fructose-specific IIA component (EC 2.7.1.202) / PTS system, fructose-specific IIB component (EC 2.7.1.202) / PTS system, fructose-specific IIC component	-0.586107	0.225518	486.7	634	719.5	275.5	374.9	633.5
SP5448_06250	fruB	CP008776	1-phosphofructokinase (EC 2.7.1.56)	-0.510083	0.239882	335.9	439.1	497.1	200.7	289.7	435.1
SP5448_06255	fruR	CP008776	Transcriptional repressor of the fructose operon, DeoR family	-0.41636	0.325604	317.6	379.1	395.3	187.1	288.3	370
SP5448_06260	apbA	CP008776	2-dehydropantoate 2-reductase (EC 1.1.1.169)	0.534488	0.229146	411.4	591.1	639.6	1172.6	882.4	457.4
SP5448_06265		CP008776	Membrane protein	0.20017	0.648054	315.6	426.9	458.2	768.1	439.5	277.5
SP5448_06270	trxB	CP008776	Thioredoxin reductase (EC 1.8.1.9)	-1.11202	0.0147758	150.6	205.3	209.3	127	81.5	60.6
SP5448_06275	trmD	CP008776	tRNA (guanine(37)-N(1))-methyltransferase (EC 2.1.1.228)	-1.01281	0.0142853	183.8	230.1	222.7	150.8	90.8	82.5
SP5448_06280	rimM	CP008776	16S rRNA processing protein RimM	-0.73663	0.0451628	242.9	316	289	241.4	138.9	141.9
SP5448_06285		CP008776	Transcriptional regulator, AcrR family	-0.163297	0.616406	32.5	40.4	48	34.5	44.1	29.3
SP5448_06290	czcD	CP008776	Cobalt/zinc/cadmium resistance protein CzcD	1.49271	0.0868798	7.3	9.8	10.4	80.5	26.8	9.1
SP5448_06295		CP008776	hypothetical protein	3.90352	0.000238902	13.8	15.2	14.7	245.4	511.9	98
SP5448_06300		CP008776	Cell surface protein	3.85461	0.000129847	9.6	13.7	14.5	222.6	345.7	93.7
SP5448_06305		CP008776	KH domain RNA binding protein YlqC	0.0869859	0.818919	961	1456.4	1889.7	1802.3	1492.2	1178.6
SP5448_06310	rpsP	CP008776	SSU ribosomal protein S16p	-0.0628012	0.857656	1672.4	2282.9	2319.1	2515.1	1916.5	1612
SP5448_06315		CP008776	membrane-anchoring domain / Glycerophosphoryl diester phosphodiesterase (EC 3.1.4.46)	0.764219	0.0734973	68.5	109.4	105.2	228.8	159.1	107.4
SP5448_06320		CP008776	ABC-type antimicrobial peptide transport system, permease component	0.790241	0.0761998	95.1	150.2	160	330.3	231.5	156
SP5448_06325		CP008776	ABC-type antimicrobial peptide transport system, ATPase component	0.686895	0.108574	103.3	157.4	163.2	339	218.2	150.9
SP5448_06330		CP008776	ABC transporter, RND-adapter-like protein	0.553954	0.197809	92	126.6	128.2	270.1	149.7	117.7
SP5448_06335	carB	CP008776	Carbamoyl-phosphate synthase large chain (EC 6.3.5.5)	1.42025	0.244047	57.3	85.5	88.1	1581	102.1	51.8
SP5448_06340	carA	CP008776	Carbamoyl-phosphate synthase small chain (EC 6.3.5.5)	1.70431	0.188304	60.4	84.9	89.2	2158.1	124.1	59.9
SP5448_06345	pyrB	CP008776	Aspartate carbamoyltransferase (EC 2.1.3.2)	1.63408	0.213189	52.3	75.3	78.3	1906.5	100.8	48.7
SP5448_06350	pyrP	CP008776	Uracil permease @ Uracil:proton symporter UraA	1.71777	0.195626	41.8	57.9	62.2	1619.5	83.2	40.6
SP5448_06355	pyrR	CP008776	Pyrimidine operon regulatory protein PyrR	1.55433	0.246241	48	68.6	72.5	1780.3	83.6	41.1
SP5448_06360		CP008776	LSU rRNA pseudouridine(1911/1915/1917) synthase (EC 5.4.99.23)	-1.22085	0.00337296	301.2	429.3	449.8	179.9	167	151.3
SP5448_06365	lsp	CP008776	Lipoprotein signal peptidase (EC 3.4.23.36)	-1.22332	0.00400515	206.6	324.7	309.2	120.5	120.7	110.4
SP5448_06370		CP008776	Cysteine and methionine metabolism regulator CmbR, LysR family	-1.35771	0.0014015	327.8	478	498.5	172.3	152.1	175.1
SP5448_06375	rpmA	CP008776	LSU ribosomal protein L27p	-0.200267	0.530285	2008.3	2761.1	3109.2	2714.5	2359.3	1774.8
SP5448_06380		CP008776	FIG139598: Potential ribosomal protein	-0.497322	0.156952	2599.5	3467.9	3405.9	3014.2	2135.5	1695.2
SP5448_06385	rplU	CP008776	LSU ribosomal protein L21p	-0.132927	0.713353	2209.9	2992.2	3248.3	3538.3	2378.8	1935.4
SP5448_06390	capA	CP008776	Capsule biosynthesis protein capA	0.112748	0.757053	84.7	111.6	107.8	82.6	139.8	111.9
SP5448_06395	thiI	CP008776	tRNA 4-thiouridine synthase (EC 2.8.1.4)	-0.726628	0.061685	244.4	331.2	336.6	264.4	173.2	130.4
SP5448_06400	nifS1	CP008776	Cysteine desulfurase (EC 2.8.1.7), associated with tRNA 4-thiouridine synthase	-0.471293	0.117382	225	307.7	308.6	251.3	188.7	168.3
SP5448_06405		CP008776	Histone acetyltransferase Gcn5	-1.60373	0.00168655	473	612.2	589.3	257.8	168.3	138.5
SP5448_06410	folC.2	CP008776	Dihydrofolate synthase (EC 6.3.2.12) @ Folylpolyglutamate synthase (EC 6.3.2.17)	-1.17366	0.00736816	290.6	415.5	425.9	222.6	176.9	112.5
SP5448_06415	gor	CP008776	Glutathione reductase (EC 1.8.1.7)	-1.3935	0.00486351	164.2	216.1	211.5	88.5	83.6	54.5
SP5448_06420		CP008776	Transcriptional regulator	-0.171246	0.646535	767.3	1068.5	1125.7	1227.2	870.3	605
SP5448_06425	aroF	CP008776	Chorismate synthase (EC 4.2.3.5)	0.244132	0.499161	256.9	357.3	395.8	555.5	397.2	273.9
SP5448_06430	aroD	CP008776	3-dehydroquinate dehydratase I (EC 4.2.1.10)	0.43688	0.222183	197.6	294.4	306.3	490.2	359.7	251.5
SP5448_06435		CP008776	Putative ribosomal RNA large subunit methyltransferase YwbD	0.492924	0.151583	247.9	342.9	347.7	578.3	408.9	349.3
SP5448_06440		CP008776	Lipoteichoic acid synthase LtaS Type IIc	-1.78761	0.000742933	661.4	939.2	916.1	312.9	247.8	176.7
SP5448_06445	rplT	CP008776	LSU ribosomal protein L20p	0.588542	0.168054	1092.2	1437.1	1439.8	3064.4	2046.9	1226
SP5448_06450	rpmI	CP008776	LSU ribosomal protein L35p	0.741657	0.119402	963.8	1410.6	1436.6	3089.8	2249.1	1315.2
SP5448_06455	infC	CP008776	Translation initiation factor 3	0.68819	0.11515	982.5	1337.1	1322.2	2983.7	1990.9	1224.3
SP5448_06460	cmk	CP008776	Cytidylate kinase (EC 2.7.4.25)	-0.340475	0.262176	612.7	828	866.2	478.2	642	704.3
SP5448_06465		CP008776	hypothetical protein	-0.213851	0.57319	1059.2	1304.7	1226.3	684.5	960.4	1651.4
SP5448_06470		CP008776	Ferredoxin	-0.461581	0.244047	800.7	1017.8	951.4	464.6	582.6	1095.3
SP5448_06475	ebsA	CP008776	Pore forming protein ebsA	-0.086227	0.818919	690.6	899.3	801.6	521.6	703.2	1134
SP5448_06480	pepT	CP008776	Tripeptide aminopeptidase (EC 3.4.11.4)	-0.218182	0.483972	740.6	994.8	1001.2	664.8	751.4	937.6
SP5448_06485		CP008776	membrane protein, related to Actinobacillus protein (1944168)	-0.971639	0.0187569	232.5	344.3	334.8	205.8	168.6	101.4
SP5448_06490	amrA	CP008776	Heteropolysaccharide repeat unit export protein	-1.03924	0.012832	281.5	415.9	413.4	237.8	193.2	120.2
SP5448_06495		CP008776	Membrane protein SPy0796	-1.07232	0.0202952	112.2	189.4	183.3	102.7	82.4	48.4
SP5448_06500		CP008776	Glycosyltransferase involved in cell wall biogenesis	-0.983714	0.0294	361.6	521.4	537.1	359.2	245.6	147.4
SP5448_06505		CP008776	Phosphoglycerol transferase	-1.00762	0.017451	393.8	592.9	589.1	368.1	264.9	172.4
SP5448_06510	rgpFc	CP008776	Alpha-L-Rha alpha-1,2-L-rhamnosyltransferase/alpha-L-Rha alpha-1,3-L- rhamnosyltransferase (EC 2.4.1.-)	-0.832042	0.03945	327.1	505.5	518.1	343.6	249.5	176.2
SP5448_06515	rgpEc	CP008776	putative glycosyltransferase - possibly involved in cell wall localization and side chain formation of rhamnose-glucose polysaccharide	-0.636962	0.0926941	339.8	498.8	491.7	397.5	265.7	209
SP5448_06520	rgpDc	CP008776	ABC-transporter (ATP-binding protein) -possibly involved in cell wall localization and side chain formation of rhamnose-glucose polysaccharide	-0.523777	0.143559	303.7	450.5	476.6	386.6	254.7	222.1
SP5448_06525	rgpCc	CP008776	rhamnose-containing polysacharide translocation permease	-0.11134	0.741169	195.3	293.6	299	315.7	210.9	204
SP5448_06530	rgpBc	CP008776	Alpha-L-Rha alpha-1,3-L-rhamnosyltransferase (EC 2.4.1.-)	0.228038	0.513311	239.4	327.5	319.9	436.3	316.2	292.6
SP5448_06535	rgpAc	CP008776	Alpha-D-GlcNAc alpha-1,2-L-rhamnosyltransferase (EC 2.4.1.-)	0.294115	0.337995	293.1	394	380.4	498.4	423	384.7
SP5448_06540	rmlD	CP008776	dTDP-4-dehydrorhamnose reductase (EC 1.1.1.133)	-0.229422	0.516895	236.1	319.5	332.9	343	246	184.3
SP5448_06545		CP008776	PaaD-like protein (DUF59) involved in Fe-S cluster assembly	-0.241284	0.50555	276.9	385.6	426.1	378.3	316.4	229.8
SP5448_06550	rpoD	CP008776	RNA polymerase sigma factor RpoD	-0.300141	0.321893	468.2	620.2	627.1	568.5	480.7	356.5
SP5448_06555	dnaG	CP008776	DNA primase DnaG	0.202896	0.513311	331.5	448.9	441.2	595.5	432.3	389.2
SP5448_06560	mscL	CP008776	Large-conductance mechanosensitive channel	-1.6241	0.00548489	1839.6	2873.3	3044.8	544.2	857.8	1174.1
SP5448_06565	rpsU	CP008776	SSU ribosomal protein S21p	-0.22192	0.528365	3134.7	4117.2	3910	4359.5	2575.7	2832.4
SP5448_06570		CP008776	ABC transporter, substrate-binding protein (cluster 3, basic aa/glutamine/opines)	-1.08197	0.0113993	310.2	470.7	473.4	204.5	260.2	135.8
SP5448_06575	rexA	CP008776	ATP-dependent helicase/nuclease AddAB, subunit A	-1.00922	0.0175636	275.4	398.2	410.7	189.7	248.6	116.1
SP5448_06580	rexB	CP008776	ATP-dependent helicase/nuclease AddAB, subunit B	-0.957036	0.0160144	205.7	289.7	285.8	153.4	157.9	95
SP5448_06585		CP008776	YpfJ protein, zinc metalloprotease superfamily	-0.94725	0.00604614	340.4	407.9	392.3	173.9	231.3	187.5
SP5448_06590		CP008776	ABC transporter, ATP-binding protein	-1.59009	0.00521158	317.9	530.7	567.4	154.8	151	148.2
SP5448_06595		CP008776	ABC transporter, permease protein	-1.80817	0.00552313	234.3	439.3	504.5	104.9	83.6	135.1
SP5448_06600		CP008776	hypothetical protein	0.267217	0.363195	46.7	62.6	65.5	75.9	74.2	59.8
SP5448_06605		CP008776	Salt-stress induced protein	0.312969	0.388293	43.7	55.8	54.6	68.9	74.3	50.5
SP5448_06610	pheT	CP008776	Phenylalanyl-tRNA synthetase beta chain (EC 6.1.1.20)	-0.311981	0.389458	212.7	292.6	301.2	278.9	248.5	140.9
SP5448_06615	pheS	CP008776	Phenylalanyl-tRNA synthetase alpha chain (EC 6.1.1.20)	-0.492172	0.144373	169.9	246.6	260.1	181.2	181.7	118.2
SP5448_06625	epuA	CP008776	Competence-associated EpuA protein	-1.22847	0.00486351	543.3	731.6	688.2	332.4	295.2	215.3
SP5448_06630	murA	CP008776	UDP-N-acetylglucosamine 1-carboxyvinyltransferase (EC 2.5.1.7)	-1.13297	0.00430927	875	1220.7	1208	595.2	478.6	428
SP5448_06635		CP008776	hypothetical protein	-0.566411	0.0856693	288.7	375.5	373.2	280.9	243.7	181.2
SP5448_06640	atpC	CP008776	ATP synthase epsilon chain (EC 3.6.3.14)	-0.814562	0.170715	1142.9	1547.7	1654.6	1805	801	371.2
SP5448_06645	atpD	CP008776	ATP synthase beta chain (EC 3.6.3.14)	-0.900845	0.139766	1830.7	2464.2	2557.8	2737.8	1167.1	553.9
SP5448_06650	atpG	CP008776	ATP synthase gamma chain (EC 3.6.3.14)	-0.93792	0.131778	1447.3	2091.5	2142.6	2233.6	930.5	442.9
SP5448_06655	atpA	CP008776	ATP synthase alpha chain (EC 3.6.3.14)	-0.978279	0.107732	1685.2	2299.7	2244.7	2418	950.2	494.2
SP5448_06660	atpH	CP008776	ATP synthase delta chain (EC 3.6.3.14)	-1.09379	0.0655126	1214.2	1741.5	1609.1	1548.8	630.7	357.1
SP5448_06665	atpF	CP008776	ATP synthase F0 sector subunit b (EC 3.6.3.14)	-1.09929	0.0636204	1880.6	2622.7	2536	2430.6	924.6	564.8
SP5448_06670	atpB	CP008776	ATP synthase F0 sector subunit a (EC 3.6.3.14)	-1.02343	0.0751628	1688.4	2361.5	2183.6	2204.8	878.8	533.9
SP5448_06675	atpE	CP008776	ATP synthase F0 sector subunit c (EC 3.6.3.14)	-0.883945	0.128409	1174.9	1708.6	1774.7	1878.5	680.3	442.6
SP5448_06680		CP008776	Transcription regulator [contains diacylglycerol kinase catalytic domain]	-0.705848	0.0538662	197.1	301.3	305.4	180.1	188.3	122.4
SP5448_06685	ligA	CP008776	DNA ligase (NAD(+)) (EC 6.5.1.2)	-0.321221	0.296524	140.7	200.1	197.5	168.2	153.4	110
SP5448_06690		CP008776	Substrate-specific component QueT (COG4708) of predicted queuosine-regulated ECF transporter	0.833342	0.0951441	359.2	522.4	579.4	442.8	1295.9	1074.5
SP5448_06695		CP008776	Endonuclease/exonuclease/phosphatase family protein	2.93626	0.00243766	93	125.7	125.4	288.4	1653.1	1409.5
SP5448_06700	sagI	CP008776	Streptolysin S export transmembrane permease (SagI)	4.30341	0.00430927	40.2	58.4	58.1	145.8	2779.1	2732.7
SP5448_06705	sagH	CP008776	Streptolysin S export transmembrane permease (SagH)	4.35414	0.00339306	36.5	51.3	51.4	144.9	2506.8	2403.5
SP5448_06710	sagG	CP008776	Streptolysin S export ATP-binding protein (SagG)	4.40541	0.0033781	43.1	65.8	66.6	186.4	3331.8	3033.9
SP5448_06715	sagF	CP008776	Streptolysin S biosynthesis protein (SagF)	4.31207	0.00430927	45.4	70.1	71.8	174.9	3406.6	3137
SP5448_06720	sagE	CP008776	Streptolysin S self-immunity protein (SagE)	4.61171	0.00331445	25.2	39.4	42.1	122.3	2452.1	2210
SP5448_06725	sagD	CP008776	Streptolysin S biosynthesis protein D (SagD)	4.66352	0.00320018	37.1	58.1	57.1	179.6	3778.4	3116.8
SP5448_06730	sagC	CP008776	Streptolysin S biosynthesis protein C (SagC)	4.71755	0.0030448	36.6	50.8	53	172.3	3720.6	2966.6
SP5448_06735	sagB	CP008776	Streptolysin S biosynthesis protein B (SagB)	4.80295	0.00265922	31.6	45.8	53	173.2	3507.7	2927.8
SP5448_06740	sagA	CP008776	Streptolysin S precursor (SagA)	5.99912	0.00517961	224.4	305.3	384.4	1168.4	112376	52975.4
SP5448_06745	epf	CP008776	hypothetical protein	1.53039	0.00549907	3.3	4.6	4.4	8.6	23.1	12.4
SP5448_06755		CP008776	hypothetical protein	2.79729	0.000539182	18.4	25.7	28.6	91.3	291.7	189.4
SP5448_06760		CP008776	hypothetical protein	2.89093	0.000463666	21.6	30.2	35.7	111.5	383.9	242.3
SP5448_06770	eno	CP008776	Enolase (EC 4.2.1.11)	-0.7323	0.0967902	7472	10370.5	10848.1	9814.3	4654.4	4012.7
SP5448_06775		CP008776	DUF1694 domain-containing protein	-0.762449	0.0413679	251.3	337.2	332.3	217.1	215	122.6
SP5448_06780		CP008776	Septation ring formation regulator EzrA	0.105345	0.727508	751.6	1073	1112.8	1215	1014.9	906.3
SP5448_06785	gyrB	CP008776	DNA gyrase subunit B (EC 5.99.1.3)	-0.266608	0.33024	571.4	747.9	769.6	659.5	519.3	551.1
SP5448_06790		CP008776	Hydrolase, haloacid dehalogenase-like family	-0.118869	0.695037	431.4	594.8	613.2	483.1	482.3	527.2
SP5448_06800	rplS	CP008776	LSU ribosomal protein L19p	-0.321585	0.367071	2866.9	3880	4155.4	4000.1	2738.2	2161.8
SP5448_06805		CP008776	EriC-type fluoride/proton exchange protein	-0.330896	0.405386	108.1	145.6	155.2	164.7	84.3	87.8
SP5448_06810		CP008776	Chorismate mutase I (EC 5.4.99.5)	-0.130646	0.730633	93.2	121.6	112.6	152.1	83	76.8
SP5448_06815		CP008776	Flavodoxin	-0.476404	0.151595	563.2	797	870.3	668.1	421.5	514.3
SP5448_06820		CP008776	3'-to-5' oligoribonuclease A, Bacillus type	0.106494	0.699272	446.4	610.5	653.7	559.1	648.1	613.8
SP5448_06825	rpmE2	CP008776	LSU ribosomal protein L31p @ LSU ribosomal protein L31p, zinc-independent	-0.173114	0.576151	3617	4771	5352.6	4564.9	3700.6	3814.6
SP5448_06830	agaS	CP008776	Galactosamine-6-phosphate isomerase AgaS	-0.152334	0.673544	290	382.5	386	433	301.1	239.1
SP5448_06835		CP008776	Transcriptional regulator, GntR family	-0.66118	0.0818952	217.9	295.9	267.5	227.9	131.5	144.5
SP5448_06840		CP008776	Zinc ABC transporter, substrate-binding lipoprotein AdcA	2.72429	0.000151099	90	131.7	140.8	652	1211.8	623.2
SP5448_06845	pepD	CP008776	Dipeptidase (EC 3.4.-.-)	-0.333682	0.374938	188.6	259.9	274.9	219.8	222.5	137.2
SP5448_06850		CP008776	Sporulation transcription regulator WhiA	-1.21191	0.00308639	743.1	1013.2	973.2	458.6	383.8	333.4
SP5448_06855		CP008776	FIG002813: LPPG:FO 2-phospho-L-lactate transferase like, CofD-like	-1.05422	0.0039756	678	962	999	453.6	420.5	380.1
SP5448_06860		CP008776	RNase adapter protein RapZ	-1.29439	0.00179959	619.4	883.9	925.3	352	308.6	314.3
SP5448_06865	asnC	CP008776	Asparaginyl-tRNA synthetase (EC 6.1.1.22)	0.223573	0.498923	348.9	487.9	492.1	627.8	550.8	386
SP5448_06870	aspC	CP008776	Aspartate aminotransferase (EC 2.6.1.1)	0.384374	0.201073	329.9	448.7	455.5	650.5	513.1	450
SP5448_06875	dinG	CP008776	DinG family ATP-dependent helicase YoaA	0.940371	0.0156026	57.7	86.4	89	173.1	158.6	116.6
SP5448_06885		CP008776	2,3-butanediol dehydrogenase, S-alcohol forming, (R)-acetoin-specific (EC 1.1.1.4) / Acetoin (diacetyl) reductase (EC 1.1.1.304)	-0.246987	0.554605	440.7	605.6	663.2	305	437.4	792.7
SP5448_06890		CP008776	MBL-fold metallo-hydrolase superfamily	-0.517801	0.139766	138.8	217.8	217.2	149.3	141.2	105.4
SP5448_06895	ftsX	CP008776	Cell-division-associated, ABC-transporter-like signaling protein FtsX	-0.677542	0.0770436	618.9	833.2	840.8	657.5	495.9	324.2
SP5448_06900	ftsE	CP008776	Cell-division-associated, ABC-transporter-like signaling protein FtsE	-0.71507	0.0731799	578.7	821.6	857.9	667.2	422.5	326.3
SP5448_06905	prfB	CP008776	Peptide chain release factor 2 @ programmed frameshift-containing	-0.617889	0.107489	589.3	809	848.5	697.6	425.6	376.2
SP5448_06910		CP008776	Epoxyqueuosine reductase (EC 1.17.99.6) QueG	-0.575155	0.0770436	226.4	331	355.4	213.8	214.3	174.9
SP5448_06915		CP008776	Beta-phosphoglucomutase (EC 5.4.2.6) (EC 2.7.1.41)	-1.56085	0.00331445	105.5	147.6	153.3	45.9	52.6	36.8
SP5448_06920	kgdA	CP008776	4-hydroxy-2-oxoglutarate aldolase (EC 4.1.3.16) @ 2-dehydro-3-deoxyphosphogluconate aldolase (EC 4.1.2.14)	0.00549267	0.991201	23.4	32.6	32	22.6	33	33.1
SP5448_06925		CP008776	2-dehydro-3-deoxygluconokinase (EC 2.7.1.45)	0.0541048	0.912817	25.2	33.5	33.6	23	39.2	35.3
SP5448_06930		CP008776	predicted 4-deoxy-L-threo-5-hexosulose-uronate ketol-isomerase (EC 5.3.1.17)	-0.212235	0.657963	20.5	23.9	26.8	13.9	18.9	31.3
SP5448_06935	idnO	CP008776	2-dehydro-3-deoxy-D-gluconate 5-dehydrogenase (EC 1.1.1.127) @ 2-deoxy-D-gluconate 3-dehydrogenase (EC 1.1.1.125)	0.417516	0.499161	12.2	15.6	16	12.7	23.5	25.4
SP5448_06940		CP008776	PTS system, hyaluronate-oligosaccharide-specific IIA component	2.16216	0.00623206	4	4.3	5.2	11.9	31.3	34.8
SP5448_06945		CP008776	Unsaturated chondroitin disaccharide hydrolase (EC 3.2.1.180)	2.58623	0.00137241	2.9	4.6	5.1	14.8	44.3	39.1
SP5448_06950	agaV	CP008776	PTS system, hyaluronate-oligosaccharide-specific IIB component	2.63454	0.00137942	2	5.5	5.2	15.2	38	44.8
SP5448_06955		CP008776	PTS system, hyaluronate-oligosaccharide-specific IIC component	2.62334	0.00237539	4.2	7	6.8	16.5	66.2	63.7
SP5448_06960	agaD	CP008776	PTS system, hyaluronate-oligosaccharide-specific IID component	2.6837	0.0014414	4.2	5.8	6.7	17.1	67.2	57.3
SP5448_06965		CP008776	Oligohyaluronate lyase (EC 4.2.2.-)	1.5073	0.00237539	4	6	6.7	17.8	17.1	17.3
SP5448_06970	regR	CP008776	Transcriptional regulator RegR, rpressor of hyaluronate and KDG utilization	-0.394006	0.24607	78.2	120	129.6	69.7	90.6	84.2
SP5448_06975	pacL	CP008776	Calcium-transporting ATPase (EC 3.6.3.8)	-0.54718	0.0854229	878.8	1230.4	1291.1	821.8	767.6	708.4
SP5448_06980		CP008776	hypothetical protein	-1.30109	0.00360114	170.9	238.3	239.5	117.5	80.2	67.7
SP5448_06985		CP008776	dNTP triphosphohydrolase, broad substrate specificity	-1.00775	0.0128946	177.4	260.2	268	151.7	116.3	85
SP5448_06990		CP008776	hypothetical protein	-0.722001	0.125569	170.2	230.7	255	145.9	170	89
SP5448_06995		CP008776	Sugar phosphatase YidA (EC 3.1.3.23)	-0.749937	0.0736177	316.7	414.6	396.2	372	174.1	167.8
SP5448_07000	murM	CP008776	tRNA-dependent lipid II--L-alanine ligase @ tRNA-dependent lipid II--L-serine ligase	-0.867628	0.0654105	365.8	506.6	494.3	429.1	218.6	159.7
SP5448_07005		CP008776	tRNA-dependent lipid II-Ala--L-alanine ligase @ tRNA-dependent lipid II-Ser--L-alanine ligase	-1.01458	0.0363594	414	591.6	594.2	446.3	251	156.5
SP5448_07010	tpiA	CP008776	Triosephosphate isomerase (EC 5.3.1.1)	-0.964536	0.0607858	2825	3779.7	4042.9	3582.5	1409.1	1149.6
SP5448_07015	tuf	CP008776	Translation elongation factor Tu	-0.855448	0.0268788	19490.3	26864.5	28147	17722.9	14637.3	9590.5
SP5448_07025	ftsW	CP008776	FtsW-like protein YlaO	-1.22248	0.00811255	239.2	321.9	309.6	181.6	99.1	102.7
SP5448_07030	ppc	CP008776	Phosphoenolpyruvate carboxylase (EC 4.1.1.31)	-0.995817	0.0358638	191.4	254.1	271.4	196.8	82.7	100.8
SP5448_07035	pepF	CP008776	Oligoendopeptidase F-like protein	-1.48968	0.00212159	369.1	506.6	543	185.2	176.8	138.4
SP5448_07040		CP008776	Glutathione peroxidase (EC 1.11.1.9) @ Thioredoxin peroxidase (EC 1.11.1.15)	-1.40477	0.00215562	395.3	539.1	554.3	212.8	185.1	160
SP5448_07045		CP008776	Additional lipoprotein component of predicted cobalamin ECF transporter	-2.28144	0.00126599	284.2	479.7	521.4	75.2	68.3	117.1
SP5448_07050		CP008776	Substrate-specific component CbrT of predicted cobalamin ECF transporter	-1.64872	0.0124427	192	392.7	478.1	95.6	75.6	158.6
SP5448_07055		CP008776	Lyzozyme M1 (1,4-beta-N-acetylmuramidase) (EC 3.2.1.17)	0.0968854	0.818919	132.5	224.6	253.3	211.1	187.6	233.2
SP5448_07060		CP008776	Substrate-specific component ThiT of thiamin ECF transporter	-0.38869	0.292508	101.3	173.2	200.1	112.6	107.7	128.3
SP5448_07065		CP008776	Cys-tRNA(Pro) deacylase YbaK	0.142996	0.624937	238.7	314.9	308.6	305.5	343.9	297.6
SP5448_07070		CP008776	Phosphoglycerate mutase family 5	0.303235	0.308546	132.2	173.7	181.4	177.1	243.1	182.6
SP5448_07075		CP008776	2-haloalkanoic acid dehalogenase (EC 3.8.1.2)	0.513002	0.159392	73	99.5	99.8	188.7	112.6	100.2
SP5448_07080	lysS	CP008776	Lysyl-tRNA synthetase (class II) (EC 6.1.1.6)	-0.223568	0.481289	673.8	975.9	995.6	903.1	704.2	646.3
SP5448_07085		CP008776	hypothetical protein	-0.695179	0.0429779	190.9	241.6	249.5	183.5	143.6	102
SP5448_07090		CP008776	bacterial seryl-tRNA synthetase related	-1.64855	0.00033814	756	957.8	910.3	332.4	260.6	245
SP5448_07095		CP008776	Uncharacterized protease YrrO	-0.572805	0.127416	234.7	311.4	348.8	277.6	201.6	137.7
SP5448_07100		CP008776	peptidase, U32 family small subunit [C1]	-0.320039	0.345019	131.5	175	166.3	168	120.7	96.6
SP5448_07105		CP008776	hypothetical protein	0.665137	0.038602	415.3	590.3	607.7	938.6	726.5	873.2
SP5448_07110		CP008776	general stress protein, putative	-0.733611	0.0208809	1081	1491.9	1488.8	787.4	912.9	725.4
SP5448_07115		CP008776	General stress protein	-0.651948	0.0419267	577.8	881.6	906.9	510.9	538.4	432
SP5448_07120	lgt	CP008776	Prolipoprotein diacylglyceryl transferase	-0.614929	0.0621583	457.9	689.1	727.3	473.6	385.8	348.8
SP5448_07125	ptsK	CP008776	HPr kinase/phosphorylase	-0.795511	0.029003	607	895.7	957	504	431.3	456.5
SP5448_07130		CP008776	Phage shock protein C, putative; stress-responsive transcriptional regulator	-3.82229	5.32e-05	7647.8	9948.6	10518	798.6	631.3	558.4
SP5448_07135		CP008776	Putative metallopeptidase (Zinc) SprT family	-0.317022	0.304599	249.8	345.5	349.8	297.4	260.4	201.1
SP5448_07140		CP008776	Transcription accessory protein (S1 RNA-binding domain)	-0.308693	0.408594	158.8	220.9	225.8	229.1	155.9	116.2
SP5448_07145		CP008776	hypothetical protein	-1.97967	0.000196181	869.2	1221.9	1299.7	293	284.5	267.9
SP5448_07150		CP008776	Uncharacterized membrane protein, YraQ family	-2.10285	0.000284211	411.7	588.6	635.6	148.9	113	113.4
SP5448_07155		CP008776	UPF0703 protein YcgQ	-2.14475	0.000284211	449.8	642.8	657.9	162.2	117.2	113.6
SP5448_07160	bglA	CP008776	6-phospho-beta-glucosidase (EC 3.2.1.86)	1.61302	0.0208809	73.4	101.9	118.7	113.5	474.5	480.4
SP5448_07165		CP008776	PTS system, beta-glucoside-specific IIB component / PTS system, beta-glucoside-specific IIC component / PTS system, beta-glucoside-specific IIA component	1.7404	0.0134696	58.6	82.5	98.2	103.7	406.8	430.8
SP5448_07170	licT	CP008776	Beta-glucoside bgl operon antiterminator, BglG family	1.67399	0.030163	49.2	64.4	74.7	64.6	335	365.1
SP5448_07175		CP008776	Uncharacterized MFS-type transporter	0.85199	0.0641222	33.1	60.6	64.3	139.2	66.8	83.9
SP5448_07180	ftsY	CP008776	Signal recognition particle receptor FtsY	-1.12803	0.00554646	618	835	876.6	437.8	348.1	282.9
SP5448_07190		CP008776	Hydrolase, HAD superfamily	-1.17468	0.00634833	322.5	415.6	433.9	208.5	164.7	145.7
SP5448_07195		CP008776	hypothetical protein	-0.918714	0.00820675	81	113.5	104.8	61.6	45.4	49.7
SP5448_07200		CP008776	Transposase TnpA	-0.732477	0.04173	60.9	82	84.3	54.1	48.7	33.9
SP5448_07205		CP008776	hypothetical protein	-1.53226	0.00195653	219.6	352.6	358.2	121.1	108.6	85.5
SP5448_07215		CP008776	hypothetical protein	-2.01436	0.000238902	353.8	488.9	446.5	139.9	88.4	92.6
SP5448_07220	mccF	CP008776	hypothetical protein	-2.57699	8.7e-05	637.5	873.5	809.1	152.5	112.5	121.2
SP5448_07225		CP008776	Phosphoribosylglycinamide synthetase ATP-grasp (A) domain protein	-2.77253	0.000116762	509.7	686.9	609.3	115.4	70.5	79.8
SP5448_07230		CP008776	Asparaginyl-tRNA synthetase-related protein	-2.54129	0.00020639	515	689.9	641.7	136.8	85.5	96.5
SP5448_07235		CP008776	Huntington interacting protein HYPE	-1.89591	0.000495277	345.2	450.8	397.9	134	86.1	102
SP5448_07240		CP008776	hypothetical protein	0.0725852	0.914856	3.5	7	5.4	4.3	8.5	4.4
SP5448_07245		CP008776	Putative phage portal protein	0.38986	0.415384	2.1	3.7	4.5	5.7	5.9	2.9
SP5448_07250		CP008776	hypothetical protein	-1.10552	0.0237096	125.9	159.2	156.5	86.8	73.5	48.1
SP5448_07255		CP008776	Death on curing protein, Doc toxin	-1.03969	0.00723102	119.5	155.8	170.1	83.3	73.7	58
SP5448_07260		CP008776	Plasmid stabilization system antitoxin protein	-1.30424	0.00548489	158.5	192.9	187.3	81.8	79	57.4
SP5448_07265		CP008776	hypothetical protein	0.525122	0.299639	2.1	3	3.3	4.6	4.5	4.1
SP5448_07270		CP008776	hypothetical protein	0.73295	0.0555179	0.6	1	0.5	2.4	2.5	0.8
SP5448_07280		CP008776	Transcriptional regulator, Xre family	0.914536	0.401907	0.8	1.7	1.5	5.4	2.6	2.5
SP5448_07285	mefE	CP008776	Uncharacterized MFS-type transporter	1.50173	0.0843363	29.1	41.1	36.2	231.9	25.5	172.5
SP5448_07290		CP008776	UDP-glucose 6-dehydrogenase (EC 1.1.1.22)	1.4294	0.100061	30.1	44.9	43.3	256.3	27.3	168.4
SP5448_07295		CP008776	Dolichyl-phosphate mannoosyltransferase, involved in cell wall biogenesis	1.28833	0.173764	21.6	29.6	27.8	197.8	14.2	94.9
SP5448_07300		CP008776	hypothetical protein	1.42916	0.152429	22.3	33.1	31.6	263.6	16.2	110.1
SP5448_07305	metK1	CP008776	S-adenosylmethionine synthetase, archaeal (EC 2.5.1.6)	1.07054	0.269414	27.1	38	36.7	231	15.2	100.7
SP5448_07310		CP008776	hypothetical protein	1.74152	0.119609	12.3	18.4	16.4	207.9	11.2	65.1
SP5448_07315		CP008776	putative L-glutamate ligase	2.50713	0.0271789	8.9	12.3	13.9	287.7	14.9	78.1
SP5448_07320		CP008776	hypothetical protein	2.4744	0.048167	4.8	6.6	6	168.2	6	43.1
SP5448_07325	aroE	CP008776	Shikimate 5-dehydrogenase I alpha (EC 1.1.1.25)	3.1566	0.0138319	3.3	3.9	4.5	203.8	8.2	43.1
SP5448_07330		CP008776	Positive transcriptional regulator, MutR family	1.49317	0.00652599	5.3	6.8	5.8	21	24.4	12.3
SP5448_07335	smc	CP008776	Chromosome partition protein smc	-1.09635	0.0180306	213.1	299	288.9	193.1	123.4	77.9
SP5448_07340	rnc	CP008776	Ribonuclease III (EC 3.1.26.3)	-1.18065	0.0082946	114.4	132.3	124.6	83.4	42	44.7
SP5448_07345	vicX	CP008776	Zn-dependent hydrolase YycJ/WalJ, required for cell wall metabolism and coordination of cell division with DNA replication	-0.875577	0.0219035	375.3	533.3	546.4	307.6	318.9	179.5
SP5448_07350	vicK	CP008776	Two-component sensor kinase SA14-24	-1.14945	0.00508659	604.9	841	846.9	405.3	373.2	259.7
SP5448_07355	vicR	CP008776	Two-component response regulator SA14-24	-1.1352	0.00350998	454.2	620.5	673.4	298	263.9	226.3
SP5448_07360		CP008776	hypothetical protein	-0.133767	0.714538	50	76.4	74.4	75.7	69.3	40.7
SP5448_07365		CP008776	Long-chain-fatty-acid--CoA ligase (EC 6.2.1.3)	0.160992	0.771194	6.3	8.3	9.1	8.4	13.2	6.1
SP5448_07370		CP008776	3-ketoacyl-CoA thiolase (EC 2.3.1.16) @ Acetyl-CoA acetyltransferase (EC 2.3.1.9)	0.497146	0.36244	6.3	9.6	8.5	9.9	16.9	9.5
SP5448_07375		CP008776	hypothetical protein	0.96314	0.0770436	1.6	2.4	2.2	2.4	10.4	4.3
SP5448_07380		CP008776	Efflux ABC transporter, permease protein	1.86416	0.0082946	9.7	17.1	17.7	25.1	97	67.3
SP5448_07385		CP008776	Efflux ABC transporter, permease protein	1.91557	0.00674415	8.4	13.3	12.2	21	65.1	64.5
SP5448_07390	drrA	CP008776	Efflux ABC transporter, ATP-binding protein	1.927	0.010086	9.4	13.1	14.9	20	75.6	78.9
SP5448_07395	thrS	CP008776	Threonyl-tRNA synthetase (EC 6.1.1.3)	0.319151	0.385974	317.7	442.2	454.9	478.1	750.5	346.3
SP5448_07405		CP008776	1,2-diacylglycerol 3-glucosyltransferase (EC 2.4.1.337)	-1.65485	0.00360114	1096.5	1564.6	1602.9	588.4	391	381
SP5448_07410		CP008776	Diglucosyl diacylglycerol synthase (1,2-linking) (EC 2.4.1.208)	-1.92282	0.00277986	1508	2094.7	2147	626.1	413.5	478.4
SP5448_07415	ccpA	CP008776	Catabolite control protein A	1.32491	0.00292211	380.7	479.9	509.5	845.5	1312.9	1323.4
SP5448_07420	pepQ	CP008776	Xaa-Pro dipeptidase (EC 3.4.13.9)	-0.533896	0.108574	804.4	1116.4	1154.4	652.1	731.3	715.3
SP5448_07425		CP008776	Oxygen-insensitive NAD(P)H nitroreductase (EC 1.-.-.-) / Dihydropteridine reductase (EC 1.5.1.34)	-0.472503	0.118887	841.1	1159.8	1222.8	633.3	855.8	823
SP5448_07430	gloA	CP008776	Lactoylglutathione lyase (EC 4.4.1.5)	-0.393769	0.219364	650.1	890.4	946.5	465	720.4	720.3
SP5448_07435		CP008776	Bactoprenol glucosyl transferase (EC 2.4.1.-); Glycosyltransferase, group 2 family protein	-0.134443	0.767692	74.8	102.8	102.3	141.3	65.2	64.3
SP5448_07440		CP008776	hypothetical protein	-0.437386	0.23004	289.2	418.2	454.5	390.2	236	239.7
SP5448_07445		CP008776	putative membrane protein	-0.49565	0.183899	375.1	550.9	564.1	498.5	315	264.1
SP5448_07450	pcp	CP008776	Pyrrolidone-carboxylate peptidase (EC 3.4.19.3)	-0.406544	0.284268	508.5	722.9	734.8	741.9	443.1	352.2
SP5448_07455		CP008776	Glutaminyl-peptide cyclotransferase (EC 2.3.2.5)	0.239206	0.495608	156.4	218.7	212.1	309.1	198.7	194.8
SP5448_07460	smpB	CP008776	tmRNA-binding protein SmpB	-0.121681	0.73102	259.6	379.1	387.4	414.3	257.3	277.4
SP5448_07465		CP008776	3'-to-5' exoribonuclease RNase R	0.232477	0.503549	238.5	342.4	357.2	452.6	322.4	324.6
SP5448_07470	secG	CP008776	Protein translocase membrane subunit SecG	0.638443	0.0514626	565.6	824.4	902.8	1209.9	1159.6	1133.5
SP5448_07475		CP008776	Multidrug resistance efflux pump PmrA	-0.910149	0.0130851	325.7	463.3	489.4	278.8	206.6	192
SP5448_07480		CP008776	Uncharacterized protein YjgR	-0.648555	0.0621414	515.8	687.8	713.8	355.4	440.7	418.6
SP5448_07485	coaE	CP008776	Dephospho-CoA kinase (EC 2.7.1.24)	-1.55569	0.00517961	120.1	163.8	161.9	73.2	58.3	28.1
SP5448_07490	fpg	CP008776	Formamidopyrimidine-DNA glycosylase (EC 3.2.2.23)	-1.83762	0.00128696	99.7	135.8	123.7	45.7	36.7	20.4
SP5448_07495	mutR	CP008776	Positive transcriptional regulator, MutR family	-2.06817	0.00128067	66.7	88.7	74.9	23.6	18.8	11.8
SP5448_07500		CP008776	hypothetical protein	3.4957	0.00674415	3.9	5	3.6	294.4	15.9	37.5
SP5448_07510		CP008776	hypothetical protein	3.62578	0.0082946	4.4	5.2	4.1	328.3	12.6	71.1
SP5448_07515		CP008776	hypothetical protein	0.672304	0.243048	7.7	10.2	9.8	24.4	17.5	8
SP5448_07520		CP008776	hypothetical protein	0.830509	0.0770436	4.9	7.4	8.4	18.1	14.9	7.6
SP5448_07530	silD	CP008776	hypothetical protein	-0.0298891	0.972729	11.4	16.8	19.7	18.3	17.9	10.8
SP5448_07535		CP008776	hypothetical protein	0.248787	0.698131	14.3	16.3	19.5	24.2	22.4	14.4
SP5448_07555		CP008776	Bacteriocin-like peptide I BlpI	-0.631716	0.537764	33.4	39.2	42.4	23.4	24.1	25.2
SP5448_07560		CP008776	Bacteriocin-like peptide J BlpJ	-1.3626	0.0094774	74.3	82.1	73.4	28.5	31.1	27.9
SP5448_07565		CP008776	hypothetical protein	0.243454	0.588558	3.6	6.8	4.2	4.8	5.8	6.8
SP5448_07570		CP008776	Phosphohydrolase (MutT/nudix family protein)	-0.7588	0.0380583	466.9	715	770.5	484.8	373.5	292.3
SP5448_07575	era	CP008776	GTP-binding protein Era	-0.75885	0.032003	569.4	807.9	807.5	567.8	394.2	341.4
SP5448_07580	dgk	CP008776	Diacylglycerol kinase (EC 2.7.1.107)	-0.338946	0.292508	278	416	454.9	363.1	297.6	240.1
SP5448_07585		CP008776	Metal-dependent hydrolase YbeY, involved in rRNA and/or ribosome maturation and assembly	-0.169458	0.601046	367.1	521.5	504.3	513.9	378.8	348.4
SP5448_07590		CP008776	Hypothetical protein VC0266 (sugar utilization related?)	-1.03272	0.00904967	304.4	441.1	473.1	249	191.5	154.4
SP5448_07595	phoH	CP008776	Phosphate starvation-inducible protein PhoH, predicted ATPase	-1.04165	0.00681818	362	522.5	539.9	277	210.1	199.8
SP5448_07600		CP008776	Oleate hydratase (EC 4.2.1.53)	-0.352351	0.344422	1959.3	2570.6	2592.3	1268.5	1698.6	2910.9
SP5448_07605		CP008776	Group B streptococcal surface immunogenic protein	1.43441	0.00231613	219.5	304.1	320.9	991.1	686.9	625.6
SP5448_07610		CP008776	UPF0346 protein YozE	0.0973788	0.813396	72.1	106.3	103.8	154.1	100.6	62.9
SP5448_07615	msrA.2	CP008776	Peptide-methionine (S)-S-oxide reductase MsrA (EC 1.8.4.11)	-0.307106	0.492711	114.1	174.9	159.1	203.7	94.1	86.9
SP5448_07620		CP008776	Uncharacterized S1 RNA binding domain protein YitL	-0.785781	0.0428827	279.6	410.1	425.6	313.6	186.3	162
SP5448_07625	frr	CP008776	Ribosome recycling factor	-0.336405	0.307305	732	1043.4	1090.3	991.3	677.3	615.7
SP5448_07630	pyrH	CP008776	Uridylate kinase (EC 2.7.4.22)	-0.18206	0.593414	509.5	724.3	739.7	797.2	479.4	488.9
SP5448_07635	rplA	CP008776	LSU ribosomal protein L1p (L10Ae)	0.00261368	0.994689	2048.9	2954.4	3232	3781.1	2568.8	2025.3
SP5448_07640	rplK	CP008776	LSU ribosomal protein L11p (L12e)	-0.280411	0.4268	2721	3735.6	3600.1	3943.7	2514.7	2059.1
SP5448_07645		CP008776	Integral membrane protein	-0.0342459	0.9386	73.8	129.4	152.6	116.3	98.8	118.3
SP5448_07650	ftsK	CP008776	DNA translocase FtsK	0.0267834	0.936055	114.8	160.5	168.7	167.4	136.3	144
SP5448_07655		CP008776	Peptidyl-prolyl cis-trans isomerase (EC 5.2.1.8)	-0.355516	0.216536	322.4	413.1	382.9	337.4	262.3	274.5
SP5448_07665	mtsC	CP008776	Manganese ABC transporter, inner membrane permease protein SitD	0.202585	0.518156	414.3	552.1	580.2	741.1	495.5	551.1
SP5448_07670	mtsB	CP008776	Manganese ABC transporter, ATP-binding protein SitB	0.391736	0.188304	514.5	705.4	683.4	978	752.9	761.7
SP5448_07675	mtsA	CP008776	Manganese ABC transporter, periplasmic-binding protein SitA	1.07611	0.00360114	1728.1	2369.4	2291.1	5232.8	4323.5	3889
SP5448_07680	scaR	CP008776	Mn-dependent transcriptional regulator MntR	-1.32467	0.0042966	791.4	1164.6	1184.3	350	372.8	530
SP5448_07685		CP008776	hypothetical protein	-0.710741	0.0237096	1056.6	1383.6	1233.3	769.7	755.9	705.8
SP5448_07690	pfs	CP008776	5'-methylthioadenosine nucleosidase (EC 3.2.2.16) @ S-adenosylhomocysteine nucleosidase (EC 3.2.2.9)	-0.797915	0.0111192	828.7	1092.6	1087.5	605.2	543.4	568.5
SP5448_07695		CP008776	hypothetical protein	-1.07415	0.0050844	548.3	801.5	784	384.6	317.8	300.5
SP5448_07700		CP008776	ADP-ribose pyrophosphatase (EC 3.6.1.13)	-1.05157	0.0033781	847.3	1172.6	1149.6	554	498.3	463.2
SP5448_07705	gcaD	CP008776	N-acetylglucosamine-1-phosphate uridyltransferase (EC 2.7.7.23) / Glucosamine-1-phosphate N-acetyltransferase (EC 2.3.1.157)	-0.871322	0.00967494	710.7	949.8	941.3	530.1	460.1	424.3
SP5448_07710		CP008776	Phosphoglycerate transporter family protein	1.62362	0.0238795	102.1	139.1	148.7	144.4	670	647.4
SP5448_07715		CP008776	NAD-dependent oxidoreductase	-1.92146	0.00277986	835.2	1117.3	1109.7	460.9	185.4	221
SP5448_07720	fabG	CP008776	3-Ketoacyl-ACP reductase	-2.26927	0.00137241	837	1095.5	1137.6	381.1	133.2	181.2
SP5448_07725		CP008776	hypothetical protein	-2.47619	0.000406344	856.9	1124.6	1105.2	310.6	116.1	168.9
SP5448_07730		CP008776	hypothetical protein	0.401417	0.236602	33.4	48.1	50.3	47.3	60.6	66.1
SP5448_07735	speJ	CP008776	Exotoxin, phage associated @ Streptococcal pyrogenic exotoxin J (SpeJ)	-0.0318534	0.931128	19.8	33.2	32.7	23.5	30	28.6
SP5448_07740		CP008776	hypothetical protein	-0.25143	0.513311	16.6	26.2	18.7	18	17.8	14.6
SP5448_07745		CP008776	hypothetical protein	0.0964724	0.780511	32.6	44.4	41.9	35.1	55	38.5
SP5448_07750		CP008776	hypothetical protein	-0.473337	0.16746	120.2	161.4	161.1	131.2	104.5	84.5
SP5448_07755		CP008776	hypothetical protein	1.13437	0.0221426	2.4	2.7	3	6.8	10.8	4.9
SP5448_07760	spyA	CP008776	C3 family ADP-ribosyltransferase (EC 2.4.2.-)	3.34961	6.74e-05	15.4	21.7	24.3	136.2	338.1	212.3
SP5448_07765	nrdE.1	CP008776	Ribonucleotide reductase of class Ib (aerobic), alpha subunit (EC 1.17.4.1)	3.45855	0.000284211	28.2	41.7	42	408.6	817.7	211.5
SP5448_07770	nrdI	CP008776	Ribonucleotide reduction protein NrdI	3.09876	0.000407836	20.1	32.7	33.8	248.7	475	130.4
SP5448_07775	nrdF	CP008776	Ribonucleotide reductase of class Ib (aerobic), beta subunit (EC 1.17.4.1)	3.22563	0.000293885	19.8	34.8	34	271.2	499.4	155.7
SP5448_07785	metG	CP008776	Methionyl-tRNA synthetase (EC 6.1.1.10)	0.199867	0.545204	308.2	413.2	428.6	558.7	425.8	348
SP5448_07790		CP008776	putative membrane protein	1.97131	0.000159442	20.8	27.2	29.8	114.3	105.7	92
SP5448_07795		CP008776	hypothetical protein	0.786137	0.018311	158.2	188	164.3	357	246	287.5
SP5448_07800	spyCEP	CP008776	Serine endopeptidase ScpC (EC 3.4.21.-)	4.12438	0.00256189	4.6	5.9	12.3	29.9	277.6	316.3
SP5448_07805	lctO	CP008776	Putative oxidase STM1620	3.46642	0.00430296	15.2	18.7	37.2	64.8	413.4	603
SP5448_07810		CP008776	hypothetical protein	1.12105	0.0392765	3.6	5.8	5.7	15.6	14.2	7.6
SP5448_07815	exoA	CP008776	Exodeoxyribonuclease III (EC 3.1.11.2)	-1.56832	0.0022548	413.5	627.7	658.9	232.5	150.8	185.1
SP5448_07820		CP008776	FIG138056: a glutathione-dependent thiol reductase	0.325427	0.321236	110.7	149.2	148.3	222.3	148.3	146.9
SP5448_07825	cutC	CP008776	Cytoplasmic copper homeostasis protein CutC	0.473121	0.120609	112.4	156.1	155.2	233	202.3	155.4
SP5448_07830		CP008776	hypothetical protein	-0.68831	0.0318936	544.5	754.5	782	381.7	510.7	392.8
SP5448_07835		CP008776	16S rRNA (cytidine(1402)-2'-O)-methyltransferase (EC 2.1.1.198)	-0.924849	0.0075637	574.8	747.2	759.5	372.1	407.4	313.3
SP5448_07840		CP008776	DNA replication intiation control protein YabA	-0.999813	0.00367548	519.9	638.6	608.3	293.9	309.7	276
SP5448_07845		CP008776	hypothetical protein	-0.364559	0.321893	168.6	230.9	232.4	139.7	217.5	138.9
SP5448_07850	dnaX	CP008776	DNA polymerase III delta prime subunit (EC 2.7.7.7)	-0.438738	0.171415	207.3	292	296.8	184.8	239.2	162.5
SP5448_07855	tmk	CP008776	Thymidylate kinase (EC 2.7.4.9)	-0.491448	0.0795192	249.2	320.2	317.1	208.2	222.9	195.4
SP5448_07860		CP008776	hypothetical protein	-0.608901	0.0672021	214.7	300.8	316.9	188.8	184.1	165
SP5448_07865	clpP	CP008776	ATP-dependent Clp protease proteolytic subunit ClpP (EC 3.4.21.92)	-0.541212	0.12205	1240.2	1663.2	1802.5	1204	1008	993.2
SP5448_07870	upp	CP008776	Uracil phosphoribosyltransferase (EC 2.4.2.9)	0.0181208	0.959301	457.5	561.2	598	784.2	502.9	404.3
SP5448_07875		CP008776	Export protein for polysaccharides and teichoic acids	-0.965025	0.0104349	305.8	398.6	402.1	255.4	171.5	149.2
SP5448_07880	murE	CP008776	UDP-N-acetylmuramoy-dipeptide--L-lysine ligase (EC 6.3.2.7)	0.00127751	0.995584	194.1	255.6	260.2	275.2	245.8	191.4
SP5448_07885	fhuA	CP008776	Ferrichrome transport ATP-binding protein FhuC	2.26896	0.000333808	13.4	17.1	15.6	114.4	79.5	51.2
SP5448_07890	fhuD	CP008776	Ferrichrome-binding periplasmic protein precursor (TC 3.A.1.14.3)	1.83437	0.00120267	19.8	25.6	25	120.8	91.7	56.8
SP5448_07895	fhuB	CP008776	Ferrichrome transport system permease protein FhuB	1.83747	0.0030448	21.9	27.9	28.6	135.8	116.4	54.6
SP5448_07900	fhuG	CP008776	Ferrichrome transport system permease protein FhuG	1.93679	0.00219831	15	21.6	23.3	101.2	108.4	43.3
SP5448_07905		CP008776	hypothetical protein	0.12025	0.682574	388.8	562.3	564.6	529	614.9	487.6
SP5448_07910	ppaC	CP008776	Manganese-dependent inorganic pyrophosphatase (EC 3.6.1.1)	0.038337	0.907694	855	1195.8	1196.8	993.9	1180.8	1129.3
SP5448_07915	pflC	CP008776	Pyruvate formate-lyase activating enzyme (EC 1.97.1.4)	0.0655642	0.900055	280.1	380.7	373.5	190.9	392.7	608.7
SP5448_07920	hlyX	CP008776	Hemolysins and related proteins containing CBS domains	-0.255337	0.444122	439.3	645.2	677.8	588.9	456.1	420.1
SP5448_07925		CP008776	Putative rRNA methylase YtqB	-0.0930537	0.760969	166.5	247.6	235.5	249.7	192.1	166.6
SP5448_07930		CP008776	[4Fe-4S]-AdoMet protein YtqA	-0.398309	0.21155	228.4	324.1	330.5	283.7	193	194.5
SP5448_07935		CP008776	putative membrane-associated phospholipid phosphatase, PAP2 superfamily	-1.07868	0.0112739	302.6	503.9	526.5	268.6	180.5	174.4
SP5448_07940		CP008776	Substrate-specific component RibU of riboflavin ECF transporter	-0.175707	0.672645	57.1	101.1	94.8	89	62.8	67.6
SP5448_07945		CP008776	tRNA (cytidine(34)-2'-O)-methyltransferase (EC 2.1.1.207)	0.587949	0.0550241	156.1	209.4	216.8	277.3	325.2	268.4
SP5448_07950		CP008776	Membrane protein insertion efficiency factor YidD	-0.168226	0.641478	168	258	265.6	215.4	264.7	142.1
SP5448_07955		CP008776	LSU rRNA pseudouridine(2605) synthase (EC 5.4.99.22)	-0.41686	0.22323	276.3	401	382.8	290	318.9	192.2
SP5448_07960	scpB	CP008776	Segregation and condensation protein B	-0.503523	0.145924	288.1	429.6	426.8	282.2	325.7	201.1
SP5448_07965	scpA	CP008776	Segregation and condensation protein A	-0.692432	0.0514626	285.6	398.3	412.6	239.6	270.3	170.9
SP5448_07970	xerD	CP008776	Site-specific tyrosine recombinase XerD	-0.599189	0.0849409	211.6	303.6	310.1	183.5	225.4	137.7
SP5448_07975		CP008776	FIG042801: CBS domain containing protein	-0.4705	0.165608	242.8	368.6	376.2	254.5	267.4	185.3
SP5448_07980		CP008776	FIG009886: phosphoesterase	-0.33064	0.313336	256.1	333.6	321.4	299	249.4	184.6
SP5448_07985		CP008776	unknown domain / Nucleoside 5-triphosphatase RdgB (dHAPTP, dITP, XTP-specific) (EC 3.6.1.66)	-0.261721	0.422115	275.1	363.4	376.9	322.1	292.1	231.9
SP5448_07990	glr	CP008776	Glutamate racemase (EC 5.1.1.3)	0.0290408	0.92379	171	227.3	235.4	238.5	218.1	187
SP5448_07995		CP008776	UPF0154 protein YneF	0.612012	0.0703785	347.9	459.5	511.9	810.5	654.3	552.2
SP5448_08000		CP008776	FIG005935: membrane protein	-1.7229	0.00275007	664.8	928.7	899.9	396.5	184.8	208.9
SP5448_08005		CP008776	FIG005986: HD family hydrolase	-1.89089	0.000749744	553.3	806	792	273.2	134.3	186.4
SP5448_08010		CP008776	Uncharacterized RNA methyltransferase YsgA	-1.03308	0.00855889	191.9	271.6	278.9	155.3	91.6	117.7
SP5448_08015		CP008776	Mobile element protein	-0.248563	0.858744	16.3	22.4	18.2	10.7	18.4	19.4
SP5448_08020		CP008776	Mobile element protein	0.857616	0.583611	13.3	5.1	23.6	14.4	48.2	15.9
SP5448_08030		CP008776	Acylphosphate phosphohydrolase (EC 3.6.1.7)	-1.42619	0.00295904	546.2	726.5	792.1	230.2	240.2	290.7
SP5448_08035		CP008776	Inner membrane protein translocase and chaperone YidC, OxaA protein	-1.37789	0.00331596	1367.5	1994.2	2068.1	736.4	615.7	706.7
SP5448_08040	greA	CP008776	Transcription elongation factor GreA	0.20652	0.553944	286.7	426	434.3	592	421.6	326.9
SP5448_08045		CP008776	Murein endolytic transglycosylase MltG	0.223959	0.493531	335.8	468.2	451.2	631.7	475.2	376.9
SP5448_08050		CP008776	putative arylalkylamine n-acetyltransferase	-0.832899	0.0106597	363.6	479.4	469.5	268	253.5	212
SP5448_08055	murC	CP008776	UDP-N-acetylmuramate--L-alanine ligase (EC 6.3.2.8)	-0.904232	0.00848451	700.8	947.6	935.3	505.2	471.9	396.2
SP5448_08060		CP008776	hypothetical protein	-1.23511	0.0016083	1147.9	1475.6	1427.3	547.8	627.8	537.3
SP5448_08065	snf	CP008776	SWF/SNF family helicase	-1.50024	0.00237198	256.2	368.7	376.2	147.5	116.6	89.7
SP5448_08070	engA	CP008776	GTP-binding protein EngA	-0.376166	0.222296	400.4	559	569.7	496	357.2	328.6
SP5448_08075	dnaI	CP008776	Helicase loader DnaI	-0.357836	0.241679	269.5	392.6	406.5	340.6	258	232
SP5448_08080	dnaB	CP008776	Helicase loader DnaB	-0.0956358	0.771373	191.8	281.9	280.5	290.2	225.4	189.9
SP5448_08085	nrdR	CP008776	Ribonucleotide reductase transcriptional regulator NrdR	-0.134725	0.668925	190.4	278.6	299.4	262.8	236.4	193
SP5448_08090	covS	CP008776	Transmembrane histidine kinase CsrS	-0.896782	0.0558685	276	386.5	381.6	305.7	149	137.3
SP5448_08095	covR	CP008776	Response regulator CsrR	-1.03823	0.00986859	1764.5	2463.7	2593.4	1435.8	903.4	1002.1
SP5448_08100		CP008776	FIG01269488: protein, clustered with ribosomal protein L32p	-0.720642	0.0411149	347.6	513.3	485.9	338.5	256.4	222.3
SP5448_08105		CP008776	Heat shock protein HtpX	-0.862523	0.0180118	1120.3	1589.2	1607.7	941.9	777.9	648.8
SP5448_08110	lemA	CP008776	LemA protein	-1.40271	0.00195653	1409.3	1970.7	1903.5	761.7	624	600.1
SP5448_08115	gidB	CP008776	16S rRNA (guanine(527)-N(7))-methyltransferase (EC 2.1.1.170)	-0.363285	0.292508	156.2	221.8	220.9	203.4	136.6	128.8
SP5448_08120		CP008776	KtrAB potassium uptake system, integral membrane component KtrB	-0.783338	0.0334367	342.7	494.2	521.1	307.9	257.7	217
SP5448_08125		CP008776	KtrAB potassium uptake system, peripheral membrane component KtrA	-0.704379	0.0443057	327.3	472.3	500.5	314.2	275.2	205.9
SP5448_08130		CP008776	Serine/threonine:Na+ symporter SstT	0.470197	0.34459	93.7	145.2	136	295.4	133.4	125.6
SP5448_08135	braB	CP008776	Na(+)-dependent branched-chain amino acid transporter	1.76817	0.00160346	45.7	69.5	71.3	273	176.6	192.5
SP5448_08140		CP008776	Methionine ABC transporter permease protein	0.963708	0.0644913	88.5	118.7	105	398.2	130.1	160
SP5448_08145		CP008776	Methionine ABC transporter ATP-binding protein	0.934825	0.0617961	116.1	144.1	134.7	473.6	148.6	225.8
SP5448_08150		CP008776	Methionine ABC transporter substrate-binding protein	0.908878	0.0485174	84.2	132.5	129.3	303.3	130.4	244.4
SP5448_08155		CP008776	Cysteine ABC transporter, substrate-binding protein	-2.58175	0.00064978	1013.8	1720.9	1841.6	266.6	171.4	324.3
SP5448_08160		CP008776	Transcriptional regulatory protein YeeN	-0.300396	0.413194	692.6	947.2	971.9	1043	660.5	495
SP5448_08165		CP008776	UPF0348 protein family	-0.819834	0.0764007	125.8	187.5	184.7	161.6	79.4	60.7
SP5448_08170		CP008776	FIG145533: Methyltransferase (EC 2.1.1.-)	-0.8915	0.0482284	157.6	236.4	247.9	185.2	101.8	75.6
SP5448_08175		CP008776	Ribosomal silencing factor RsfA	-0.994379	0.0111334	380.1	576.5	593.7	331.3	256.5	192.5
SP5448_08180		CP008776	Hydrolase (HAD superfamily), YqeK	-0.885124	0.0236377	377.4	594.6	606.1	356.4	267.2	225.6
SP5448_08185	nadD	CP008776	Nicotinate-nucleotide adenylyltransferase (EC 2.7.7.18)	-0.808175	0.027106	611.4	862.8	888.8	602	382.7	378
SP5448_08190		CP008776	RNA-binding protein YhbY	-0.875605	0.0126001	499.6	754	769.3	432.8	335.8	321.6
SP5448_08195		CP008776	GTP-binding protein YqeH, required for biogenesis of 30S ribosome subunit	-0.453795	0.163534	531.4	782	817.8	629.7	489.7	428.3
SP5448_08200		CP008776	FIG001553: Hydrolase, HAD subfamily IIIA	-0.129137	0.671784	395.2	568.3	639.5	541.7	496.2	408.2
SP5448_08210		CP008776	Mobile element protein	0.99847	0.0310841	4.5	4.7	5.3	13	8	11.5
SP5448_08215		CP008776	Mobile element protein	0.857969	0.373671	7.6	9.2	13.7	20.4	18	17.8
SP5448_08220	comX.2	CP008776	Competence-specific sigma factor ComX	0.806102	0.565771	0	4.3	2.6	2.4	4	5.1
SP5448_08260		CP008776	Glycerate kinase (EC 2.7.1.31)	-0.553053	0.156203	24.3	30.7	32.4	21.5	23.5	14.4
SP5448_08265	hsdR	CP008776	Type I restriction-modification system, restriction subunit R (EC 3.1.21.3)	-0.784318	0.032003	137	186.6	182.4	90.7	121.5	81.7
SP5448_08270	hsdS	CP008776	Type I restriction-modification system, specificity subunit S	-0.815381	0.0169884	120	166.7	169.1	83.1	100	73.6
SP5448_08275	hsdM	CP008776	Type I restriction-modification system, DNA-methyltransferase subunit M (EC 2.1.1.72)	-0.688126	0.0466677	148.5	206.3	209.7	107.8	147.2	95.8
SP5448_08280		CP008776	hypothetical protein	-0.116159	0.756694	24.2	38.5	35.9	32.2	36.6	22
SP5448_08285	salR	CP008776	Two-component transcriptional response regulator DegU, LuxR family	-0.505525	0.119402	54.6	81.8	77.9	50.1	57.9	41.3
SP5448_08290		CP008776	putative SalK homologue	-0.467382	0.175802	38.6	59.2	58.9	39.6	42	30
SP5448_08295	salY	CP008776	ABC transporter-like sensor and permease protein	-0.671773	0.035218	29.4	40.8	40.5	25.5	20.5	21.9
SP5448_08300		CP008776	putative salivaricin A ABC transporter (ATP-binding protein)	0.763004	0.12452	1.3	3.6	2.8	4.3	5	5.2
SP5448_08305	salX	CP008776	Lantibiotic transport ATP-binding protein	1.71004	0.00627492	0.4	1.2	1.7	4.4	7.4	5.1
SP5448_08310	salB	CP008776	Lanthionine biosynthesis protein LanM	1.38191	0.0279337	1	1.2	1.4	2.8	7.8	4.3
SP5448_08315	salA	CP008776	Lantibiotic salivaricin A	2.87513	0.0042966	2.6	5.4	5.7	12.3	53.1	84
SP5448_08320	lacG	CP008776	6-phospho-beta-galactosidase (EC 3.2.1.85)	2.52266	0.00764549	5.3	8.8	11.1	15.2	96.2	89.2
SP5448_08325	lacE	CP008776	PTS system, lactose-specific IIB component (EC 2.7.1.207) / PTS system, lactose-specific IIC component	3.26688	0.00694714	4.6	7.1	16	19	199.5	172.4
SP5448_08330	lacF	CP008776	PTS system, lactose-specific IIA component (EC 2.7.1.207)	3.11565	0.00866698	3.9	3.5	11.8	12.2	127.1	108.6
SP5448_08335	lacD	CP008776	Tagatose 1,6-bisphosphate aldolase (EC 4.1.2.40)	3.32	0.00517961	2.9	5.9	13	18	157	124.3
SP5448_08340	lacC.2	CP008776	Tagatose-6-phosphate kinase (EC 2.7.1.144)	3.20632	0.0025989	2.8	3.8	8.7	15.7	98.7	83.1
SP5448_08345	lacB	CP008776	Galactose-6-phosphate isomerase, LacB subunit (EC 5.3.1.26)	3.00715	0.00295018	4.9	8	11.4	21.8	128.1	116.1
SP5448_08350	lacA	CP008776	Galactose-6-phosphate isomerase, LacA subunit (EC 5.3.1.26)	2.20643	0.0131796	9.4	11.3	18.2	18.1	105.8	116.4
SP5448_08355	lacR.2	CP008776	Lactose phosphotransferase system repressor	0.371585	0.292165	44.8	63.7	59.9	64.8	86.5	66.9
SP5448_08360		CP008776	Antitoxin DinJ (binds YafQ toxin)	-0.0167324	0.952717	65.8	84.2	76.5	78.6	78.6	66.2
SP5448_08365		CP008776	Toxin to DNA-damage-inducible protein J	-0.135104	0.602956	83.3	96	86.1	95.9	77.5	69.6
SP5448_08375		CP008776	Integrase	1.50634	0.00160346	0	0.4	0	1.6	3.2	1.9
SP5448_08385	rpsI	CP008776	SSU ribosomal protein S9p (S16e)	0.134047	0.725485	2364.2	3128.1	3255.3	4830.8	3074	2142.5
SP5448_08390	rplM	CP008776	LSU ribosomal protein L13p (L13Ae)	0.0350348	0.927899	3237.2	4436.7	4178.2	5946.5	3828.2	2835.3
SP5448_08395		CP008776	Transcriptional regulator, Xre family	0.818105	0.0621414	18.9	26.7	30.5	51.2	43.6	39.9
SP5448_08400		CP008776	hypothetical protein	0.493559	0.20616	29.1	42.8	40.9	62.6	50.7	45.8
SP5448_08405		CP008776	DegV family protein in cluster with TrmH family tRNA/rRNA methyltransferase YacO	-0.55373	0.126944	418.4	551.2	584.1	375.2	363.7	311.3
SP5448_08410		CP008776	Uncharacterized protein YacP, similar to C-terminal domain of ribosome protection-type Tc-resistance proteins	-1.08194	0.00572582	539.2	783.6	805.1	374.2	276.9	344.4
SP5448_08415		CP008776	23S rRNA (guanosine(2251)-2'-O)-methyltransferase (EC 2.1.1.185)	-1.20231	0.00480782	776.7	1193.6	1282.7	489.5	399.9	496.7
SP5448_08420		CP008776	Hypothetical protein, Spy1939 homolog	-0.864417	0.078553	121.8	161.9	153.7	119.6	56.9	72.4
SP5448_08425		CP008776	Mini-ribonuclease III	-0.900742	0.0359473	311.2	420.2	446.5	300.4	228.6	129.7
SP5448_08430	cysS	CP008776	Cysteinyl-tRNA synthetase (EC 6.1.1.16)	-0.608711	0.148674	226.3	326.8	347.5	288.6	212.1	117.7
SP5448_08435		CP008776	hypothetical protein	-0.581569	0.191753	161.3	229.5	228.7	203.4	159.4	77.2
SP5448_08440	cysE	CP008776	Serine acetyltransferase (EC 2.3.1.30)	-0.530961	0.172872	689.1	943.9	964.3	876.1	606.5	390.6
SP5448_08445		CP008776	hypothetical protein	-0.495311	0.152429	458.5	646.7	678.4	544.8	446.5	294.6
SP5448_08450		CP008776	Polyribonucleotide nucleotidyltransferase (EC 2.7.7.8)	-0.425751	0.213893	556.1	746.6	765.3	688.4	475.3	400.1
SP5448_08455		CP008776	Transaldolase (EC 2.2.1.2)	2.65041	0.0092757	0.8	2	1.6	3.2	35.5	20.8
SP5448_08465	ulaA	CP008776	PTS system, IIC component, UlaA-type	2.57724	0.00331445	1.3	1.6	2	5.4	28.2	19.4
SP5448_08470		CP008776	PTS system, IIB component	2.35198	0.00923068	0.6	0.5	1.4	3.3	18.4	8.3
SP5448_08475		CP008776	Putative transcriptional antiterminator, BglG family / PTS system, IIA component	2.05915	0.0111192	0.8	1.5	1.5	3.4	17.5	9.1
SP5448_08480	rpsO	CP008776	SSU ribosomal protein S15p (S13e)	-1.03356	0.00808813	3585.5	4767.8	4771.2	2722.4	2198.7	1587.3
SP5448_08490		CP008776	hypothetical protein	0.586036	0.493402	1	4.6	2.9	4.7	6.8	2.4
SP5448_08495	def	CP008776	Peptide deformylase (EC 3.5.1.88)	-0.391698	0.443454	248.8	353.9	370.9	457	247.6	127.2
SP5448_08500		CP008776	hypothetical protein	-1.21659	0.0086951	339.7	506	546.6	271.4	202.1	135.2
SP5448_08505		CP008776	Transcriptional regulator, MarR family	-1.77683	0.0039756	359.7	490.3	514.3	241.7	121	75.6
SP5448_08510	polC	CP008776	DNA polymerase III polC-type (EC 2.7.7.7)	-1.44187	0.00755029	308.8	440.3	457.7	242.9	140.4	89.7
SP5448_08515	proS	CP008776	Prolyl-tRNA synthetase (EC 6.1.1.15), bacterial type	-0.568117	0.0633687	676	897.5	947.4	689.4	546.9	467
SP5448_08520		CP008776	Intramembrane protease RasP/YluC, implicated in cell division based on FtsL cleavage	-0.517249	0.0897742	515.1	693.6	669.4	536	410.6	369.9
SP5448_08525	cdsA	CP008776	Phosphatidate cytidylyltransferase (EC 2.7.7.41)	0.0383169	0.90401	305.7	422.8	436.9	470.7	386	336.7
SP5448_08530	uppS	CP008776	Undecaprenyl diphosphate synthase (EC 2.5.1.31)	0.0876766	0.773892	401.8	526.8	540.4	602.1	488.6	466.9
SP5448_08535	yajC	CP008776	Protein translocase subunit YajC	-1.09316	0.00492873	1683.8	2485.2	2567.5	1148.4	1004.4	957.8
SP5448_08540		CP008776	putative transport accessory protein	-1.38074	0.00341324	698.9	1199.4	1321.5	327.5	409	466.2
SP5448_08545	pulA	CP008776	Pullulanase (EC 3.2.1.41)	2.91715	0.00250243	15.3	23.4	27	63.8	240.2	306.2
SP5448_08550	dexB	CP008776	Glucan 1,6-alpha-glucosidase (EC 3.2.1.70)	2.94639	0.00308639	26.4	36	42.3	95.2	378.2	550.6
SP5448_08555	msmK	CP008776	Maltodextrin ABC transporter, ATP-binding protein MsmX	2.30234	0.0121834	98.5	117.8	126.6	156.3	1156.2	993.8
SP5448_08560	lrp	CP008776	Leucine rich protein	-0.0236178	0.944305	81.8	100.1	109.1	91.4	101.7	91.4
SP5448_08565	ska	CP008776	Streptokinase	0.756182	0.0995839	40.7	54.5	58	50.8	115.3	108.2
SP5448_08570		CP008776	D-aminoacyl-tRNA deacylase (EC 3.1.1.96)	-0.200664	0.62419	271	358.4	362.6	478.2	263.1	184
SP5448_08575	relA	CP008776	Guanosine-3',5'-bis(diphosphate) 3'-pyrophosphohydrolase (EC 3.1.7.2) / GTP pyrophosphokinase (EC 2.7.6.5), (p)ppGpp synthetase II	-0.135775	0.740713	232	296.8	298.6	415.8	212.2	175.3
SP5448_08580	sclA	CP008776	Collagen-like surface protein	2.31623	0.00331596	0.6	1.1	1.3	4.9	12.9	10.5
SP5448_08585		CP008776	Ribonucleotide reduction protein NrdI	-0.622273	0.0654773	442.2	580.9	593.2	463.8	281.9	318.5
SP5448_08590		CP008776	Exodeoxyribonuclease III (EC 3.1.11.2)	2.21151	0.0118865	19.2	27.4	30.5	36.2	181.5	263.6
SP5448_08595		CP008776	PTS system, maltose and glucose-specific IIC component / PTS system, maltose and glucose-specific IIB component (EC 2.7.1.208) / PTS system, maltose and glucose-specific IIA component	3.76182	0.00195376	22.9	33.6	42.6	126.3	607	1159.8
SP5448_08600		CP008776	16S rRNA (uracil(1498)-N(3))-methyltransferase (EC 2.1.1.193)	-0.442699	0.100061	241.1	304.3	312.1	235.9	187.9	204.9
SP5448_08605	prmA	CP008776	Ribosomal protein L11 methyltransferase	-0.0571185	0.87868	185	261.4	268.3	243.2	201.4	235.2
SP5448_08610		CP008776	hypothetical protein	-0.0808641	0.828465	186.2	255	276.7	214.4	213.3	242.7
SP5448_08615		CP008776	Para-aminobenzoate synthase, aminase component (EC 2.6.1.85) / Aminodeoxychorismate lyase (EC 4.1.3.38)	-0.493686	0.17748	137.6	198.9	211.7	122.6	142.6	118
SP5448_08620	trpG	CP008776	Para-aminobenzoate synthase, amidotransferase component (EC 2.6.1.85)	-0.51868	0.202867	121.2	188.6	210.3	119.2	121	112.6
SP5448_08625		CP008776	Replication-associated recombination protein RarA	-0.55707	0.141809	143.7	213.9	219.8	108.6	135.7	142.8
SP5448_08635		CP008776	Pai1 protein	1.20582	0.00890541	14.7	25.5	21	48.3	57.8	37.6
SP5448_08640	flaR	CP008776	DNA topology modulation protein FlaR	0.864194	0.0309232	23.9	31.5	29.1	58	57.2	41.7
SP5448_08645	smeZ	CP008776	Exotoxin, phage associated @ Streptococcal mitogenic exotoxin Z (SmeZ)	1.24425	0.00967329	4.8	7.1	6.9	19.3	15	14.2
SP5448_08650		CP008776	hypothetical protein	1.01846	0.00671396	7.8	10.2	11	23.1	21.4	17.2
SP5448_08655	dppA	CP008776	Nickel ABC transporter, substrate-binding protein NikA2 (TC 3.A.1.5.3)	2.37213	0.000240164	210.1	266.3	273.4	990.1	2023	1069.9
SP5448_08660	dppB	CP008776	Nickel ABC transporter, permease protein NikB2 (TC 3.A.1.5.3)	1.70894	0.00292211	37.8	54.3	54	130	278.8	111.4
SP5448_08665	dppC	CP008776	Nickel ABC transporter, permease protein NikC2 (TC 3.A.1.5.3)	1.58283	0.00548489	39.8	59.4	60	125.2	291.7	108.2
SP5448_08670	dppD	CP008776	Nickel ABC transporter, ATP-binding protein NikD2 (TC 3.A.1.5.3)	1.5791	0.00623206	50.9	76.1	78.3	151.4	387	142
SP5448_08675	dppE	CP008776	Nickel ABC transporter, ATP-binding protein NikE2 (TC 3.A.1.5.3)	1.71758	0.00628172	41.2	55.8	65.1	120.5	371.8	123.5
SP5448_08680		CP008776	hypothetical protein	0.169887	0.55628	1238.4	1520.6	1556.5	1616.4	1994.7	1294.5
SP5448_08685	htpA	CP008776	Streptococcal histidine triad protein	6.39953	1.69e-07	15.1	18	19	1239.4	2221.5	1338.5
SP5448_08690	lbp	CP008776	Laminin-binding surface protein	6.56399	1.69e-07	9.2	13.9	14.4	1037.6	1609.8	1179.5
SP5448_08695		CP008776		0.271007	0.807725	0	0	0	0.8	0	0
SP5448_08700		CP008776	Mobile element protein	0.798156	0.227024	1.7	0	0.8	0.8	2.1	3.5
SP5448_08705		CP008776	Mobile element protein	-0.457693	0.716826	15.7	27.8	19.3	10	17.1	18
SP5448_08710	fbaA	CP008776	Cell surface protein	2.25303	0.000341702	3.4	5.8	6	21.3	39.8	23.7
SP5448_08715	scpA	CP008776	C5a peptidase (EC 3.4.21.-)	2.60401	0.00022139	2.4	3.3	3.9	18.9	37.1	20.2
SP5448_08725	sic	CP008776	hypothetical protein	1.81269	0.00253351	12.7	20.5	23.1	47.8	106.5	57.2
SP5448_08730	emm	CP008776	Antiphagocytic M protein	1.34956	0.0294	60	87.9	92.5	105.9	242.9	320.8
SP5448_08735	mga	CP008776	M protein trans-acting positive regulator (Mga)	-0.117648	0.775631	58.9	93	92.2	59.7	72.1	91.7
SP5448_08740		CP008776	Hypothetical mga-associated protein	0.0168309	0.964335	134.9	237.3	255.6	165.2	266.3	192.6
SP5448_08745	isp	CP008776	Immunogenic secreted protein	-0.333401	0.35887	187.9	269	288.7	171	228.3	186.4
SP5448_08750	ihk	CP008776	Two-component system sensor histidine kinase	-0.684368	0.056546	150.6	218.1	216.6	118.4	135.7	105.7
SP5448_08755	irr	CP008776	Two-component transcriptional response regulator, LuxR family	-0.615251	0.0622093	167	237.7	237.5	132.5	170.2	115.4
SP5448_08760		CP008776	ABC-type antimicrobial peptide transport system, permease component	-0.664809	0.0631225	154.5	222.7	225.1	126.4	138.3	110.2
SP5448_08765		CP008776	ABC-type antimicrobial peptide transport system, ATPase component	-0.582943	0.104016	103.9	145.9	143.6	79.9	97.4	82.4
SP5448_08770		CP008776	ABC transporter, RND-adapter-like protein	-0.564719	0.171354	107.4	149.1	146.2	96.3	95.2	78
SP5448_08775		CP008776	hypothetical protein	-0.841718	0.0399786	572.2	694.4	685.3	271.5	449.7	386
SP5448_08780		CP008776	hypothetical protein	-1.79689	0.00085392	374.7	464.6	432.1	124.9	160.9	87.6
SP5448_08785		CP008776	hypothetical protein	2.41078	0.000293885	2.3	2.3	2.5	22.7	17.1	12
SP5448_08790	prsA	CP008776	Peptidylproline cis-trans-isomerase (EC 5.2.1.8); Proteinase maturation protein (RopA)	4.21922	0.000240164	115.1	152	238.9	5893.9	1208.9	3861.9
SP5448_08795	spi	CP008776	Streptopain inhibitor	10.1036	0.000473181	11.9	5.5	714.6	53290.6	21996.1	68394.2
SP5448_08800	speB	CP008776	Strepotococcal cysteine protease (Streptopain) (EC 3.4.22.10) / Streptococcal pyrogenic exotoxin B (SpeB)	10.0942	0.000457417	8	5.4	643.4	47899.1	20519.6	49390.2
SP5448_08815	rgg	CP008776	RopB; Rgg-like transcription regulator	-0.219408	0.566138	110.1	160.5	158	144.2	146.1	83.6
SP5448_08820	spd	CP008776	Streptodornase B; Mitogenic factor 1	7.05796	6.74e-05	82.8	106.3	170.7	4040.1	36554.5	24722.7
SP5448_08825		CP008776	Low temperature requirement C protein	-0.356578	0.292165	174.2	206.4	201.4	161.4	184.1	115.6
SP5448_08830	gldA	CP008776	Glycerol dehydrogenase (EC 1.1.1.6)	0.950586	0.366097	88.7	126.5	139.6	38.6	410.2	712.5
SP5448_08835	mipB	CP008776	Transaldolase (EC 2.2.1.2)	0.691825	0.545204	76.5	107.3	108.3	22.5	303.3	538.7
SP5448_08840	pflD	CP008776	Pyruvate formate-lyase (EC 2.3.1.54)	0.802976	0.489174	80.7	105.3	107.8	23.7	361	558.8
SP5448_08845		CP008776	PTS system, cellobiose-specific IIC component	5.25437	0.015381	2.3	3.2	3.9	5.2	559.9	1101.4
SP5448_08850		CP008776	PTS system, cellobiose-specific IIB component (EC 2.7.1.205)	5.03656	0.0225593	1.3	2.3	4	2.8	464.8	753.8
SP5448_08855		CP008776	PTS system, cellobiose-specific IIA component (EC 2.7.1.205)	4.70193	0.0208809	2.4	2.4	2	2.9	305.2	513.3
SP5448_08860		CP008776	Transcriptional regulator	0.380678	0.212582	74.3	110.9	116.3	119.3	138.8	128.8
SP5448_08865		CP008776	Transcriptional regulator, DeoR family	0.402036	0.234274	68.4	99.6	110.1	112.9	122.4	126.5
SP5448_08870		CP008776	Pyruvate formate-lyase activating enzyme (EC 1.97.1.4)	0.583519	0.165695	37	52	56.5	56	84	79.6
SP5448_08875		CP008776	hypothetical protein	0.77017	0.128596	6.4	11.2	8.7	11.7	24.7	12.1
SP5448_08880	secE	CP008776	Protein translocase subunit SecE	0.107798	0.730021	729.9	1146.8	1276.3	965.5	1161.5	1192.3
SP5448_08885	pbp2A	CP008776	Multimodular transpeptidase-transglycosylase (EC 2.4.1.129) (EC 3.4.-.-)	-1.05568	0.00480782	628.1	834.9	834.1	410.5	366.9	322
SP5448_08890		CP008776	RidA/YER057c/UK114 superfamily protein	-1.54774	0.000495277	477.2	570.7	565	167.4	201.3	180.7
SP5448_08895		CP008776	Similar to ribosomal large subunit pseudouridine synthase D, Bacillus subtilis YhcT type	-0.933651	0.00688942	576.6	759.2	724	324.1	401.7	347.8
SP5448_08900		CP008776	hypothetical protein	-0.5703	0.0610028	235.5	322.8	312	207.6	189.7	183.1
SP5448_08905		CP008776	hypothetical protein	2.58992	0.00627492	27.7	39.1	41.9	78.9	620.1	216.3
SP5448_08910		CP008776	Positive transcriptional regulator MutR family	2.25671	0.0366895	20.1	26.7	29.6	27	481	143.4
SP5448_08915	groEL	CP008776	Heat shock protein 60 kDa family chaperone GroEL	0.234065	0.665671	716.1	1018.6	1145.1	1075.4	876.9	1441.6
SP5448_08920	groES	CP008776	Heat shock protein 10 kDa family chaperone GroES	-0.508307	0.299639	1044.5	1305.9	1378.5	991.9	678.9	969.2
SP5448_08925	clpC	CP008776	ATP-dependent Clp protease, ATP-binding subunit ClpC	-0.754082	0.0426881	302.4	416	426.4	280.9	230.1	172
SP5448_08930	ctsR	CP008776	Transcriptional regulator CtsR	-0.897899	0.0112793	319.1	400.5	419.5	228.5	199.1	180.9
SP5448_08935	csp	CP008776	Cold shock protein of CSP family	-0.662684	0.135978	8534.4	11792.2	12967.4	6732.2	5630.4	8677.3
SP5448_08945	ahpC	CP008776	Alkyl hydroperoxide reductase protein C (EC 1.11.1.15)	-0.639519	0.178999	1386.2	1777.4	1777.2	678	1468.1	1162.3
SP5448_08950		CP008776	Alkyl hydroperoxide reductase protein F	-0.697256	0.162871	1594.1	2097.2	2123.4	735.7	1596.2	1416.6
SP5448_08955	hutI	CP008776	Imidazolonepropionase (EC 3.5.2.7)	5.72932	0.0111192	2.3	2.6	2.7	6.1	662.8	1427
SP5448_08960	hutU	CP008776	Urocanate hydratase (EC 4.2.1.49)	6.59021	0.0082946	1.4	1.7	2.1	6.5	1060.7	2273.1
SP5448_08965	ftcD	CP008776	Glutamate formiminotransferase (EC 2.1.2.5) @ Glutamate formyltransferase	6.81087	0.0112468	1.6	1.6	2	5.1	1436.6	3372.7
SP5448_08970	fchA	CP008776	Formiminotetrahydrofolate cyclodeaminase (EC 4.3.1.4)	6.95468	0.0125989	0.8	1.2	1.8	3.5	1393.8	3358.5
SP5448_08975	fhs.2	CP008776	Formate--tetrahydrofolate ligase (EC 6.3.4.3)	6.89064	0.00784184	1.5	2	2.4	8.1	1325.4	3531.3
SP5448_08980		CP008776	Stresses-induced protein Ves (HutD)	7.13386	0.0082946	1	1.2	2.1	6.1	1412.6	3567.9
SP5448_08985		CP008776	Uncharacterized amino acid permease, GabP family	6.84953	0.00749136	1.7	2.1	2	8.3	1322.5	3149.1
SP5448_08990	hutH	CP008776	Histidine ammonia-lyase (EC 4.3.1.3)	7.02347	0.00743339	1.5	2.2	2.4	8.9	1571.6	3847.3
SP5448_08995	hutG	CP008776	Formiminoglutamase (EC 3.5.3.8)	3.40937	0.00172048	37.7	42.6	45.5	142.1	566.7	1154.6
SP5448_09000		CP008776	TPR-repeat-containing ATPase	3.25451	0.00552768	2.9	3.8	4.4	8.9	122.9	70
SP5448_09005	rpsB	CP008776	SSU ribosomal protein S2p (SAe)	-0.144002	0.695037	2559.1	3531.4	3634.8	4217.3	2696.4	2140.9
SP5448_09010	tsf	CP008776	Translation elongation factor Ts	-0.220492	0.57319	1458.9	2084.2	2150.5	2311.5	1760.6	1015.5
SP5448_09015	pepO	CP008776	Neutral endopeptidase O (EC 3.4.24.-)	-0.680392	0.0539789	549.1	755	772.5	491.2	496.6	318.1
SP5448_09020	dexS	CP008776	Trehalose-6-phosphate hydrolase (EC 3.2.1.93)	1.8558	0.00671396	3.3	3.9	6.5	10.6	28	21.5
SP5448_09025		CP008776	PTS system, trehalose-specific IIB component (EC 2.7.1.201) / PTS system, trehalose-specific IIC component / PTS system, trehalose-specific IIA component (EC 2.7.1.201)	1.86526	0.00517961	8	10.3	15.3	27	61.7	44.6
SP5448_09030		CP008776	Trehalose operon transcriptional repressor	1.34611	0.0033305	11.8	16.6	16.9	38.8	50.8	30.9
SP5448_09040		CP008776	Glyoxalase family protein	0.375673	0.449022	7.4	10.6	11.5	13.4	18.1	8.6
SP5448_09045	yaaA	CP008776	UPF0246 protein YaaA	-0.0919202	0.863673	53.8	95.4	107.3	84.9	79.1	67.7
SP5448_09050	nrdG	CP008776	Ribonucleotide reductase of class III (anaerobic), activating protein (EC 1.97.1.4)	-0.121692	0.723062	181.7	275.2	267.3	268.5	207.2	186.3
SP5448_09055		CP008776	Acetyltransferase	-0.221985	0.494749	206	301.4	292.8	300.1	187.6	203.2
SP5448_09060		CP008776	Putative oxidoreductase	0.215159	0.519206	158.9	242.7	249.1	322	223.8	209
SP5448_09065		CP008776	Uncharacterized protein SPy2107.5	0.465189	0.297932	45.7	76.1	81.5	113.9	88.3	75.1
SP5448_09070	nrdD	CP008776	Ribonucleotide reductase of class III (anaerobic), large subunit (EC 1.17.4.2)	1.71863	0.00189648	115.2	183.4	190.9	749.4	447.9	434.3
SP5448_09075		CP008776	Competence-induced protein Ccs4	1.13422	0.00520325	69.9	101.8	99.9	224.6	205.7	165.8
SP5448_09085		CP008776	UPF0473 protein YrzB	-0.390249	0.238349	1204.3	1754.3	2052.1	1026	1490.5	1258.6
SP5448_09090		CP008776	Putative pre-16S rRNA nuclease YqgF	-0.713694	0.0515052	2008.4	2778.4	2815.3	1315.2	1623.6	1666.6
SP5448_09095		CP008776	UPF0297 protein YrzL	-0.921881	0.0230023	2214	2875.7	3029.6	1186	1467.6	1627.9
SP5448_09100	spxA	CP008776	Transcriptional regulator SpxA2	-3.43905	0.000238902	7401	10355.3	10353.8	837.1	684.1	1082.6
SP5448_09105	recA	CP008776	RecA protein	-2.27396	0.000151099	1844.5	2723.3	2956.9	551.1	506.2	468.4
SP5448_09110	cinA	CP008776	ADP-ribose pyrophosphatase of COG1058 family (EC 3.6.1.13) / Nicotinamide-nucleotide amidase (EC 3.5.1.42)	-1.7712	0.00160346	131.4	181.5	184.8	54.1	50.9	38.5
SP5448_09115	tag	CP008776	DNA-3-methyladenine glycosylase (EC 3.2.2.20)	-1.065	0.0115622	254.5	345.3	363.2	196.5	171.8	102.1
SP5448_09120	ruvA	CP008776	Holliday junction ATP-dependent DNA helicase RuvA (EC 3.6.4.12)	-1.11262	0.00749136	254.9	356.4	397.1	200.1	159.1	110.8
SP5448_09125	lmrP	CP008776	Multidrug resistance protein ErmB	-0.839469	0.0334367	204.4	293.6	309.5	199.5	143.3	112.4
SP5448_09130	mutL	CP008776	DNA mismatch repair protein MutL	-1.03561	0.0125494	254.1	339.7	338.4	197.4	141.1	120.4
SP5448_09135	mutS	CP008776	DNA mismatch repair protein MutS	0.544127	0.133877	60	85.3	85.7	88.3	161.7	96.4
SP5448_09140		CP008776	biofilm formation protein YmcA	0.590841	0.0655432	52.5	71.5	67.6	83.9	128.5	81.6
SP5448_09145	argR2	CP008776	Arginine repressor ArgR, putative	0.881445	0.0260551	59.4	80.2	82.4	103.8	197	122.3
SP5448_09150	argS	CP008776	Arginyl-tRNA synthetase (EC 6.1.1.19)	-0.216876	0.540409	602.3	819.7	865.7	530.2	776.6	660.8
SP5448_09155	uviB	CP008776	hypothetical protein	-1.02315	0.012275	146.5	208.6	159.3	102.1	86.1	64.8
SP5448_09160		CP008776	Uncharacterized UPF0750 membrane protein YpjC	-0.385092	0.314068	160.4	236.4	237	227.7	164.7	107
SP5448_09165		CP008776	Uncharacterized UPF0750 membrane protein YpjC	-0.733837	0.0460862	218.4	301.4	310.6	217.9	167.7	120.8
SP5448_09170		CP008776	Uncharacterized UPF0750 membrane protein SPy2155	-0.597843	0.122219	253	334.9	333.5	287.7	200.3	140.7
SP5448_09175	aspS	CP008776	Aspartyl-tRNA synthetase (EC 6.1.1.12)	-0.378859	0.246455	362.1	511.7	526.3	411.7	371	289.8
SP5448_09180	hisS	CP008776	Histidyl-tRNA synthetase (EC 6.1.1.21)	-0.662642	0.0816081	185	252.1	247.1	191	148.2	101.8
SP5448_09185	rpmF	CP008776	LSU ribosomal protein L32p @ LSU ribosomal protein L32p, zinc-independent	0.558567	0.133262	1614.8	2016.7	1974.6	3550.3	2194.5	2638.2
SP5448_09190	rpmG	CP008776	LSU ribosomal protein L33p @ LSU ribosomal protein L33p, zinc-independent	0.514108	0.139073	1642.1	2200.8	2115.1	3852.5	2248.2	2571.6
SP5448_09195	cadD	CP008776	Cadmium resistance protein	0.27648	0.580654	7.3	15.7	13.1	21	16.5	8.1
SP5448_09200	cadC	CP008776	Cadmium efflux system accessory protein	0.562714	0.234785	11.7	13.3	14.5	22.8	25.3	13.5
SP5448_09215		CP008776	hypothetical protein	0.464787	0.342892	15.3	26	27.1	42.6	35.9	19.2
SP5448_09225		CP008776	FIG028593: membrane protein	-1.33728	0.00386436	274.7	370.8	382.3	191.4	124.1	100.2
SP5448_09230		CP008776	Phosphohydrolase (MutT/nudix family protein)	0.855326	0.0655126	12.5	17.5	19.2	28.9	36	26.1
SP5448_09235		CP008776	Transcriptional regulator SPy2172, PadR family	0.0255044	0.947307	30.1	38.5	49.2	47.6	27.3	46.4
SP5448_09240		CP008776	Uncharacterized membrane protein SPy2173	0.797112	0.111775	32.6	42.5	60.7	64.1	52.5	134.7
SP5448_09245		CP008776	Putative adhesin SPy2174	0.777747	0.0626633	46	60	70.9	95.2	73.6	143.9
SP5448_09250		CP008776	Phage infection protein	-0.363428	0.625316	71.2	111	137	219.7	30.9	73.4
SP5448_09255		CP008776	Transcriptional regulator SPy2177, AcrR family	1.64655	0.001588	7.6	6.3	9.8	37.6	22.6	21.9
SP5448_09260	rpsD	CP008776	SSU ribosomal protein S4p (S9e) @ SSU ribosomal protein S4p (S9e), zinc-independent	1.10748	0.00628172	783.3	1067.5	1146.9	2671.1	1960.6	1834.8
SP5448_09270		CP008776	Mobile element protein	1.31984	0.0082946	18	26	23.7	54.8	63	54.1
SP5448_09275		CP008776	Veg protein	-0.690602	0.108574	269.2	339.6	345.3	301	163.2	151.8
SP5448_09280	holB	CP008776	Replicative DNA helicase (DnaB) (EC 3.6.4.12)	-0.740483	0.0513841	521.6	702.4	704	552.5	320.6	311.1
SP5448_09285	rplI	CP008776	LSU ribosomal protein L9p	-0.553327	0.0903191	387.6	553.2	567.8	433.7	302.6	292.7
SP5448_09290		CP008776	Cyclic-di-AMP phosphodiesterase GdpP	-0.733603	0.0552024	343.3	493.9	511.8	359	209.7	249.6
SP5448_09295	gidA	CP008776	tRNA-5-carboxymethylaminomethyl-2-thiouridine(34) synthesis protein MnmG	-1.51218	0.0048621	187.1	276.1	274	118.7	93.9	53.3
SP5448_09300		CP008776	MutT/Nudix family protein	-1.5449	0.00524811	116.5	187.9	186.5	81.8	61.7	31.3
SP5448_09305	mnmA	CP008776	tRNA-specific 2-thiouridylase MnmA (EC 2.8.1.13)	-2.05567	0.000333811	366.6	534.2	543.6	148.2	105.3	93
SP5448_09315	sdhB	CP008776	L-serine dehydratase, beta subunit (EC 4.3.1.17)	0.0535787	0.92379	153.3	200.7	207.3	87.7	280.4	289.1
SP5448_09320	sdhA	CP008776	L-serine dehydratase, alpha subunit (EC 4.3.1.17)	0.457718	0.462439	146.4	193.3	214.2	98.9	387.6	410.4
SP5448_09325		CP008776	Immunodominant antigen A	1.44328	0.00195653	137.6	180.6	169.5	568.8	324	465.1
SP5448_09330	cbiQ	CP008776	Transmembrane component of general energizing module of ECF transporters	-0.415577	0.270015	172.4	267.5	259.7	225.8	191.9	115.9
SP5448_09335	cbiO	CP008776	ATPase component of general energizing module of ECF transporters	0.0622045	0.863673	126.2	196.4	213.4	236.6	188.8	134.9
SP5448_09340	cbiO	CP008776	ATPase component of general energizing module of ECF transporters	-0.684598	0.0686697	421.9	618.1	637	403.3	382.1	258.7
SP5448_09345		CP008776	CDP-diacylglycerol--glycerol-3-phosphate 3-phosphatidyltransferase (EC 2.7.8.5)	-0.42669	0.197809	381.4	559.1	585.6	424.9	417.1	289.6
SP5448_09350		CP008776	Transcriptional regulator	-0.456655	0.190452	407.8	583.5	606.1	440.3	398.1	317.7
SP5448_09355		CP008776	Uncharacterized zinc protease YmfH	-0.955502	0.0165089	120.7	187.5	190.3	102.8	87.4	64.6
SP5448_09360		CP008776	FIG001621: Zinc protease	-1.0222	0.00623206	118.7	177.9	191.4	87	77.4	70.2
SP5448_09365	hasA	CP008776	Hyaluronan synthase (EC 2.4.1.212)	0.592137	0.165615	8.4	11.7	12.3	26.4	16.7	10.3
SP5448_09370	hasB	CP008776	UDP-glucose dehydrogenase in hyaluronic acid synthesis (EC 1.1.1.22)	0.824446	0.0482284	6.6	11.5	11.2	26.3	16.8	12.1
SP5448_09375	hasC	CP008776	UTP--glucose-1-phosphate uridylyltransferase (EC 2.7.7.9)	0.961707	0.0374215	14.4	19.2	20.1	53.4	39.2	21.2
SP5448_09380		CP008776	Uncharacterized S4 RNA-binding-domain protein YbcJ	-0.662408	0.0514626	275.5	375.3	365.4	288.6	177.5	185
SP5448_09385	recF	CP008776	DNA recombination and repair protein RecF	-0.349029	0.307156	226.5	335.9	344.7	323.2	200.7	195.1
SP5448_09390		CP008776	Putative sugar uptake protein SpyM3_1856/SPs1852	-1.03445	0.0183265	578.2	893.1	934.2	444.2	286	440.1
SP5448_09395	guaB	CP008776	Inosine-5'-monophosphate dehydrogenase (EC 1.1.1.205) / CBS domain	-0.687666	0.127422	674.2	963	1007	950.9	410.3	400
SP5448_09400	trsA	CP008776	Tryptophanyl-tRNA synthetase (EC 6.1.1.2)	-0.614199	0.0779972	154.6	217.3	217.6	159.8	127.2	99.4
SP5448_09410		CP008776	UPF0750 membrane protein YvjA	-0.380188	0.215622	108.7	153.1	155.3	116.6	106.6	93.7
SP5448_09415		CP008776	Bis-ABC ATPase YbiT	-1.27188	0.0051254	786.4	1151.4	1172.6	559.4	445.3	301.4
SP5448_09420		CP008776	Uncharacterized membrane protein YfhO-like	-1.15668	0.0106597	102	166.1	153.6	80.6	66	42.9
SP5448_09445		CP008776	23S rRNA (pseudouridine(1915)-N(3))-methyltransferase (EC 2.1.1.177)	-0.167386	0.553667	83.1	117.8	124.4	90.6	98.6	96.1
SP5448_09450	htrA	CP008776	Serine protease, DegP/HtrA, do-like (EC 3.4.21.-)	-0.502785	0.171354	568.9	812.3	823.4	726.6	444.8	413.1
SP5448_09455	parB	CP008776	Chromosome (plasmid) partitioning protein ParB	-0.251875	0.500822	181.8	271.1	263	268.1	198.6	143.8

## Sheet: 48 h vs THY
Dataset 1-2: Global gene expression changes in mouse model of necrotizing fasciitis at 48 h post-infection.
Gene ID	Gene name	Accession ID	Definition_from_PATRIC	log2 FC	FDR	THY_1 RPKM	THY_2 RPKM	THY_3 RPKM	48 h_1 RPKM	48 h_2 RPKM	48 h_3 RPKM
SP5448_00005	dnaA	CP008776	Chromosomal replication initiator protein DnaA	0.615292	0.0649869	187.1	269.8	276.2	315.7	361.2	441.5
SP5448_00010	dnaN	CP008776	DNA polymerase III beta subunit (EC 2.7.7.7)	0.524533	0.122486	241.4	350.2	344.1	364.4	434.3	548.6
SP5448_00015		CP008776	Uncharacterized protein CAC3725	-0.433374	0.369548	63.4	89.7	91.7	51.8	66.9	60.3
SP5448_00020		CP008776	GTP-binding and nucleic acid-binding protein YchF	0.0687323	0.833335	352.5	488	486.5	415.7	412.2	563.8
SP5448_00025	pth	CP008776	Peptidyl-tRNA hydrolase (EC 3.1.1.29)	0.618033	0.0778528	58.4	82.9	79.6	95.4	110.4	134.1
SP5448_00030	trcF	CP008776	Transcription-repair coupling factor	0.364003	0.338448	66.3	104.1	107.5	100.2	111.5	142.7
SP5448_00035		CP008776	Ribosome-associated heat shock protein implicated in the recycling of the 50S subunit (S4 paralog)	-0.122177	0.704495	108.8	150.5	150.8	103.8	131.5	140
SP5448_00040	divIC	CP008776	Cell division protein DivIC (FtsB), stabilizes FtsL against RasP cleavage	-0.164996	0.616485	127.7	187.2	184.8	119.5	164.3	159.4
SP5448_00050		CP008776	hypothetical protein	0.178965	0.60536	152.5	225	213.7	195.9	225	241.9
SP5448_00055	tilS	CP008776	tRNA(Ile)-lysidine synthetase (EC 6.3.4.19)	-2.1572	0.00018479	488.7	679	619.3	111.8	130.4	156
SP5448_00060		CP008776	Hypoxanthine-guanine phosphoribosyltransferase (EC 2.4.2.8)	-1.87009	0.000928612	1953.9	2738.9	2816.7	541.9	569.9	995.9
SP5448_00065	ftsH	CP008776	Cell division-associated, ATP-dependent zinc metalloprotease FtsH	-2.11402	0.000424643	3231.4	4424.8	4607.9	764.3	808.9	1310.3
SP5448_00070		CP008776	Cationic amino acid transporter - APC Superfamily	0.508171	0.195607	67.6	102.2	100.4	111.5	110.7	163.5
SP5448_00185	sibA	CP008776	Secreted antigen GbpB/SagA/PcsB, putative peptidoglycan hydrolase	1.14337	0.00337582	886.9	1122.6	1092.9	2141.7	2372.2	2312.4
SP5448_00190	prsA.2	CP008776	Ribose-phosphate pyrophosphokinase (EC 2.7.6.1)	0.850193	0.0313054	449.7	611.5	614.7	953.3	921.1	1130.6
SP5448_00195	recO	CP008776	DNA recombination and repair protein RecO	-0.533192	0.187327	122.3	164.9	155.5	86.7	89.3	132.4
SP5448_00200	plsX	CP008776	Phosphate:acyl-ACP acyltransferase PlsX (EC 2.3.1.n2)	-1.16356	0.00475502	512.2	659.2	625.3	225.1	220.8	375.4
SP5448_00205	acpP.2	CP008776	Acyl carrier protein	-1.27107	0.00343333	144.2	221.4	209.1	66.8	71.3	97.5
SP5448_00210	purC	CP008776	Phosphoribosylaminoimidazole-succinocarboxamide synthase (EC 6.3.2.6)	1.42477	0.0649643	7.5	12	11.2	15.2	29.6	51.4
SP5448_00215	purL	CP008776	Phosphoribosylformylglycinamidine synthase, synthetase subunit (EC 6.3.5.3) / Phosphoribosylformylglycinamidine synthase, glutamine amidotransferase subunit (EC 6.3.5.3)	0.896424	0.207643	12.7	21.1	21.1	21.5	32.4	56.5
SP5448_00220	purF	CP008776	Amidophosphoribosyltransferase (EC 2.4.2.14)	0.533546	0.422028	16.3	26.4	24.4	24.2	31.2	44
SP5448_00225	purM	CP008776	Phosphoribosylformylglycinamidine cyclo-ligase (EC 6.3.3.1)	0.269451	0.719725	20.1	29.4	29.3	23.8	22.2	58.4
SP5448_00230	purN	CP008776	Phosphoribosylglycinamide formyltransferase (EC 2.1.2.2)	0.225866	0.742626	18.6	24.8	27.8	19	32.6	33.7
SP5448_00235	purH	CP008776	IMP cyclohydrolase (EC 3.5.4.10) / Phosphoribosylaminoimidazolecarboxamide formyltransferase (EC 2.1.2.3)	0.134952	0.838473	33.1	40.9	42.2	31.8	37.7	63.4
SP5448_00240		CP008776	putative choline binding protein	0.922953	0.231482	6	8.4	9.7	12.8	7.9	38
SP5448_00245	purD	CP008776	Phosphoribosylamine--glycine ligase (EC 6.3.4.13)	0.684335	0.262633	31.8	43.8	46.2	46.1	48.5	122.3
SP5448_00250	purE	CP008776	N5-carboxyaminoimidazole ribonucleotide mutase (EC 5.4.99.18)	0.52671	0.405672	25.8	36.6	38.1	31.3	45	78.1
SP5448_00255	purK	CP008776	N5-carboxyaminoimidazole ribonucleotide synthase (EC 6.3.4.18)	0.496292	0.400215	40	59.1	57.8	49.9	69	113.2
SP5448_00260		CP008776	Possible abortive infection phage resistance protein	0.236222	0.509925	82.9	110.1	103	91.7	105.7	159.2
SP5448_00265	purB	CP008776	Adenylosuccinate lyase (EC 4.3.2.2) @ SAICAR lyase (EC 4.3.2.2)	0.553238	0.0867794	171.2	218.8	228.4	264.8	281.1	365
SP5448_00270		CP008776	Transcriptional regulator, Xre family	3.18086	2.28e-05	7	9.9	10.7	79.8	83.2	111.1
SP5448_00280	ruvB	CP008776	Holliday junction ATP-dependent DNA helicase RuvB (EC 3.6.4.12)	0.605969	0.0384141	409.1	560.9	579.1	742.9	766.1	824.8
SP5448_00285		CP008776	Low molecular weight protein tyrosine phosphatase (EC 3.1.3.48)	-0.724447	0.0363562	299.1	464.8	484.7	219.2	229.7	295.4
SP5448_00290		CP008776	MORN motif family protein	-1.15838	0.00686406	483	680.3	711.7	240.9	230	377.3
SP5448_00295		CP008776	Acyltransferase family	-0.625953	0.100007	410.5	614.3	637.4	276.8	299.3	526.2
SP5448_00300	adh2	CP008776	Acetaldehyde dehydrogenase (EC 1.2.1.10) / Alcohol dehydrogenase (EC 1.1.1.1)	3.39411	1.49e-05	107.3	169.9	221.1	1601.7	1804.1	1649.2
SP5448_00305	adhA	CP008776	Alcohol dehydrogenase (EC 1.1.1.1)	5.49926	0.000415904	48	49.1	61.5	2022.5	1932.5	3632.6
SP5448_00310		CP008776	Multi antimicrobial extrusion (MATE) family transporter	-0.595375	0.260065	62.2	94.2	98.9	40.6	38.2	105.8
SP5448_00315	rpsJ	CP008776	SSU ribosomal protein S10p (S20e)	0.7856	0.0656195	1994.1	2802.3	3184.4	4357.9	5134.1	4076.1
SP5448_00320	rplC	CP008776	LSU ribosomal protein L3p (L3e)	0.828261	0.0668221	2384.5	3243.4	3326	4595.9	5464.1	5736.2
SP5448_00325	rplD	CP008776	LSU ribosomal protein L4p (L1e)	0.812913	0.0716884	2858.2	3938.5	4170.2	5796.8	6995.2	6278.9
SP5448_00330	rplW	CP008776	LSU ribosomal protein L23p (L23Ae)	0.729357	0.10379	2082.8	2997.3	3205.3	4379.1	5118.6	4069.9
SP5448_00335	rplB	CP008776	LSU ribosomal protein L2p (L8e)	0.814716	0.0830922	2849.5	4020.2	4312	6018.6	6652	6716.9
SP5448_00340	rpsS	CP008776	SSU ribosomal protein S19p (S15e)	0.35331	0.460897	4220.3	5339.5	5158.1	5309.4	6528.7	6991.9
SP5448_00345	rplV	CP008776	LSU ribosomal protein L22p (L17e)	0.462212	0.335542	3040.4	4155.7	4350.1	5297.7	5907.9	4592.8
SP5448_00350	rpsC	CP008776	SSU ribosomal protein S3p (S3e)	0.402513	0.386736	3371	4520	4616.3	5140.7	6070.4	5206.6
SP5448_00355	rplP	CP008776	LSU ribosomal protein L16p (L10e)	0.416901	0.380513	3384.7	4509.8	4737.1	5488.4	6055.2	5178.3
SP5448_00360	rpmC	CP008776	LSU ribosomal protein L29p (L35e)	0.154208	0.774916	2195.1	3001.9	2947.6	3120.9	3903.9	2197.1
SP5448_00365	rpsQ	CP008776	SSU ribosomal protein S17p (S11e)	0.162198	0.75114	3169.3	4346.7	4267.4	4432.5	4900.5	3792.4
SP5448_00370	rplN	CP008776	LSU ribosomal protein L14p (L23e)	0.442292	0.361225	2647.5	3681.5	4092.8	5034.1	4962.5	4006.6
SP5448_00375	rplX	CP008776	LSU ribosomal protein L24p (L26e)	0.172096	0.725205	3186.4	4306	4404.9	4323.4	4624.3	4324.2
SP5448_00380	rplE	CP008776	LSU ribosomal protein L5p (L11e)	0.40905	0.408356	2723.2	3695.1	3864.4	4722.5	4721.3	4083.7
SP5448_00385	rpsN	CP008776	SSU ribosomal protein S14p (S29e) @ SSU ribosomal protein S14p (S29e), zinc-dependent	0.162616	0.760389	1244.1	1875	2298.4	2524.5	2463.3	1209.2
SP5448_00390	rpsH	CP008776	SSU ribosomal protein S8p (S15Ae)	0.14824	0.76341	2977.3	4363.7	4545.1	4834.1	4947.5	3360.7
SP5448_00395	rplF	CP008776	LSU ribosomal protein L6p (L9e)	0.0190141	0.969764	2915.4	3974.7	4146.9	3674.3	3899.5	3489.2
SP5448_00400	rplR	CP008776	LSU ribosomal protein L18p (L5e)	-0.149066	0.756406	2680.9	3567.9	4001.2	3630.3	3241.7	2385.1
SP5448_00405	rpsE	CP008776	SSU ribosomal protein S5p (S2e)	-0.197158	0.670819	2520.8	3525.5	3821.9	3126.4	2718.2	2652.2
SP5448_00410	rpmD	CP008776	LSU ribosomal protein L30p (L7e)	-1.00958	0.104657	1677.1	2248	2008.8	1445.2	1363.9	469.9
SP5448_00415	rplO	CP008776	LSU ribosomal protein L15p (L27Ae)	-0.322306	0.525693	2265.6	3203.9	3443.1	2879.4	2390.9	1856.8
SP5448_00420	secY	CP008776	Protein translocase subunit SecY	-0.218622	0.665616	2656.6	3851.9	3900.5	3060	2889.3	2864.9
SP5448_00425	adk	CP008776	Adenylate kinase (EC 2.7.4.3)	0.4899	0.376915	260.9	368.4	383.1	531.1	427.7	450.1
SP5448_00430	infA	CP008776	Translation initiation factor 1	-0.156146	0.687684	4509.9	5693.1	5793.6	4766.9	4839	4660.5
SP5448_00435	rpmJ	CP008776	LSU ribosomal protein L36p @ LSU ribosomal protein L36p, zinc-dependent	-0.0373903	0.929919	2230.9	2497.1	2233.3	1845.4	2096.2	2975.3
SP5448_00440	rpsM	CP008776	SSU ribosomal protein S13p (S18e)	0.144132	0.718107	4499.2	5952	6362.8	6484.1	6686.5	5303.8
SP5448_00445	rpsK	CP008776	SSU ribosomal protein S11p (S14e)	0.229485	0.555888	4814.6	6219.1	6541.3	6919.7	7113.3	6413.2
SP5448_00450	rpoA	CP008776	DNA-directed RNA polymerase alpha subunit (EC 2.7.7.6)	0.212927	0.610142	4810.5	6452.9	6554.5	6458.1	7061.7	6947
SP5448_00455	rplQ	CP008776	LSU ribosomal protein L17p	0.220742	0.616345	4058	5595.9	5986.9	6619.1	6890.3	4717.7
SP5448_00545		CP008776	hypothetical protein	0.581201	0.191758	35.9	45.7	48.1	80.4	35.6	94.2
SP5448_00555		CP008776	Diphosphocytidyl-sugar kinase	-0.404127	0.222859	103.4	177.4	176.4	115.6	127.3	94.3
SP5448_00560	adcR	CP008776	Transcriptional repressor AdcR for Zn(2+)-responsive expression	1.60458	0.00088313	175.6	273.9	267.6	760.5	734.2	654
SP5448_00565	adcC	CP008776	Zinc ABC transporter, ATP-binding protein AdcC	1.94588	0.000253747	192	281.4	290.3	1007.8	978.8	917.5
SP5448_00570	adcB	CP008776	Zinc ABC transporter, permease protein AdcB	2.05305	0.000278098	163.2	242.3	251.7	942	888.9	858.6
SP5448_00575		CP008776	HIT family protein	0.853664	0.0591774	36.2	43.9	49.3	75.7	71.6	88.1
SP5448_00580	tyrS	CP008776	Tyrosyl-tRNA synthetase (EC 6.1.1.1)	0.152765	0.673082	207.7	251.3	244.6	223.9	253.5	309.6
SP5448_00585	pbp1b	CP008776	Multimodular transpeptidase-transglycosylase (EC 2.4.1.129) (EC 3.4.-.-)	-0.966191	0.00875012	604.3	823	829.2	345.1	357.5	446.4
SP5448_00590	rpoB	CP008776	DNA-directed RNA polymerase beta subunit (EC 2.7.7.6)	0.369124	0.26501	855.8	1202	1266.7	1272.3	1374.4	1606.5
SP5448_00595	rpoC	CP008776	DNA-directed RNA polymerase beta' subunit (EC 2.7.7.6)	-0.0897706	0.777681	1129.8	1579.2	1696.1	1336.6	1349.6	1391.8
SP5448_00600		CP008776	DNA binding protein, FIG046916	-2.71537	0.000648481	282.2	605.4	628.9	60.7	61.9	97.3
SP5448_00605	comYA	CP008776	Late competence protein ComGA, access of DNA to ComEA	1.05294	0.111388	2.4	3.9	4.3	3.9	5.7	23.1
SP5448_00610	comYB	CP008776	Late competence protein ComGB, access of DNA to ComEA	1.06072	0.0612119	3.2	4.3	5.1	5.9	7	21.4
SP5448_00615	comYC	CP008776	Late competence protein ComGC, access of DNA to ComEA, FIG007487	0.33784	0.571913	3.2	5.8	3.5	2.2	5.5	11.6
SP5448_00620		CP008776	Late competence protein ComGD, access of DNA to ComEA, FIG038316	0.651933	0.20553	3.5	5.4	4.3	5	5.3	14.4
SP5448_00625		CP008776	Late competence protein ComGE, FIG075573	1.78387	0.00905636	1.7	3.7	4	6	13.4	24.4
SP5448_00630	comYD	CP008776	Late competence protein ComGF, access of DNA to ComEA, FIG012620	0.834762	0.16856	3	5.6	4.4	4.3	7.6	16.9
SP5448_00635		CP008776	Late competence protein ComGG, FIG068335	0.592367	0.221542	3.8	4.9	5.4	7.4	6.2	9.1
SP5448_00640		CP008776	Adenine-specific methyltransferase (EC 2.1.1.72)	-1.1105	0.00705483	398.7	671.4	705.5	228.3	255.8	319.4
SP5448_00645	ackA	CP008776	Acetate kinase (EC 2.7.2.1)	-0.194967	0.579179	556	879.9	911.8	580.9	648.3	789.3
SP5448_00650		CP008776	Hypothetical protein SPy0110	0.741921	0.0487097	19.3	30.5	30.3	48.4	37.9	47.7
SP5448_00655	proC	CP008776	Pyrroline-5-carboxylate reductase (EC 1.5.1.2)	0.597872	0.0831953	197.4	267.1	263.5	346.2	359.7	388.3
SP5448_00660	pepA	CP008776	Glutamyl aminopeptidase (EC 3.4.11.7) @ Prolyl aminopeptidase (EC 3.4.11.5)	0.503929	0.124698	180.1	246.6	243.3	311.6	330	300.8
SP5448_00670		CP008776	FIG014356: hypothetical protein	-1.00344	0.0221112	306.5	369.4	349	155.4	193	162
SP5448_00675		CP008776	FIG009688: Thioredoxin	-1.04449	0.0169987	297.5	391.1	411.1	162.6	185	179.6
SP5448_00680		CP008776	Phenylalanyl-tRNA synthetase domain protein (Bsu YtpR)	-0.645276	0.0612746	380.3	504.1	547.9	268.3	297.7	342.5
SP5448_00685		CP008776	FIG107367: tRNA-binding protein	0.395445	0.507467	9.5	12.2	13.9	15.1	9.6	26.1
SP5448_00690		CP008776	Deoxyadenosine kinase (EC 2.7.1.76) @ Deoxyguanosine kinase (EC 2.7.1.113)	0.0801469	0.827681	218.2	330.8	327.7	264	312.6	338.9
SP5448_00695		CP008776	tRNA-dihydrouridine synthase DusB	0.3448	0.374761	167.6	242.8	248.5	235.2	266.1	331.9
SP5448_00700	hslO	CP008776	33 kDa chaperonin HslO	0.644687	0.0722142	136.7	202.8	208.1	233.1	287.4	331.3
SP5448_00705	rofA	CP008776	Transcriptional regulator, RofA	-0.762112	0.0641472	1534.1	2418.8	2525.5	994.1	1088.3	1773.9
SP5448_00710		CP008776	Fibronectin-binding protein	1.40519	0.0300125	441.4	644.9	600.2	1238.2	1601	1606.7
SP5448_00715		CP008776	Signal peptidase I (EC 3.4.21.89)	1.23206	0.0747955	393.1	539.1	493	1046.5	1313.1	989.1
SP5448_00720		CP008776	Fibronectin-binding protein	1.50926	0.0345489	369.1	530.6	497.8	1214.1	1412.3	1317
SP5448_00725	eftLSL.B	CP008776	NPQTN specific sortase B	1.40147	0.0503132	385.6	510.6	485.7	1115	1265.6	1254.4
SP5448_00730		CP008776	hypothetical protein	1.91554	0.012454	244.1	351.4	353.7	1233.7	1312.7	1013.3
SP5448_00735		CP008776	Transposase	1.97463	0.000652131	16	21.4	21.6	72.6	68	101.7
SP5448_00740		CP008776	hypothetical protein	0.572878	0.190875	13.5	18.1	13.1	17.5	17.9	35.8
SP5448_00745		CP008776	Mobile element protein	2.25563	0.00422736	3	5.7	4.9	24.3	16.7	36.9
SP5448_00750		CP008776	Sortase A, LPXTG specific	1.28812	0.00889739	4.8	7	5.8	10.9	12.8	26.9
SP5448_00755		CP008776	hypothetical protein	2.80163	0.00338154	2.6	4.1	3	23.3	26	37.4
SP5448_00760	atoE	CP008776	Short-chain fatty acids transporter	4.65371	0.0011353	4.1	5.6	6.7	122.5	146.4	223.7
SP5448_00770		CP008776	3-ketoacyl-CoA thiolase (EC 2.3.1.16) @ Acetyl-CoA acetyltransferase (EC 2.3.1.9)	2.20731	0.00291326	3.1	4.6	5.5	15.4	18.5	46
SP5448_00775	atoD.2	CP008776	Butyrate--acetoacetate CoA-transferase subunit A (EC 2.8.3.9)	2.39899	0.00300613	2.5	4.4	5.4	16.6	17	54.3
SP5448_00780		CP008776	Butyrate--acetoacetate CoA-transferase subunit B (EC 2.8.3.9)	1.95382	0.00371321	3.2	4.5	6	14.5	19.3	28.6
SP5448_00785		CP008776	YheO-like PAS domain	-0.139644	0.681707	97.2	135.8	131.1	91.6	95.7	147
SP5448_00790		CP008776	RidA/YER057c/UK114 superfamily protein	0.957015	0.395621	101.5	146.1	150.3	202	229.6	355.7
SP5448_00795	sloR	CP008776	Transcriptional regulator pfoR	0.945202	0.408116	125	218.3	233.2	296.4	306.1	504.8
SP5448_00800		CP008776	V-type ATP synthase subunit H (EC 3.6.3.14)	4.67565	0.01787	5.8	11.7	12	209.9	238	370.8
SP5448_00805	ntpI	CP008776	V-type ATP synthase subunit I (EC 3.6.3.14)	4.87415	0.0104607	7.2	9.8	11.8	251.9	276.1	406.2
SP5448_00810	ntpK	CP008776	V-type ATP synthase subunit K (EC 3.6.3.14)	4.63621	0.0138002	5.6	8.7	11.1	223.7	209.1	249.6
SP5448_00815	ntpE	CP008776	V-type ATP synthase subunit E (EC 3.6.3.14)	4.71542	0.0150598	6.1	11.7	12.4	254.9	279.1	303.8
SP5448_00820	ntpC	CP008776	V-type ATP synthase subunit C (EC 3.6.3.14)	4.62632	0.014074	8.9	14.1	14.5	300	305.9	374.4
SP5448_00825	ntpF	CP008776	V-type ATP synthase subunit F (EC 3.6.3.14)	4.31648	0.0220668	8.4	15.1	14.1	251.1	273.7	259.8
SP5448_00830	ntpA	CP008776	V-type ATP synthase subunit A (EC 3.6.3.14)	4.47263	0.0114628	10.1	17.5	17.7	321.2	332.1	392
SP5448_00835	ntpB	CP008776	V-type ATP synthase subunit B (EC 3.6.3.14)	4.20451	0.0160714	13.9	20.2	23	344.8	334.4	409
SP5448_00840	ntpD	CP008776	V-type ATP synthase subunit D (EC 3.6.3.14)	4.10679	0.0200459	11	18.2	20.5	260.5	300.6	319
SP5448_00845		CP008776	Tellurite resistance protein	-0.355326	0.331322	244.1	336.7	330.9	185.7	209.5	332.8
SP5448_00850		CP008776	FIG013576: hypothetical protein	-0.707281	0.0687914	165.6	247.3	249	103.7	116.2	192.7
SP5448_00855	purA	CP008776	Adenylosuccinate synthetase (EC 6.3.4.4)	-0.827561	0.0435054	876.4	1070.4	1123.9	496.4	595.8	636.2
SP5448_00860		CP008776	Purine nucleoside ABC transporter, substrate-binding protein	-1.26705	0.00474983	884.1	1285.3	1361.8	443	494.2	505.2
SP5448_00865	nusG	CP008776	Transcription antitermination protein NusG	0.604086	0.0950268	332.4	476.5	495.2	497.4	643.3	862.9
SP5448_00870	nga	CP008776	Nicotine adenine dinucleotide glycohydrolase (NADGH) (EC 3.2.2.5)	5.78941	1.71e-06	8.2	9.8	11	508.2	605.5	655.2
SP5448_00875		CP008776	Streptococcal NAD glycohydrolase inhibitor	5.59247	4.12e-06	9.6	13.7	12.3	556.2	626.2	671.6
SP5448_00880	slo	CP008776	Thiol-activated cytolysin => streptolysin O	5.66931	4.12e-06	14	17.9	18.6	828.1	926.6	950.1
SP5448_00885		CP008776	hypothetical protein	3.67042	0.00101845	0.7	0.4	0.8	15.5	10.6	44.7
SP5448_00890		CP008776	hypothetical protein	2.02465	0.00867174	0	0.6	0.6	3	5.4	5.9
SP5448_00900		CP008776		2.17763	0.0432099	0	0	0	3.4	1.2	8.5
SP5448_00905	metB	CP008776	Cystathionine beta-lyase (EC 4.4.1.8)	-0.111867	0.784963	152.1	181.7	175.6	129.3	129.6	229.1
SP5448_00910	leuS	CP008776	Leucyl-tRNA synthetase (EC 6.1.1.4)	-0.621812	0.0954721	517.2	688.4	730.4	329.9	392.4	549.9
SP5448_00915	ulaA	CP008776	PTS system, ascorbate-specific IIC component	5.97748	0.00380676	1.8	2.7	3.2	189.2	228.4	246.5
SP5448_00920		CP008776	PTS system, ascorbate-specific IIB component (EC 2.7.1.194)	6.10153	0.00685781	1.7	2.2	3.2	195.5	264.7	224
SP5448_00925		CP008776	PTS system, ascorbate-specific IIA component	5.81417	0.0078704	1.5	2.3	2.7	153.9	199.7	178.1
SP5448_00930	ulaD	CP008776	3-keto-L-gulonate 6-phosphate decarboxylase	6.0461	0.00469328	2.2	2.8	2.7	231.1	239.7	230.9
SP5448_00935		CP008776	L-xylulose 5-phosphate 3-epimerase (EC 5.1.3.-)	6.0942	0.007863	1.9	2.1	2.5	183.6	234.6	224.6
SP5448_00940	araD	CP008776	L-ribulose-5-phosphate 4-epimerase (EC 5.1.3.4)	6.01274	0.00926743	2.6	4.2	5	284	316.1	341.3
SP5448_00945		CP008776	Transcriptional antiterminator with PTS regulation domain, SPy0181 ortholog	0.715316	0.07891	38.9	54	52.1	60.5	78.1	104.9
SP5448_00950		CP008776	L-ascorbate-6-phosphate lactonase UlaG	5.24028	0.00705208	16.3	21.3	23	752	917.3	724.1
SP5448_00955	opuAA	CP008776	Betaine ABC transporter, ATP-binding protein BusAA	1.01726	0.0745923	188.3	328.2	374.9	440.6	393.4	1114.1
SP5448_00960	opuABC	CP008776	Betaine ABC transporter, permease protein BusAB.1 / Betaine ABC transporter, substrate-binding protein BusAB.2	0.193818	0.719422	293.1	481.9	510.8	331.2	329.9	988.4
SP5448_00965	polA	CP008776	DNA polymerase I (EC 2.7.7.7)	-0.314428	0.303301	422.9	618.3	649.7	388.7	415.1	546.9
SP5448_00970		CP008776	Uncharacterized CoA-binding protein YneT	-0.425221	0.143537	553.5	775.5	857.8	507.2	521.7	574
SP5448_00975	perR	CP008776	Peroxide stress regulator PerR, FUR family	-0.256172	0.375098	605.4	815.2	790.7	544.4	615.5	683
SP5448_00980	vlg	CP008776	M protein trans-acting positive regulator (Mga)	-0.420972	0.159234	528.2	762.3	786.7	481.4	529.7	516.8
SP5448_00985		CP008776	Co-activator of prophage gene expression IbrA	-0.471984	0.119049	380.8	541.1	526.6	304.6	323.6	411.6
SP5448_00990		CP008776	Co-activator of prophage gene expression IbrB	0.302512	0.43034	713.4	979.5	970	1128.6	1060.5	1063
SP5448_00995		CP008776	hypothetical protein	1.53816	0.00965032	2.1	3.3	4.8	8.1	8.5	20.9
SP5448_01000		CP008776	Mobile element protein	0.926307	0.0129212	0.7	1.4	1.8	4	2.8	3.3
SP5448_01005		CP008776	Mobile element protein	2.12341	0.00630393	1.5	2.8	3.3	8.7	8	37.7
SP5448_01010		CP008776	Transposase	0.876952	0.408356	0.5	0.6	1	0.7	3.5	2.8
SP5448_01015		CP008776	Malonate permease	2.34327	0.00392883	2.2	4.8	5.3	15.8	15.7	53.3
SP5448_01020	nadC	CP008776	Quinolinate phosphoribosyltransferase [decarboxylating] (EC 2.4.2.19)	1.56576	0.0348469	5.8	10.5	9.9	18.1	23.9	45.6
SP5448_01025		CP008776	Putative transposase InsK for insertion sequence element IS150	0.976509	0.118014	5.4	8.5	8.1	12.5	12.3	22.4
SP5448_01030		CP008776	Transposase	1.4215	0.0943714	1.2	5.6	4.6	6.9	12.3	13.5
SP5448_01035		CP008776	Integral membrane protein	0.0771137	0.828739	312.8	445.8	468	351.3	357.6	610.2
SP5448_01045	tgt	CP008776	Queuine tRNA-ribosyltransferase (EC 2.4.2.29)	0.604767	0.0784545	343.1	443.2	446.1	568.2	687.2	612.6
SP5448_01050		CP008776	Zinc-finger protein	1.99605	0.00041691	21.4	32.2	35.1	109.6	113.5	133.3
SP5448_01055		CP008776	Substrate-specific component BioY of biotin ECF transporter	2.09013	0.000351867	26.3	34.4	36.7	116.6	127.8	184.7
SP5448_01060		CP008776	Metal-dependent hydrolase	-0.901241	0.0126111	337.2	510.5	524	220.9	227.6	273.8
SP5448_01065		CP008776	tRNA-specific adenosine-34 deaminase (EC 3.5.4.33)	-1.31038	0.00212282	438.7	637.7	694.8	220.3	233	246.5
SP5448_01070		CP008776	S-layer homology domain / putative murein endopeptidase	0.94869	0.0234028	30.1	45.3	44	59.5	76.4	98.5
SP5448_01075	speG	CP008776	Exotoxin, phage associated @ Streptococcal pyrogenic exotoxin G (SpeG)	-0.655529	0.0480024	80.4	127.1	130.4	73.5	75.5	60.4
SP5448_01085	pgi	CP008776	Glucose-6-phosphate isomerase (EC 5.3.1.9)	-0.664247	0.100007	698.1	999.6	996.3	563.8	616.9	501.3
SP5448_01090	ralp	CP008776	Transcriptional regulator, RofA-like Protein (RALP)	2.72632	0.000121447	7.4	11.9	11.5	62.5	75.9	79
SP5448_01095		CP008776	Mobile element protein	2.35759	0.00686406	2.1	3.3	1.4	14.7	6.5	35.3
SP5448_01100		CP008776	Mobile element protein	1.78907	0.100007	0	1.4	0.3	1.7	7.4	5
SP5448_01105		CP008776	hypothetical protein	1.61897	0.0673119	0.3	1.7	1	2.7	2.4	15.2
SP5448_01115		CP008776	FIG056164: rhomboid family serine protease	-0.58847	0.112964	97.4	129.5	134.7	67.6	61.8	117.9
SP5448_01120	hasC	CP008776	UTP--glucose-1-phosphate uridylyltransferase (EC 2.7.7.9)	-1.06823	0.00693333	1112	1499.9	1487.6	551	626.2	778
SP5448_01125	gpsA	CP008776	Glycerol-3-phosphate dehydrogenase [NAD(P)+] (EC 1.1.1.94)	-0.890466	0.0121354	1105	1440.9	1397.1	597.3	614	950.2
SP5448_01130		CP008776	Transcriptional regulator, MarR family	-1.19878	0.0587475	80.9	128.9	172.5	46.5	40.2	77
SP5448_01135		CP008776	Heterodimeric efflux ABC transporter, multidrug resistance => LmrC subunit of LmrCD	-0.720395	0.132616	98.5	148.8	218.7	73.2	68.5	141.1
SP5448_01140		CP008776	Heterodimeric efflux ABC transporter, multidrug resistance => LmrD subunit of LmrCD	-0.649876	0.190875	131.4	184.2	254.4	87.1	99.3	182.4
SP5448_01145		CP008776	Epoxyqueuosine reductase (EC 1.17.99.6) QueH	0.236817	0.524423	63.2	87	85.4	72.3	81.6	130.9
SP5448_01150	dut	CP008776	Deoxyuridine 5'-triphosphate nucleotidohydrolase (EC 3.6.1.23)	-1.56654	0.00163614	354.4	496.6	506.9	144	147.6	159.4
SP5448_01155	radA	CP008776	DNA repair protein RadA	-1.4942	0.00422736	258.2	362.2	353.2	96.2	89.9	167.8
SP5448_01160		CP008776	Carbonic anhydrase, beta class (EC 4.2.1.1)	-2.01996	0.00213778	383.7	572.6	636.7	109.2	110.5	170.7
SP5448_01165		CP008776	DUF124 domain-containing protein	-1.0579	0.0148172	195.7	272.8	267.2	90.9	97.8	175.2
SP5448_01170	gltX	CP008776	Glutamyl-tRNA synthetase (EC 6.1.1.17) @ Glutamyl-tRNA(Gln) synthetase (EC 6.1.1.24)	-0.250078	0.429459	495.7	689.3	685.9	446.1	512.2	609.2
SP5448_01175	fasB	CP008776	Histidine kinase of the competence regulon ComD	-0.288435	0.410391	55.1	86.4	85.8	51.2	63.9	68
SP5448_01180	fasC	CP008776	Two-component system sensor histidine kinase	-0.08801	0.792819	48.4	71	66.1	50.9	60.9	60.8
SP5448_01185	fasA	CP008776	Response regulator FasA or ComE or BlpR	-0.0571591	0.878338	67.4	97.5	90.8	72.5	92.1	79.2
SP5448_01190	rnpA	CP008776	Ribonuclease P protein component (EC 3.1.26.5)	-0.284171	0.338448	368.6	542.7	590.1	394.4	384.9	430.1
SP5448_01195		CP008776	Inner membrane protein translocase and chaperone YidC, short form OxaI-like	-0.149032	0.650723	508.2	771.3	781.9	511.4	576.1	762.7
SP5448_01200		CP008776	RNA-binding protein Jag	-0.00934866	0.979925	502.3	730.2	778.7	545.1	596.8	861
SP5448_01205	rpmH	CP008776	LSU ribosomal protein L34p	0.599431	0.135799	1500.5	2049	2550.1	3607	3797.6	1991.8
SP5448_01210		CP008776	N-acetylmannosamine-6-phosphate 2-epimerase (EC 5.1.3.9)	3.07251	0.0161865	16.9	26.7	29	164.4	191.8	277.5
SP5448_01215		CP008776	ABC transporter, predicted N-acetylneuraminate-binding protein	3.79723	0.0182788	18.3	28.9	31.1	279.6	353.9	499.2
SP5448_01220		CP008776	ABC transporter, predicted N-acetylneuraminate transport system permease protein 1	4.37981	0.00570586	4.1	5.1	6.2	104	111.6	168.7
SP5448_01225		CP008776	ABC transporter, predicted N-acetylneuraminate transport system permease protein 2	4.55024	0.00431581	3.3	4.7	7.3	127.2	130.3	154.2
SP5448_01230		CP008776	FIG01114161: hypothetical protein	3.8921	0.00743593	5.6	10.9	10.5	132.3	135.6	162.7
SP5448_01235	nanH	CP008776	N-acetylneuraminate lyase (EC 4.1.3.3)	3.68881	0.00732031	6.7	11	11	121.9	133.9	143.1
SP5448_01240		CP008776	N-acetylmannosamine kinase (EC 2.7.1.60)	3.52751	0.0047578	9.1	13.2	15.6	135.7	134.8	195.6
SP5448_01245		CP008776	Sialic acid utilization regulator, RpiR family	1.77373	0.00458302	62.4	86.6	94.2	237.5	245.2	358.8
SP5448_01250	tatD	CP008776	Uncharacterized metal-dependent hydrolase YcfH	0.711195	0.0391002	179.4	229.8	256.9	322.6	369.2	392.3
SP5448_01255		CP008776	Ribonuclease M5 (EC 3.1.26.8)	0.403733	0.162019	250.7	331.4	348.3	369.2	425.3	427.7
SP5448_01260	ksgA	CP008776	SSU rRNA (adenine(1518)-N(6)/adenine(1519)-N(6))-dimethyltransferase (EC 2.1.1.182)	0.319473	0.333687	229.3	329.1	347.6	321.9	360.6	440
SP5448_01270		CP008776	Ribosome small subunit biogenesis RbfA-release protein RsgA	-0.359628	0.254143	385	548.7	577.2	342.1	337.8	498.6
SP5448_01275	rpe	CP008776	Ribulose-phosphate 3-epimerase (EC 5.1.3.1)	-0.181229	0.589189	454.8	666.5	702.2	431.8	479	705.5
SP5448_01280		CP008776	Thiamin pyrophosphokinase (EC 2.7.6.2)	-0.597958	0.0774479	385	566.3	570.7	275.8	302.6	428.6
SP5448_01285		CP008776	DNA recombination protein RmuC	-0.53299	0.114193	423	639.6	666	327.2	353.6	512.9
SP5448_01290	cbf	CP008776	3'->5' exoribonuclease Bsu YhaM	-0.772543	0.01787	491.9	670.5	679.4	311.7	327.4	439
SP5448_01295	purR	CP008776	Pur operon repressor PurR	0.165641	0.543181	463.1	612.1	588.2	565.1	596.1	699
SP5448_01300	prgA	CP008776	Surface exclusion protein	0.759232	0.0344841	874.7	1167.8	1143.9	1459.8	1596.8	2433.4
SP5448_01305	rpsL	CP008776	SSU ribosomal protein S12p (S23e)	0.714448	0.072231	3431.2	4313.2	4222.9	6366.3	7163.1	6056.2
SP5448_01310	rpsG	CP008776	SSU ribosomal protein S7p (S5e)	0.827272	0.0533993	2263.7	2998.7	3117	5360	5480.8	4025.1
SP5448_01315	fus	CP008776	Translation elongation factor G	-0.149053	0.684077	4398.1	6256.3	6629.7	4443.3	4924.3	6115
SP5448_01320	plr	CP008776	NAD-dependent glyceraldehyde-3-phosphate dehydrogenase (EC 1.2.1.12)	-0.434823	0.238104	11629.2	17012.6	17971.9	10028.7	10880.4	13192.1
SP5448_01330		CP008776	ABC transporter, ATP-binding protein (cluster 3, basic aa/glutamine/opines)	-0.424165	0.225262	201.7	283.1	274.5	171.4	177.7	212.2
SP5448_01335		CP008776	ABC transporter, substrate-binding protein (cluster 3, basic aa/glutamine/opines) / ABC transporter, permease protein (cluster 3, basic aa/glutamine/opines)	-0.0781991	0.835733	189.7	262.1	264.1	199.2	203.9	274.8
SP5448_01340		CP008776	hypothetical protein	-0.482916	0.109761	167.5	223.3	213.5	122.6	128.2	185
SP5448_01345	uppP	CP008776	Undecaprenyl-diphosphatase (EC 3.6.1.27)	-0.585895	0.0699392	162.5	239.5	250.6	130.6	129.5	169.4
SP5448_01350	mecA	CP008776	ClpCP protease substrate adapter protein MecA	-0.56746	0.0895639	248.1	362.8	378.6	178.5	209.9	278.2
SP5448_01355		CP008776	Undecaprenyl-phosphate alpha-N-acetylglucosaminyl 1-phosphate transferase (EC 2.7.8.33)	-0.596169	0.0816482	250.7	346	376.4	191	190.3	258.9
SP5448_01365		CP008776	Iron-sulfur cluster assembly ATPase protein SufC	-1.06644	0.0169987	329.6	555.1	558.7	182.1	186.6	325
SP5448_01370		CP008776	Iron-sulfur cluster assembly protein SufD	-1.11821	0.0161865	406.7	649.8	659.7	202.4	224.8	372.1
SP5448_01375	nifS3	CP008776	Cysteine desulfurase (EC 2.8.1.7) => SufS	-1.18616	0.00979517	542.5	768.7	778.2	240.6	282.7	402.6
SP5448_01380	nifU	CP008776	Putative iron-sulfur cluster assembly scaffold protein for SUF system, SufE2	-1.2612	0.00767795	496.5	685.3	669.3	215.7	245.1	310.6
SP5448_01385		CP008776	Iron-sulfur cluster assembly protein SufB	-1.44485	0.00817299	447	583.4	553.1	159.2	166.6	266.9
SP5448_01390		CP008776	D-alanyl-D-alanine carboxypeptidase (EC 3.4.16.4)	2.26919	0.000127283	32.9	48	45.2	174.4	184	263.7
SP5448_01395	dacA2	CP008776	D-alanyl-D-alanine carboxypeptidase (EC 3.4.16.4)	0.727639	0.02455	57	73.5	75.1	102.2	120	118.5
SP5448_01400	oppA	CP008776	Oligopeptide ABC transporter, substrate-binding protein OppA (TC 3.A.1.5.1)	1.0704	0.00639857	702	861.7	851.7	1370.8	1537.5	2268.3
SP5448_01405	oppB	CP008776	Oligopeptide ABC transporter, permease protein OppB (TC 3.A.1.5.1)	1.12151	0.0067765	246	338.2	347.8	593.5	655.6	770.3
SP5448_01410	oppC	CP008776	Oligopeptide ABC transporter, permease protein OppC (TC 3.A.1.5.1)	0.818579	0.0359045	251.7	375.7	367.1	511.3	561	666.7
SP5448_01415	oppD	CP008776	Oligopeptide ABC transporter, ATP-binding protein OppD (TC 3.A.1.5.1)	0.647594	0.0810714	367.4	538.1	542	671.7	734.3	837
SP5448_01420	oppF	CP008776	Oligopeptide ABC transporter, ATP-binding protein OppF (TC 3.A.1.5.1)	0.735301	0.0484734	302.2	457.5	450.9	595.3	627.3	772.7
SP5448_01425		CP008776	Transposase	0.819871	0.376135	1.4	3.1	2.8	3.9	10.4	2.7
SP5448_01465	comX1.1	CP008776	Competence-specific sigma factor ComX	-0.253961	0.524423	22.5	36.3	41.7	20.8	29.3	32.4
SP5448_01470	truA	CP008776	tRNA pseudouridine(38-40) synthase (EC 5.4.99.12)	-0.638403	0.0323101	224.3	304.2	313.1	168.6	171.1	195.1
SP5448_01475	thiD	CP008776	Novel pyridoxal kinase, thiD family (EC 2.7.1.35)	-0.299584	0.294439	219	304.8	314.2	216	211.1	246.1
SP5448_01480		CP008776	Substrate-specific component PdxU2 of predicted pyridoxin-related ECF transporter	-0.740666	0.0347122	223.6	313.6	348	156.6	153.6	215.9
SP5448_01485		CP008776	UPF0340 protein YwlG	-0.72431	0.0393431	219.5	307.7	346.3	156.9	160.7	204.4
SP5448_01490		CP008776	Potassium efflux system KefA protein / Small-conductance mechanosensitive channel	-0.878889	0.0363562	186.9	291.1	306	119	125.5	177.4
SP5448_01495	tig	CP008776	Cell division trigger factor (EC 5.2.1.8)	0.395046	0.17774	1337.5	1932.1	1945.6	1977.8	2349.3	2461.6
SP5448_01500	rpoE	CP008776	DNA-directed RNA polymerase delta subunit (EC 2.7.7.6)	-0.305539	0.369049	704.7	1081.7	1125.9	727.9	741.5	841.8
SP5448_01505	pyrG	CP008776	CTP synthase (EC 6.3.4.2)	-1.69834	0.00677126	395.7	525.6	518	125.9	138.7	178
SP5448_01510		CP008776	Hydrolase, alpha/beta fold family	-1.18918	0.0160714	822.3	1067.6	1031.3	375	446.2	454.5
SP5448_01520	fba	CP008776	Fructose-bisphosphate aldolase class II (EC 4.1.2.13)	-0.249648	0.601929	2614.3	3639.9	3721.8	2558.6	2754.7	2989.4
SP5448_01525	rpmB	CP008776	LSU ribosomal protein L28p @ LSU ribosomal protein L28p, zinc-independent	-0.34066	0.338448	4577.9	6382.8	6100.9	3829.5	4456.3	5143.3
SP5448_01530		CP008776	Mobile element protein	1.09086	0.0180736	22.2	31.3	32.2	44.3	51	101.1
SP5448_01540	asp	CP008776	FIG001802: Putative alkaline-shock protein	0.100253	0.731784	711.2	975.7	1003.9	867.8	869.8	1137.1
SP5448_01545		CP008776	Dihydroxyacetone kinase-like protein, phosphatase domain / Dihydroxyacetone kinase-like protein, kinase domain	-0.172049	0.574109	1169.5	1637.4	1689.6	1161.7	1157.9	1681.3
SP5448_01550		CP008776	Protein QmcA (possibly involved in integral membrane quality control)	-0.43551	0.231899	573.6	767	761.6	428.7	479.1	658.5
SP5448_01555	lppC	CP008776	Acid phosphatase (EC 3.1.3.2)	-0.33359	0.244383	997.5	1312.7	1258.3	784.1	926.7	1132.5
SP5448_01560	pgk	CP008776	Phosphoglycerate kinase (EC 2.7.2.3)	-1.05232	0.0145357	2992.3	4172	4620.5	1572.2	1687.9	2434.8
SP5448_01565		CP008776	hypothetical protein	-1.21247	0.00738211	129.8	175.1	168.3	55	50.3	108.2
SP5448_01570		CP008776	hypothetical protein	-2.0363	0.000903686	1439.7	1781.8	1679.5	305.5	375.9	540.4
SP5448_01575	glnA	CP008776	Glutamine synthetase type I (EC 6.3.1.2)	-1.61767	0.00317777	1226	1668.2	1693.5	420.6	459.6	617.4
SP5448_01580		CP008776	Ribonuclease J1 (endonuclease and 5' exonuclease)	1.00607	0.00703766	545.2	773.2	783.2	1203.6	1241.3	1794.2
SP5448_01585		CP008776	Protein of unknown function DUF1447	1.09126	0.00413883	446.7	615.9	651.8	1193.6	1361.6	1070.1
SP5448_01590		CP008776	tRNA threonylcarbamoyladenosine biosynthesis protein TsaB	-0.517224	0.127719	406.9	617.6	640.8	328.4	357.8	466.4
SP5448_01595		CP008776	Ribosomal-protein-S18p-alanine acetyltransferase (EC 2.3.1.128)	-1.02256	0.0195211	355	541.8	523.9	194.3	199.4	308.2
SP5448_01600		CP008776	N(6)-L-threonylcarbamoyladenine synthase (EC 2.3.1.234)	-1.07813	0.0110756	448.1	668	663.7	245	253	338.7
SP5448_01605	rpsN	CP008776	SSU ribosomal protein S14p (S29e) @ SSU ribosomal protein S14p (S29e), zinc-independent	5.06604	1.45e-05	167.9	248.2	285.3	9409.8	7706.6	6241.6
SP5448_01610	crgR	CP008776	Predicted regulator for deoxynucleoside utilization, GntR family	0.321855	0.290497	217	285.4	273.5	287.1	309.5	373.2
SP5448_01615	udp	CP008776	Uridine phosphorylase (EC 2.4.2.3)	3.59057	0.0013742	163	201.3	207.9	2097.8	2202.4	2619.9
SP5448_01620	nupC	CP008776	Na+ dependent nucleoside transporter NupC	2.0592	0.0132638	414.5	570.2	574.9	1985.8	2064.4	2409.9
SP5448_01625	deoC	CP008776	Deoxyribose-phosphate aldolase (EC 4.1.2.4)	1.52574	0.04143	549.6	725.2	738.9	1983.7	1835.8	1936.2
SP5448_01630		CP008776	Uncharacterized flavin-containing protein YtfP	0.578023	0.0867837	128.5	190.2	201.2	214	243.6	315.7
SP5448_01635		CP008776	Transcriptional regulator OrfX	0.435026	0.264213	252.8	335	327.6	304.4	348.7	647.3
SP5448_01640	dnaQ	CP008776	DNA polymerase III epsilon subunit (EC 2.7.7.7)	1.62322	0.00412141	13.9	18.6	17.9	41.9	41.6	87.7
SP5448_01645		CP008776	Transcriptional regulator, MerR family	1.75997	0.00345216	10.3	17.8	19.6	45	44.9	79.8
SP5448_01650		CP008776	Nucleoid-associated protein YaaK	-0.143177	0.654193	460.1	601.2	649.2	436.3	471.2	648.2
SP5448_01655		CP008776	putative repressor - phage associated	1.6713	0.000397597	38.5	44.7	43.6	110.5	131.8	174.6
SP5448_01660		CP008776	Transcriptional regulator, Xre family	1.09047	0.328476	3.5	5.4	4.7	7.7	9.2	17
SP5448_01665	pepXP	CP008776	Xaa-Pro dipeptidyl-peptidase (EC 3.4.14.11)	-0.814688	0.0169512	406	574.6	582.7	249.9	287.1	346.6
SP5448_01670	srv	CP008776	Transcriptional regulator, Crp/Fnr family	-1.22745	0.00261421	289.3	393.2	395.7	134.9	165.2	155.6
SP5448_01675	norA	CP008776	Uncharacterized MFS-type transporter	0.669793	0.715372	5.5	7.6	13.5	9.3	7.7	35.3
SP5448_01680	glpF.2	CP008776	Aquaporin (Major Intrinsic Protein Family)	-0.169122	0.658704	746.4	1027.4	1048.8	738.4	850.1	900.9
SP5448_01685		CP008776	Integral membrane protein	-0.100405	0.771319	96.8	148.5	161.7	114	113.3	146
SP5448_01690		CP008776	C3-degrading proteinase	-0.287224	0.472046	309.9	425.7	401.2	269	316.6	341.5
SP5448_01695		CP008776	Beta-lactamase class C-like and penicillin binding proteins (PBPs) superfamily	0.0957723	0.837205	248.6	366.3	356.3	328.1	368.5	327.8
SP5448_01700	pfl	CP008776	Pyruvate formate-lyase (EC 2.3.1.54)	2.50094	0.00605349	471	750.5	845.9	2914.1	3524.7	5300.3
SP5448_01705	dinP	CP008776	DNA polymerase IV (EC 2.7.7.7)	-0.957366	0.0179974	136.7	197.6	209	73.7	76.8	134
SP5448_01710		CP008776	Putative membrane protein precursor SPs0273	0.336301	0.367198	233.2	335.2	335.4	300.8	319	551
SP5448_01715	recD	CP008776	RecD-like DNA helicase YrrC	0.0452144	0.918138	81.2	117.9	127.9	88.9	90.3	167.6
SP5448_01720	spi	CP008776	Signal peptidase I (EC 3.4.21.89)	0.0901847	0.764342	374.5	544.5	589.8	461.8	547.5	574
SP5448_01725		CP008776	Ribonuclease HIII (EC 3.1.26.4)	0.187845	0.503169	239.5	336	342.7	330.7	351.4	351.1
SP5448_01730		CP008776	hypothetical protein	-0.989499	0.0244939	342	581.9	684.5	218.9	217.6	363.3
SP5448_01735		CP008776	Colicin V production protein	-0.566593	0.0875897	295.5	458.1	473.8	251.2	232.8	336.5
SP5448_01740	mutS2	CP008776	Recombination inhibitory protein MutS2	-0.281264	0.413247	158.1	240.4	246.6	148.5	161.1	217.7
SP5448_01745		CP008776	Phosphatidic acid phosphatase-like protein SPy1836	-0.85397	0.0256238	175	263.5	258.8	112	121.5	147
SP5448_01750	trx	CP008776	Thioredoxin	-2.54389	2.39e-05	1807.4	2410.9	2411.3	330.1	359	444.2
SP5448_01755		CP008776	Transcriptional regulator, Xre family	-0.529989	0.15252	179.5	266.4	266.9	136.1	143.4	216
SP5448_01760	mutY	CP008776	A/G-specific adenine glycosylase (EC 3.2.2.-)	0.151253	0.651209	118.9	173.7	188.5	156	177.9	192.5
SP5448_01765		CP008776	hypothetical protein	2.16923	0.00162983	16.1	25.8	23.3	87.7	83.2	134
SP5448_01770	rpsF	CP008776	SSU ribosomal protein S6p	0.301017	0.326981	3092.5	4117.9	4459.9	4645.6	5412.3	4224.9
SP5448_01775	ssb3	CP008776	Single-stranded DNA-binding protein	0.509779	0.138892	2857.5	3866	4311.1	5132.4	5931.8	4516.7
SP5448_01780	rpsR	CP008776	SSU ribosomal protein S18p @ SSU ribosomal protein S18p, zinc-independent	0.633547	0.0734482	1676.6	2461	3110	3938.5	3908.3	3114.1
SP5448_01785		CP008776	Integral membrane protein	0.126501	0.757523	266.1	402.4	428.7	323.2	331.4	557.7
SP5448_01790	corA	CP008776	Magnesium and cobalt transport protein CorA	0.0418726	0.905133	262.3	385.3	399.2	313.9	340.4	412
SP5448_01795	uvrA	CP008776	Excinuclease ABC subunit A	-1.64092	0.00110025	525	760.9	779.7	182.9	187.1	297.2
SP5448_01800		CP008776	Aminopeptidase YpdF (MP-, MA-, MS-, AP-, NP- specific)	-0.768308	0.0209248	210.9	275.6	281.7	128	137.1	187.4
SP5448_01805	comEB	CP008776	dCMP deaminase (EC 3.5.4.12) @ Late competence protein ComEB	-0.625725	0.062791	217.2	276.5	286.7	147	138.9	227.9
SP5448_01810	efp	CP008776	Translation elongation factor P	-0.351593	0.194689	1880.2	2520.5	2438.5	1563.8	1725.3	2061
SP5448_01815		CP008776	Alkaline shock protein	-0.338861	0.229241	1362.3	1967	2028.2	1343.9	1496.1	1335.6
SP5448_01820	nusB	CP008776	Transcription termination protein NusB	-0.505196	0.0837644	1668.6	2219.8	2126.4	1401.3	1510.1	1301
SP5448_01825	scrR	CP008776	Sucrose operon repressor ScrR, LacI family	2.22282	0.000648481	31.1	45.7	47.4	135	173.2	310.9
SP5448_01830	scrB	CP008776	Sucrose-6-phosphate hydrolase (EC 3.2.1.26)	2.56025	0.000653133	18.3	28.2	25.6	104	117.6	245.9
SP5448_01835	scrA	CP008776	PTS system, sucrose-specific IIB component (EC 2.7.1.211) / PTS system, sucrose-specific IIC component / PTS system, sucrose-specific IIA component (EC 2.7.1.211)	4.15334	0.00211597	25.2	34.3	36.5	348.8	402.2	1386.2
SP5448_01845	endoS	CP008776	Secreted Endo-beta-N-acetylglucosaminidase (EndoS)	5.10473	0.00352318	16.8	23.3	24.1	552.8	604.6	1318.5
SP5448_01850	scrK	CP008776	Fructokinase (EC 2.7.1.4)	3.68116	0.00231853	7.8	11.1	10.7	107.5	93	256.6
SP5448_01855	pmi	CP008776	Mannose-6-phosphate isomerase (EC 5.3.1.8)	0.0761037	0.820888	385.4	496.2	519.7	434	452.5	592.9
SP5448_01860		CP008776	Mobile element protein	0.952949	0.0665161	26.1	37.3	37.1	44.2	49.1	125.6
SP5448_01865		CP008776	Mobile element protein	-0.582748	0.326357	18.8	31	21.6	33.9	11.8	8.5
SP5448_01875	secA	CP008776	Protein translocase subunit SecA	0.446612	0.177699	983.4	1333.3	1349.2	1450.3	1563.9	1975.7
SP5448_01880	acpS	CP008776	Holo-[acyl-carrier-protein] synthase (EC 2.7.8.7)	0.0394587	0.912849	159.4	220	229.8	218.6	182.6	219.1
SP5448_01885	alr	CP008776	Alanine racemase (EC 5.1.1.1)	0.0798747	0.838461	119.8	177.7	183.3	159.6	145	199.2
SP5448_01890	isp2	CP008776	Immunogenic secreted protein	1.53996	0.00158337	516.2	709.1	728.6	1727.3	1695.5	2246
SP5448_01895		CP008776	Streptococcal cell surface hemoprotein receptor Shr	4.63248	2.28e-05	7.9	11.7	11	264	287.6	271
SP5448_01900	shp	CP008776	Cell surface protein Shp, transfers heme from hemoglobin to apo-SiaA/HtsA	4.27246	2.35e-05	4.5	5.8	7.2	129.3	141.6	116.6
SP5448_01905		CP008776	Heme ABC transporter (Streptococcus), heme and hemoglobin-binding protein SiaA/HtsA	4.20149	2.43e-05	5.1	9.9	7.6	158	156.3	143.5
SP5448_01910		CP008776	Heme ABC transporter (Streptococcus), permease protein	4.13236	2.35e-05	5.1	8.3	10.3	155.9	145.1	147.9
SP5448_01915	fhuC	CP008776	Heme ABC transporter (Streptococcus), ATP-binding protein	3.72351	3.01e-05	6.6	10.2	10.3	136	141.2	113.9
SP5448_01920	siaD	CP008776	Putative ABC transporter (ATP-binding protein), spy1791 homolog	3.70684	3.75e-05	6.4	11.7	11.8	139.9	140	132.8
SP5448_01925	siaE	CP008776	Putative ABC transporter ATP-binding protein, spy1790 homolog	1.11079	0.0138053	56.5	76.9	80.7	156.9	154.5	149
SP5448_01930		CP008776	Substrate-specific component BL0695 of predicted ECF transporter	0.0904331	0.77276	181.8	242.3	242	234.3	226	243.3
SP5448_01935		CP008776	Transmembrane component BL0694 of energizing module of predicted ECF transporter	0.0456678	0.890595	179.1	247.3	240.2	231.3	226.3	223.6
SP5448_01940		CP008776	Duplicated ATPase component BL0693 of energizing module of predicted ECF transporter	0.181678	0.601272	205.1	273.3	264.9	258.3	276.6	303.8
SP5448_01945	recG	CP008776	ATP-dependent DNA helicase RecG (EC 3.6.4.12)	-0.509032	0.100007	216.4	301.1	319.8	192.9	192.9	193.4
SP5448_01950		CP008776	ABC transporter, ATP-binding protein	0.300156	0.425464	31.1	44.3	42.3	39.1	47.4	59.5
SP5448_01955		CP008776	ABC transporter, permease protein	0.00760172	0.985259	30.3	42.8	42.3	25.5	48.4	45.2
SP5448_01960	asnB	CP008776	L-asparaginase (EC 3.5.1.1)	-0.176432	0.654193	70.4	102	100.7	63.7	66.2	118.3
SP5448_01965		CP008776	Hydrolase, HAD superfamily	-0.425139	0.233213	152	209	205.9	123.1	132	165.4
SP5448_01970		CP008776	Universal stress protein family	0.338442	0.34925	682.9	849.9	803	745.7	837.7	1509.2
SP5448_01975		CP008776	Alanine transaminase (EC 2.6.1.2)	-1.77937	0.000844576	783.8	1123.8	1173.7	255.3	276.5	359.4
SP5448_01980	codY	CP008776	GTP-sensing transcriptional pleiotropic repressor CodY	-0.18446	0.56922	831.1	1138.7	1176.5	921.1	924.1	891
SP5448_01985		CP008776	Nicotinamidase (EC 3.5.1.19)	2.68986	0.0012793	6.6	9	9.9	49	67	64.6
SP5448_01990		CP008776	Pyruvate,phosphate dikinase (EC 2.7.9.1)	2.49981	0.00114463	7.2	14.9	14.9	59.5	65.5	91.9
SP5448_01995	gatC	CP008776	Aspartyl-tRNA(Asn) amidotransferase subunit C (EC 6.3.5.6) @ Glutamyl-tRNA(Gln) amidotransferase subunit C (EC 6.3.5.7)	-0.0321113	0.933479	346.4	427.5	417.9	338.4	418.6	408.6
SP5448_02000	gatA	CP008776	Aspartyl-tRNA(Asn) amidotransferase subunit A (EC 6.3.5.6) @ Glutamyl-tRNA(Gln) amidotransferase subunit A (EC 6.3.5.7)	-0.157038	0.699434	450.2	602.8	605.9	413.4	467.4	613.5
SP5448_02005	gatB	CP008776	Aspartyl-tRNA(Asn) amidotransferase subunit B (EC 6.3.5.6) @ Glutamyl-tRNA(Gln) amidotransferase subunit B (EC 6.3.5.7)	-0.617228	0.125629	592.9	805.9	848.1	446.1	474.9	529
SP5448_02010		CP008776	hypothetical protein	-0.441809	0.249467	24	35	35.6	31	22.4	16.6
SP5448_02015		CP008776	Integral membrane protein	-0.437769	0.125527	120.7	160.3	156.3	111	88.1	123.6
SP5448_02020		CP008776	Phosphoglycerate mutase family protein	0.336188	0.322487	175.9	217.5	217.4	232.5	211.5	341.3
SP5448_02025		CP008776	D-alanyl-D-alanine carboxypeptidase (EC 3.4.16.4)	0.71532	0.0514274	164.4	209.8	216.6	274.5	273.2	443.3
SP5448_02030		CP008776	putative N-acetyl-muramidase	0.933844	0.0140524	118.5	157.6	155.5	233.6	244	359
SP5448_02035	hrcA	CP008776	Heat-inducible transcription repressor HrcA	0.543897	0.497093	564.1	823.4	903.8	629.3	665.9	3106.7
SP5448_02040	grpE	CP008776	Heat shock protein GrpE	0.968705	0.218213	469.2	717.1	868.3	768.3	824.1	3465.9
SP5448_02045	dnaK	CP008776	Chaperone protein DnaK	0.25145	0.725682	1048.1	1508.9	1675.7	1020.8	1158.6	3780.3
SP5448_02050	dnaJ	CP008776	Chaperone protein DnaJ	-0.731236	0.124942	387.1	515.7	543.6	224	210.6	500.7
SP5448_02055	phaB	CP008776	Trans-2,cis-3-Decenoyl-ACP isomerase	-0.263628	0.447565	1881.8	2715.9	2948.7	2004.9	1964.2	2211.5
SP5448_02060		CP008776	Transcriptional regulator of fatty acid biosynthesis FabT	-0.434574	0.213114	2492.1	3259.9	3302.2	2132.1	2155.2	2364.2
SP5448_02065	fabH	CP008776	3-oxoacyl-[acyl-carrier-protein] synthase, KASIII (EC 2.3.1.180)	-0.608782	0.106513	2130.5	2916	3013.3	1921.6	1834.8	1496.3
SP5448_02070	acpP	CP008776	Acyl carrier protein	-0.243951	0.598176	1491.3	2453.7	2938.5	1738.2	2047.7	1818.7
SP5448_02075	fabK	CP008776	Enoyl-[acyl-carrier-protein] reductase [FMN, NADH] (EC 1.3.1.9), FabK => refractory to triclosan	-0.452275	0.262633	1284.7	1758.5	1775.5	1158.4	1046.8	1290.7
SP5448_02080	fabD	CP008776	Malonyl CoA-acyl carrier protein transacylase (EC 2.3.1.39)	-0.0845993	0.845741	1090.5	1561.6	1548.6	1236.4	1172.8	1525.1
SP5448_02085	fabG	CP008776	3-oxoacyl-[acyl-carrier protein] reductase (EC 1.1.1.100), FadG	-0.360422	0.40291	1600.3	2173.8	2031.7	1433.9	1399.6	1663.8
SP5448_02090	fabF	CP008776	3-oxoacyl-[acyl-carrier-protein] synthase, KASII (EC 2.3.1.179)	-0.407414	0.338448	1869.3	2590.2	2597.1	1600.5	1492.4	2255.6
SP5448_02095	accB	CP008776	Biotin carboxyl carrier protein of acetyl-CoA carboxylase	-0.570908	0.18192	2317.2	3036.9	2943.8	1640.3	1592.2	2418.6
SP5448_02100	fabZ	CP008776	3-hydroxyacyl-[acyl-carrier-protein] dehydratase, FabZ form (EC 4.2.1.59)	-0.474712	0.248401	1744.7	2306.4	2268.8	1460.9	1399.3	1663.3
SP5448_02105	accC	CP008776	Biotin carboxylase of acetyl-CoA carboxylase (EC 6.3.4.14)	-0.324134	0.418125	1804.1	2449.6	2494.3	1712.3	1569.9	2089.2
SP5448_02110	accA	CP008776	Acetyl-coenzyme A carboxyl transferase beta chain (EC 6.4.1.2)	-0.517858	0.183138	1845.5	2563.1	2524.7	1560.2	1512.5	1722.9
SP5448_02115	accD	CP008776	Acetyl-coenzyme A carboxyl transferase alpha chain (EC 6.4.1.2)	-0.513149	0.176408	1612.5	2170.2	2246.6	1502	1314.1	1369.5
SP5448_02120	serS	CP008776	Seryl-tRNA synthetase (EC 6.1.1.11)	0.529719	0.188087	184.4	261	270	310.8	361.1	349.8
SP5448_02125	manO	CP008776	Putative regulator of the mannose operon, ManO	-0.903576	0.00784307	287.5	396.1	414.1	182	200.2	196.3
SP5448_02130	manN	CP008776	PTS system, mannose-specific IID component	0.128587	0.751571	764.6	1149.9	1310.9	1104.4	1229.9	1109.1
SP5448_02135	manM	CP008776	PTS system, mannose-specific IIC component	0.19908	0.605015	707.1	1028.4	1148	977.1	1126.6	1147.8
SP5448_02140	manL	CP008776	PTS system, mannose-specific IIA component (EC 2.7.1.191) / PTS system, mannose-specific IIB component (EC 2.7.1.191)	0.398296	0.300627	564.1	835.3	906.7	878.8	1086.4	1025.4
SP5448_02145		CP008776	Hydrolase, HAD superfamily	-0.941985	0.0382337	455.7	625.3	607.9	233.2	262.8	396.6
SP5448_02150		CP008776	Guanine/hypoxanthine permease	-1.81469	0.0109701	136.9	226.6	223.7	39.3	43.6	89.2
SP5448_02155		CP008776	tRNA threonylcarbamoyladenosine biosynthesis protein TsaE	-1.45779	0.00358256	384.5	520.9	495.6	147.7	178.1	180.1
SP5448_02160		CP008776	Acetyltransferase TM0577	-1.04872	0.015231	277.2	417.9	400.4	149.2	176.6	197.1
SP5448_02165	lytR	CP008776	Cell envelope-associated transcriptional attenuator LytR-CpsA-Psr, subfamily F2	-0.755867	0.0649643	347.6	504.5	489.7	216.1	260.9	314.9
SP5448_02170		CP008776	Hypothetical protein in cluster with Ecs transporter (in Streptococci)	0.685236	0.0612746	295.7	369.2	353.4	442	487.3	747.1
SP5448_02175	hit	CP008776	Histidine triad (HIT) nucleotide-binding protein, similarity with At5g48545 and yeast YDL125C (HNT1)	0.593462	0.101017	258.2	333.1	339.6	372.7	440.8	612.7
SP5448_02180		CP008776	ABC transporter, ATP-binding protein EcsA	0.443091	0.147044	162.6	225.8	239	237.2	301.3	309.8
SP5448_02185		CP008776	ABC transporter, permease protein EscB	-0.0650524	0.822132	139.2	200.6	191.5	159.2	171.3	171.2
SP5448_02190	ahpF	CP008776	Putative phosphotransferase YtmP	1.03445	0.0058102	388.4	526.1	524	853.1	949.9	1139.2
SP5448_02195	trmB	CP008776	tRNA (guanine(46)-N(7))-methyltransferase (EC 2.1.1.33)	1.01262	0.00809745	494.3	641.4	637.7	1036.8	1221.4	1314.7
SP5448_02205	int.3	CP008776	Integrase	0.500052	0.122647	59.6	91.3	94.5	123.8	116.3	102.3
SP5448_02210		CP008776	Phage protein	0.572015	0.0764693	76.1	100	102	117.7	129.2	169.5
SP5448_02215		CP008776	Phage protein	0.357853	0.295427	71.6	90.9	83.2	79.7	106.8	134.8
SP5448_02220		CP008776	Phage transcriptional regulator	0.665138	0.0853984	51.2	65	67.1	71	95.8	133.3
SP5448_02230		CP008776	Phage protein	-0.889538	0.0207077	73.8	99.9	98.6	46.8	44.9	52.9
SP5448_02235		CP008776	Phage protein	-1.7678	0.00338154	17.8	22	27.9	5.3	3.5	10.1
SP5448_02240		CP008776	hypothetical protein	-0.669544	0.130397	19.8	27	25.1	14.4	12.9	16.6
SP5448_02250		CP008776	Phage protein	-1.50148	0.00374265	22.6	30.9	26.9	7	7.5	12.7
SP5448_02255		CP008776	Phage protein	-1.0341	0.173662	16	30.1	29.6	7	9.2	22.1
SP5448_02265		CP008776	Phage protein	-0.47946	0.301167	18.3	23.8	24.7	15.4	10	24.4
SP5448_02270		CP008776	Phage protein	-2.22019	0.012454	44.1	68.4	67.2	8.1	12.7	15.9
SP5448_02275		CP008776	Phage protein	-0.992689	0.0988086	42	63.9	61.7	19.5	19.4	52.2
SP5448_02280		CP008776	Phage protein	-1.29884	0.0659298	30.3	49.3	47.6	14.6	8.3	34.4
SP5448_02285		CP008776	Phage protein	-1.97326	0.023953	58.7	77.8	69.3	13.8	10	32.5
SP5448_02290		CP008776	DNA polymerase, phage-associated	-0.220468	0.715372	23.3	31.7	33.2	16.7	16.3	55.1
SP5448_02295		CP008776	DNA primase, phage associated	-0.66211	0.264144	22.7	32.5	29.6	12.1	10.8	38.8
SP5448_02300		CP008776	Phage protein	-0.895703	0.098055	12.2	15.6	13.2	7.7	2.8	13.7
SP5448_02305		CP008776	DNA helicase (EC 3.6.4.12), phage-associated	-0.578969	0.274811	16	21.3	20	9.4	7.3	26.6
SP5448_02315		CP008776	Phage protein	-1.28856	0.278791	13.9	22.2	12.1	3.7	3.8	12.7
SP5448_02320		CP008776	DNA modification methyltransferase (EC 2.1.1.-)	-0.246542	0.706459	17.5	22.2	16.1	10	9.9	35.7
SP5448_02325		CP008776	Phage protein	-1.71179	0.0105264	9.8	12	12.1	0.7	2.7	7.3
SP5448_02330		CP008776	Phage transcriptional activator	-0.547483	0.338448	18.5	18.9	17.8	5.8	12.8	23.9
SP5448_02335		CP008776	Phage terminase, small subunit	-0.586967	0.393459	18	25.5	24.8	11.2	8.8	30.9
SP5448_02340		CP008776	Phage terminase, large subunit	-0.306181	0.619758	11	19	19	8.9	8.6	25.7
SP5448_02345		CP008776	Phage portal	0.0396083	0.946063	12.2	20	20.2	13.7	10.5	37.1
SP5448_02350		CP008776	Phage protein	-0.0904049	0.869553	12.2	17.7	18.8	11	11.7	25.7
SP5448_02355		CP008776	hypothetical protein	-1.27691	0.278918	11.2	16.1	17.4	6.8	2.7	8.4
SP5448_02360		CP008776	Phage protein	-1.08151	0.0698291	10.1	20.7	15.7	8.5	4.8	6.7
SP5448_02365		CP008776	Phage capsid and scaffold	-1.54747	0.0619542	56.3	83.8	78	22	17.4	35.3
SP5448_02370		CP008776	Phage major capsid protein	-1.12806	0.124993	38.5	60.2	61.2	21.3	16.9	35
SP5448_02375		CP008776	Phage protein	-1.51113	0.0574768	33.9	59	57.4	20.3	12.1	17.8
SP5448_02380		CP008776	Phage protein	-1.96101	0.00931668	44.5	61	61.2	16.8	16.4	8.6
SP5448_02385		CP008776	Phage protein	-1.89649	0.0461845	28.8	46.1	37.7	10.3	4.4	16.2
SP5448_02390		CP008776	Phage protein	-2.00091	0.0461994	37	58.7	58.2	18.2	6.4	13.8
SP5448_02395		CP008776	Phage protein	-1.27335	0.122568	40.4	64.3	61.6	17.1	17	35.8
SP5448_02400		CP008776	Phage protein	-1.3551	0.101326	25.5	37.4	39.2	10.9	7.8	22.3
SP5448_02405		CP008776	Phage protein	-1.48657	0.0170845	30.1	43.8	43	13.4	13.1	12.8
SP5448_02410		CP008776	Phage tail length tape-measure protein T	-0.989481	0.162019	32.7	50.6	50.7	18.9	15.3	34.3
SP5448_02415		CP008776	Phage protein	-1.0766	0.178526	25	38.7	36.6	12.8	10.6	24.8
SP5448_02420		CP008776	Phage endopeptidase	-1.03398	0.125619	26	39.7	39.4	13.9	11.2	27.6
SP5448_02425		CP008776	Hyaluronate lyase (phage associated)	-1.04834	0.199516	32	44.4	44.9	14.4	15.2	30.2
SP5448_02430		CP008776	hypothetical protein	-1.11226	0.111316	24.1	34	32.9	12.1	10.4	18.8
SP5448_02435		CP008776	Phage hyaluronidase	-0.943328	0.138285	32	45.1	42.1	18.9	13.5	31
SP5448_02445		CP008776	Phage protein	-1.24219	0.0788559	29.1	46.7	47.7	15.6	10.7	26.3
SP5448_02450		CP008776	Phage protein	-1.61392	0.0996649	21.7	35.2	32.8	7.1	5.1	18.6
SP5448_02455		CP008776	Phage protein	-1.34402	0.0468605	30.8	45.3	37.9	15.3	9.6	19.3
SP5448_02460		CP008776	hypothetical protein	-1.80947	0.0734482	9.1	12.9	16	7.7	0	5.4
SP5448_02465		CP008776	Phage lysin	-0.532431	0.354436	27.2	39.8	40.4	23.6	19.6	30.1
SP5448_02470	sda1	CP008776	Streptodornase D	5.30332	0.000145494	10.8	16.6	18.1	587.2	596.7	690.8
SP5448_02475		CP008776	Paratox	-1.23538	0.0687914	5.4	9.1	9.2	5.5	1.4	2.2
SP5448_02480		CP008776	Bacterial ribosome SSU maturation protein RimP	0.810255	0.0417141	350.7	532.9	543.9	694.6	704.8	1122.7
SP5448_02485	nusA	CP008776	Transcription termination protein NusA	0.726936	0.0502438	504.5	735.1	751.8	864.5	1050.6	1394.3
SP5448_02490		CP008776	COG2740: Predicted nucleic-acid-binding protein implicated in transcription termination	0.025378	0.935066	545.4	861.7	850.1	680.5	858.4	721.1
SP5448_02495		CP008776	Ribosomal protein L7Ae family protein YlxQ	0.0836495	0.784963	446.2	683.8	691.4	580.5	704.4	614.2
SP5448_02500	infB	CP008776	Translation initiation factor 2	0.206273	0.503169	812.5	1180.2	1198.1	1057.2	1228.6	1358.9
SP5448_02505	rbfA	CP008776	Ribosome-binding factor A	-0.207716	0.509882	436.1	581.1	576	443.9	477.4	446.8
SP5448_02515		CP008776	Esterase (EC 3.1.1.-)	1.75017	0.00230899	7.5	10.3	9.8	30	26.8	44.8
SP5448_02520	copY	CP008776	Negative transcriptional regulator-copper transport operon	0.256585	0.604708	33.5	46.8	56.3	42.2	42.7	84.2
SP5448_02525	copA	CP008776	Copper-translocating P-type ATPase (EC 3.6.3.4)	0.342777	0.497093	53.4	73.9	91.9	76.3	63.1	154.6
SP5448_02530	copZ	CP008776	Copper chaperone	0.0944778	0.792422	43.5	57.1	72.9	63.5	54.9	63.4
SP5448_02535	lacR.1	CP008776	Lactose phosphotransferase system repressor	1.50064	0.00389979	36.3	41.9	43.4	96.1	99.8	163.4
SP5448_02540		CP008776	PTS system, galactose-specific IIA component (EC 2.7.1.204)	3.00799	0.0133676	5.8	4.8	13.2	61	51.6	86.9
SP5448_02545		CP008776	PTS system, galactose-specific IIB component (EC 2.7.1.204)	3.5654	0.0100007	3.1	4.7	16.2	72.1	80.7	109.9
SP5448_02550		CP008776	PTS system, galactose-specific IIC component	4.0402	0.0062177	3.9	5.9	19.1	128.5	130	177.2
SP5448_02555	lacA	CP008776	Galactose-6-phosphate isomerase, LacA subunit (EC 5.3.1.26)	3.24309	0.00124543	8.1	12.1	20.7	105.6	118.4	171
SP5448_02560	lacB	CP008776	Galactose-6-phosphate isomerase, LacB subunit (EC 5.3.1.26)	3.31444	0.00270358	5.9	12.3	19.5	106	110.1	155.1
SP5448_02565		CP008776	Tagatose-6-phosphate kinase (EC 2.7.1.144)	2.89967	0.00284686	8.9	12	24.2	102.5	113.8	113.1
SP5448_02570	lacD	CP008776	Tagatose 1,6-bisphosphate aldolase (EC 4.1.2.40)	2.804	0.00450889	11	17.6	26	119.8	110.4	151.8
SP5448_02580		CP008776	UPF0126 membrane protein YvgT	0.0035287	0.988039	220.7	268.6	284.2	241.5	244.4	287.6
SP5448_02585		CP008776	Hydrolase, HAD superfamily	0.412238	0.145117	181.1	240.4	257.9	262.1	294.5	344
SP5448_02590		CP008776	Transcriptional regulator, AcrR family	0.532774	0.109818	66.5	102.7	111.9	109.2	138.3	154.8
SP5448_02595		CP008776	DegV family protein	-1.50802	0.000710576	653.3	949.6	907.7	259.7	289.4	323.5
SP5448_02600		CP008776	hypothetical protein	-0.452935	0.160812	178.6	289.7	292.4	156.8	189.5	197.7
SP5448_02605		CP008776	Sodium-dependent phosphate transporter	0.102077	0.738673	173.6	230.9	224.7	197.5	213	265
SP5448_02610	nagA	CP008776	N-acetylglucosamine-6-phosphate deacetylase (EC 3.5.1.25)	1.48413	0.00468168	191.5	245.3	247.8	608.9	615.3	686.3
SP5448_02615		CP008776	oxidoreductase of aldo/keto reductase family, subgroup 1	1.73069	0.00523791	121.6	182.2	194.4	437.4	423	862.5
SP5448_02620		CP008776	Rhomboid family protein	2.53683	0.000137601	49.8	71.5	84.2	344.3	385.4	458.5
SP5448_02625	glyQ	CP008776	Glycyl-tRNA synthetase alpha chain (EC 6.1.1.14)	-0.576637	0.13842	335.9	469.2	490.6	264.1	293.8	299.4
SP5448_02630	glyS	CP008776	Glycyl-tRNA synthetase beta chain (EC 6.1.1.14)	-0.680477	0.113907	369	545.6	576.4	286.4	297.6	329.6
SP5448_02635		CP008776	UPF0291 protein YnzC	-0.732941	0.14552	304.9	412.4	454.8	233	251.7	211.4
SP5448_02640		CP008776	FIG01116327: hypothetical protein	-0.298829	0.667073	1050.8	1677.6	1895.3	879.4	846.7	2409.1
SP5448_02645	glpK	CP008776	Glycerol kinase (EC 2.7.1.30)	5.52962	0.000474878	3.5	5.5	6.2	200.5	162.6	628.9
SP5448_02650	glpO	CP008776	Alpha-glycerophosphate oxidase (EC 1.1.3.21)	5.70551	0.000443249	5.5	7.8	7.6	347.5	245	811.5
SP5448_02655	glpF	CP008776	Glycerol uptake facilitator protein	6.16037	0.000423828	6.1	7.9	9	520	379.8	1166.7
SP5448_02660		CP008776	NADH peroxidase (EC 1.11.1.1)	4.38885	0.00096629	7.1	8.7	8.6	143.9	156.6	305.1
SP5448_02665		CP008776	Trans-acting positive regulator	4.12334	0.0013742	7.3	10.7	10.7	140.1	149.4	282.1
SP5448_02670		CP008776	Transaldolase (EC 2.2.1.2)	5.38589	0.00415757	10.6	13	13.5	460.2	600.2	617.8
SP5448_02675	tkt	CP008776	Transketolase (EC 2.2.1.1)	0.599603	0.0580113	1049.4	1324.2	1399.3	1612.5	1892.7	2218.6
SP5448_02680		CP008776	hypothetical protein	0.996054	0.0138053	68.3	101.4	92.4	168	145.9	211
SP5448_02685		CP008776	ABC transporter, ATP-binding protein	1.29737	0.00348599	78.5	123.8	117.2	228.1	233.9	322.8
SP5448_02690	proB	CP008776	ABC transporter, permease protein	1.40099	0.00335383	84.4	135.9	138.5	276.5	285.2	376.9
SP5448_02695		CP008776	Glutamate 5-kinase (EC 2.7.2.11)	0.303629	0.330633	66.8	87.4	83.4	87.5	90.5	116.5
SP5448_02700	proA	CP008776	Gamma-glutamyl phosphate reductase (EC 1.2.1.41)	0.495648	0.0956369	97.3	123.1	128.7	132.4	160	205.2
SP5448_02715	mraW	CP008776	16S rRNA (cytosine(1402)-N(4))-methyltransferase (EC 2.1.1.199)	0.182441	0.551301	311.2	435.2	460.9	401.3	446.6	509.6
SP5448_02720	ftsL	CP008776	Cell division protein FtsL	0.192549	0.481041	104.1	155.7	146.5	156.5	150.9	150.5
SP5448_02725		CP008776	Cell division protein FtsI [Peptidoglycan synthetase] (EC 2.4.1.129)	-0.25991	0.448103	253.6	381.1	389.6	234.8	272.1	342.8
SP5448_02730	mraY	CP008776	Phospho-N-acetylmuramoyl-pentapeptide-transferase (EC 2.7.8.13)	-1.31661	0.00293537	439	647.4	637.8	200.7	194.5	298.1
SP5448_02735		CP008776	DEAD-box ATP-dependent RNA helicase CshB (EC 3.6.4.13)	0.0997386	0.759904	603.4	833.6	846.5	707.8	786.2	941.9
SP5448_02740		CP008776	Cysteine ABC transporter, permease protein	-0.945282	0.01787	338.9	521.8	539.4	201.4	214.5	307.5
SP5448_02745		CP008776	hypothetical protein	-1.3309	0.00589037	437	656.1	666.3	178.8	215.7	308.7
SP5448_02750	aapA	CP008776	hypothetical protein	-1.43455	0.0021031	120.4	176.8	176.6	61.4	73.6	40.7
SP5448_02755		CP008776	Thioredoxin reductase (EC 1.8.1.9)	-0.720426	0.051107	252.5	340.4	363.8	160.9	173.1	249.3
SP5448_02760		CP008776	Uncharacterized amino acid permease, GabP family	-1.22745	0.0132232	541.2	774.5	811.5	285.3	307.8	300
SP5448_02765	nadE	CP008776	Nicotinate phosphoribosyltransferase (EC 6.3.4.21)	-1.10186	0.010917	513.4	709.1	730.3	245.7	265	410.7
SP5448_02770	nadE	CP008776	NAD synthetase (EC 6.3.1.5)	-1.29495	0.00412409	621.7	790.1	831.8	266	260.2	397.1
SP5448_02775	pepC	CP008776	Aminopeptidase C (EC 3.4.22.40)	-1.13677	0.0123647	2268.5	3033.7	2964.3	1148.6	1249.4	1335.2
SP5448_02780	pbp1A	CP008776	Multimodular transpeptidase-transglycosylase (EC 2.4.1.129) (EC 3.4.-.-) / Penicillin-binding protein 1A/1B (PBP1)	0.403923	0.208927	725.3	1042.9	1059.1	1042.1	1079.3	1650.9
SP5448_02785	recU	CP008776	RecU Holliday junction resolvase	0.395141	0.246231	655.1	944.6	959.7	902.2	958.5	1563.1
SP5448_02790		CP008776	UPF0398 protein YpsA	-0.383945	0.238956	45.6	71.7	70.2	42.2	42	57.5
SP5448_02795		CP008776	Cell division protein GpsB, coordinates the switch between cylindrical and septal cell wall synthesis by re-localization of PBP1	-0.527726	0.111388	691.6	1090.1	1220.8	600.6	623.9	818.7
SP5448_02805		CP008776	23S rRNA (guanine(2445)-N(2))-methyltransferase (EC 2.1.1.173)	-1.49238	0.000820702	759	1081.2	1101.6	310.4	323	402.6
SP5448_02810		CP008776	hypothetical protein	-0.918126	0.010917	1016.2	1403.7	1488.8	580.2	658.9	821.5
SP5448_02815	luxS	CP008776	S-ribosylhomocysteine lyase (EC 4.4.1.21) @ Autoinducer-2 production protein LuxS	-0.00703165	0.983587	317.3	419.8	449.2	344.7	405	422.4
SP5448_02820		CP008776	D-beta-hydroxybutyrate permease	-0.347513	0.443631	59.2	86.8	91.9	52	50.5	86.4
SP5448_02825		CP008776	3-hydroxybutyrate dehydrogenase (EC 1.1.1.30)	-0.732319	0.117337	96	139.5	144.3	67	63.3	97.7
SP5448_02830	atoA	CP008776	Butyrate--acetoacetate CoA-transferase subunit B (EC 2.8.3.9)	-0.911113	0.0623541	103.9	147	152.1	67.3	56.7	89.6
SP5448_02835	atoD.1	CP008776	Butyrate--acetoacetate CoA-transferase subunit A (EC 2.8.3.9)	-1.02049	0.0359045	110.4	149.2	145.8	60.4	54	86.2
SP5448_02840	atoB	CP008776	Acetyl-CoA acetyltransferase (EC 2.3.1.9)	-0.955186	0.0418018	103.1	153.2	155.9	56.3	61.5	95.3
SP5448_02845		CP008776	Transcriptional regulator, LysR family	-0.499578	0.109761	105.1	138.4	138.7	73.5	86.9	110.7
SP5448_02850		CP008776	Ribonuclease Y	0.178971	0.543655	1187	1634.6	1749.5	1564	1636.3	1924.9
SP5448_02855	gmk	CP008776	Guanylate kinase (EC 2.7.4.8)	0.311261	0.34925	260.5	347.2	348.3	354.5	347.6	489.1
SP5448_02860		CP008776	DNA-directed RNA polymerase omega subunit (EC 2.7.7.6)	-0.0440012	0.900689	513.7	595.1	593.2	442.9	558.2	669.1
SP5448_02865	priA	CP008776	Helicase PriA essential for oriC/DnaA-independent DNA replication	0.990252	0.019066	53.9	70.4	74.8	103	129.1	171.1
SP5448_02870	fmt	CP008776	Methionyl-tRNA formyltransferase (EC 2.1.2.9)	0.765023	0.0418269	192.8	298.6	320.6	413	412	535.2
SP5448_02875	sunL	CP008776	16S rRNA (cytosine(967)-C(5))-methyltransferase (EC 2.1.1.176)	-0.118013	0.737885	253.5	400.9	417.8	281.7	294	400.9
SP5448_02880	pppL	CP008776	Protein serine/threonine phosphatase PrpC, regulation of stationary phase	-0.582357	0.0783081	969.8	1368.5	1382.9	705.6	764.7	1012.1
SP5448_02885		CP008776	Serine/threonine protein kinase PrkC, regulator of stationary phase	-0.677673	0.0467566	1005.7	1432.1	1442.1	703.5	760.4	947.4
SP5448_02890	yvqF	CP008776	Membrane protein LiaF(VraT), specific inhibitor of LiaRS(VraRS) signaling pathway	-0.651683	0.0907787	81.7	117.3	115.4	55.1	58.4	87
SP5448_02895	yvqE	CP008776	Cell envelope stress response system LiaFSR, sensor histidine kinase LiaS(VraS)	-0.80834	0.0519136	157.6	230.2	219.6	96.8	98.8	153.3
SP5448_02900	yvqC	CP008776	Cell envelope stress response system LiaFSR, response regulator LiaR(VraR)	-0.784769	0.0654996	212.1	301.3	305.6	132.7	138.1	206.8
SP5448_02905		CP008776	Streptococcal lipoprotein rotamase A; Peptidyl-prolyl cis-trans isomerase (EC 5.2.1.8)	-1.31716	0.00481346	647.6	937.9	980	287.2	315.4	422.5
SP5448_02910		CP008776	General stress protein 13	-1.53741	0.00139705	801.9	1075.9	1018.6	287.5	325.4	381.7
SP5448_02915	cysM	CP008776	Cysteine synthase (EC 2.5.1.47)	-1.78616	0.000725089	349.9	451.1	440.8	97.1	114.4	150
SP5448_02920		CP008776	FIG000605: protein co-occurring with transport systems (COG1739)	-1.43006	0.00334735	147.5	211.8	199.8	54.7	60.8	93.4
SP5448_02925	comFA	CP008776	ComF operon protein A, DNA transporter ATPase	0.951627	0.0593514	5.4	8	7.6	9.7	13.3	22.7
SP5448_02930	comFC	CP008776	Competence protein F homolog, phosphoribosyltransferase domain; protein YhgH required for utilization of DNA as sole source of carbon and energy	0.722307	0.0907471	4.3	5.4	6.4	8.1	6.9	14.6
SP5448_02935		CP008776	Ribosome hibernation promoting factor Hpf	0.516242	0.517587	2119.3	2558.5	2486.9	2753	2944.4	4868.6
SP5448_02980		CP008776	DUF402 family nucleoside diphosphatase	-0.084063	0.771319	706.9	1001.7	1049.4	794.8	848	925.5
SP5448_02985	recX	CP008776	Regulatory protein RecX	-0.686167	0.0555621	97.5	127.7	109.7	56.8	63.3	89.7
SP5448_02990		CP008776	RNA methyltransferase, TrmA family	-0.547788	0.194061	65.6	80.3	64.6	36.3	36.1	81.2
SP5448_02995	rocA	CP008776	Two-component system sensor histidine kinase	0.827922	0.0150636	90	132.1	134.1	179.6	206	243.8
SP5448_03000		CP008776	alpha-mannosidase (EC 3.2.1.24)	2.01329	0.00426678	12.3	18.7	26.7	61.9	63.4	116.7
SP5448_03005		CP008776	hypothetical protein	2.37297	0.000862063	8.6	11.5	15.3	52	50.2	98.8
SP5448_03010		CP008776	Transcriptional repressor of arabinoside utilization operon, GntR family	2.6917	0.00053551	17.8	25.2	29.6	132	132.1	228.7
SP5448_03015	hyl	CP008776	Hyaluronoglucosaminidase (EC 3.2.1.35)	2.08564	0.00308699	23.8	29.1	38.6	114.4	108.5	178
SP5448_03020		CP008776	beta-glucosidase (EC 3.2.1.21)	2.04218	0.00493832	24.8	38.2	47.3	130	127.1	202.3
SP5448_03030		CP008776	N-acetylmannosamine kinase (EC 2.7.1.60)	2.64776	0.00305906	8.4	12.7	15	63.7	63.2	121.8
SP5448_03035		CP008776	ABC transporter, permease protein 1 (cluster 1, maltose/g3p/polyamine/iron)	6.57406	0.00207934	3.3	5	6.5	421.6	466	840.1
SP5448_03040		CP008776	ABC transporter, permease protein 2 (cluster 1, maltose/g3p/polyamine/iron)	6.40806	0.00191741	3.3	3.9	5.1	348.8	366	620.9
SP5448_03045		CP008776	ABC transporter, substrate-binding protein (cluster 1, maltose/g3p/polyamine/iron)	6.47539	0.00345216	4.7	6.7	7.9	496.8	531.9	1036.7
SP5448_03050		CP008776	FIG011440: Integral membrane protein	4.35652	0.00409239	16.2	23.5	25.5	407.3	394.6	593.8
SP5448_03055	trxS	CP008776	Two-component sensor kinase YesM (EC 2.7.3.-)	4.03295	0.00582324	23	29.1	31	404.6	400.1	620.9
SP5448_03060	trxR	CP008776	Two-component response regulator TrxR	4.14918	0.00345216	17.8	25.5	26.5	363.4	396.5	527.8
SP5448_03065	lacZ	CP008776	beta-galactosidase (EC 3.2.1.23)	4.09532	0.00371321	24.5	34.4	36.9	521.1	533.3	612.3
SP5448_03070	aroE	CP008776	Shikimate/quinate 5-dehydrogenase I beta (EC 1.1.1.282)	1.72258	0.00926743	65	89.7	90	262.3	264	279.6
SP5448_03075		CP008776	SAM-dependent methyltransferase HI0095 (UbiE paralog)	0.974595	0.023953	174.3	234.5	234.7	372.8	421.8	466.3
SP5448_03080		CP008776	hypothetical protein	-0.197398	0.526304	442.2	581.8	614.1	444.9	494.3	476.2
SP5448_03085		CP008776	Uncharacterized conserved protein, contains double-stranded beta-helix domain	-0.12243	0.71033	274.4	402.6	412.3	320.2	322.1	342.1
SP5448_03090	aroB	CP008776	3-dehydroquinate synthase (EC 4.2.3.4)	1.98578	0.000962494	73.2	109.7	110.4	357.8	421.6	373.8
SP5448_03095		CP008776	2-keto-3-deoxy-D-arabino-heptulosonate-7-phosphate synthase I beta (EC 2.5.1.54)	1.78292	0.00147796	70.2	89.8	94.7	286.4	345	252.7
SP5448_03105		CP008776	hypothetical protein	-0.494232	0.136743	237.9	268.5	236.9	148	164.8	220.9
SP5448_03110		CP008776	hypothetical protein	-0.0714028	0.827681	249.1	312.1	304.3	233.8	270.1	322.7
SP5448_03115		CP008776	Ribosomal-protein-serine acetyltransferase	-1.38283	0.00366359	209.3	254.4	230.4	107.6	94.8	66.3
SP5448_03120		CP008776	hypothetical protein	-0.602486	0.100285	100.2	150.5	150.1	78.3	83.5	97.8
SP5448_03125	valS	CP008776	Valyl-tRNA synthetase (EC 6.1.1.9)	-0.11151	0.775035	169.1	235.6	242.3	187	203.9	200.5
SP5448_03130		CP008776	CRISPR-associated helicase Cas3	3.19934	0.000423828	2.2	3.4	3.3	27	26.5	58.3
SP5448_03135		CP008776	CRISPR-associated protein Cas5	3.15876	0.000393042	5.2	5.2	5.8	45.7	46.2	83.6
SP5448_03140		CP008776	CRISPR-associated protein, Csd1 family	3.04983	0.00076857	5.6	8.8	6.7	53	56.6	89.9
SP5448_03145		CP008776	CRISPR-associated protein, Csd2/Csh2 family	3.08207	0.000820702	7.9	9.8	12.7	74.3	68.7	150.5
SP5448_03150		CP008776	CRISPR-associated RecB family exonuclease Cas4	3.09166	0.00094924	9.6	13.6	15.4	110.6	89	156
SP5448_03155		CP008776	CRISPR-associated protein Cas1	2.90975	0.00151349	12.4	18.4	18.8	112.7	111.5	169.9
SP5448_03160		CP008776	CRISPR-associated protein Cas2	2.70594	0.0013742	7.9	13.2	10.4	77	74.5	67
SP5448_03165	ccdA	CP008776	Cytochrome c-type biogenesis protein CcdA homolog, associated with MetSO reductase	4.36783	1.45e-05	0.8	1.7	1.4	40.3	31.2	74.7
SP5448_03170	tlpA	CP008776	Thiol:disulfide oxidoreductase associated with MetSO reductase	4.4611	1.45e-05	0.5	1.5	1.7	48.2	35.5	59.3
SP5448_03175	msrA	CP008776	Peptide-methionine (S)-S-oxide reductase MsrA (EC 1.8.4.11) / Peptide-methionine (R)-S-oxide reductase MsrB (EC 1.8.4.12)	5.01747	3.98e-06	0.8	1.5	1.6	68.4	58.2	93
SP5448_03180		CP008776	Two-component response regulator yesN, associated with MetSO reductase	0.398435	0.188087	59	82.8	78	87.1	82.1	123.3
SP5448_03185		CP008776	Two-component sensor kinase yesM (EC 2.7.3.-), associated with MetSO reductase	0.0795785	0.814023	92.7	128.5	127.5	105.2	97.5	174.8
SP5448_03190		CP008776	hypothetical protein	-0.414142	0.162193	107.6	152.8	157.9	97.7	91.5	121.8
SP5448_03195		CP008776	hypothetical protein	-1.6287	0.000725159	470.5	660.4	626.2	172.6	168.7	223.5
SP5448_03200	ahrC.2	CP008776	Arginine pathway regulatory protein ArgR, repressor of arg regulon	1.20774	0.01787	51.1	68.9	77.9	142.4	135.4	179.7
SP5448_03205		CP008776	Transcriptional regulator ArcR essential for anaerobic expression of the ADI pathway, Crp/Fnr family	3.86357	0.000597222	23.3	31.5	37.2	364.7	346.3	730.4
SP5448_03210	arcA	CP008776	Arginine deiminase (EC 3.5.3.6)	4.99901	0.000270516	40.5	32.9	83.2	1463.7	1420.3	1859.6
SP5448_03215		CP008776	Acetyltransferase	5.80099	0.00029093	15	22.1	82	1750.2	1597.6	1902.2
SP5448_03220	arcB	CP008776	Ornithine carbamoyltransferase (EC 2.1.3.3)	5.89797	0.000228732	14.4	21.5	79.3	1711.2	1689.6	2038.3
SP5448_03225		CP008776	Arginine/ornithine antiporter ArcD	5.71766	0.000323927	6	7.3	26.4	542	523.2	816.4
SP5448_03230		CP008776	Putative Xaa-His dipeptidase	5.92112	0.000423828	6.5	9.1	30.1	699.2	750.5	994.1
SP5448_03235	arcC	CP008776	Carbamate kinase (EC 2.7.2.2)	5.66403	0.000393042	7.7	12.9	29.2	734.9	704.3	922.1
SP5448_03240	asnA	CP008776	Aspartate--ammonia ligase (EC 6.3.1.1)	0.096252	0.78404	71.4	104.9	97.3	93.9	106.4	89.2
SP5448_03245		CP008776	16S rRNA (guanine(966)-N(2))-methyltransferase (EC 2.1.1.171)	-0.332517	0.310108	234.6	350.3	345.1	232.1	227.8	268
SP5448_03250	coaD	CP008776	Phosphopantetheine adenylyltransferase (EC 2.7.7.3)	-0.66626	0.0721396	280.2	399.3	387.5	186.7	213.3	271
SP5448_03255		CP008776	Lon-like protease with PDZ domain	-0.909205	0.023766	412.8	553.2	520.8	214.7	235.3	353.4
SP5448_03265		CP008776	hypothetical protein	-0.511156	0.129385	274.4	399.6	382.6	233.4	264.2	234.2
SP5448_03270		CP008776	23S rRNA (adenine(2503)-C(2))-methyltransferase @ tRNA (adenine(37)-C(2))-methyltransferase (EC 2.1.1.192)	-0.420657	0.232179	328.7	455	458.3	283.7	327.1	307.4
SP5448_03275		CP008776	type IV prepilin peptidase PilD / late competence protein ComC processing protease	1.07467	0.00685781	4.1	7.6	5.1	11.1	12.2	14.6
SP5448_03280	dpr	CP008776	DNA protection during starvation protein	-0.441678	0.514958	3957.6	5765.1	5936.4	3657.9	3430	4307.9
SP5448_03285		CP008776	Uncharacterized protein YqgQ	-0.583555	0.135799	154.2	176.3	154.4	108.2	82.4	138.5
SP5448_03290	glcK	CP008776	Glucokinase (EC 2.7.1.2)	-0.105245	0.699434	177.5	208.1	213.8	181	156.2	224.2
SP5448_03295		CP008776	Rhodanese-like domain protein	-0.177623	0.540179	202.3	243.8	234.2	161.8	207	237.8
SP5448_03300	typA	CP008776	GTP-binding protein TypA/BipA	-0.564895	0.177401	1551.7	2295.6	2399.2	1287.3	1473.4	1391.1
SP5448_03305		CP008776	hypothetical protein	-0.254975	0.59682	244	373.3	390.3	279.2	276.9	270.1
SP5448_03310	murD	CP008776	UDP-N-acetylmuramoyl-L-alanine--D-glutamate ligase (EC 6.3.2.9)	-0.859038	0.0204946	428	553.7	515.1	238.2	258.6	330.4
SP5448_03315	murG	CP008776	UDP-N-acetylglucosamine--N-acetylmuramyl-(pentapeptide) pyrophosphoryl-undecaprenol N-acetylglucosamine transferase (EC 2.4.1.227)	-1.11134	0.00784307	579	779.4	753.7	294	304.5	374.7
SP5448_03320	divIB	CP008776	Cell division protein FtsQ	-0.928103	0.0309561	457.3	628.7	624.4	250.6	285.5	362.4
SP5448_03325	ftsA	CP008776	Cell division protein FtsA	-0.928728	0.0196823	1541	2006.4	1887.6	840.3	745.2	1348.9
SP5448_03330	ftsZ	CP008776	Cell division protein FtsZ	-0.698243	0.0403153	1868.5	2394.6	2405.9	1258.7	1266.9	1579
SP5448_03335		CP008776	Pyridoxal phosphate-containing protein YggS	-0.786962	0.0309561	1712.4	2429.2	2443.5	1115.2	1252.6	1415.2
SP5448_03340		CP008776	SepF, FtsZ-interacting protein related to cell division	-0.54136	0.125629	2301.8	3075.8	3087.7	1641.9	1764.2	2447.2
SP5448_03345		CP008776	Cell division integral membrane protein, YggT and half-length relatives	-0.87065	0.0236548	1465.2	2015.4	1976.6	975.7	1073.7	910.1
SP5448_03350		CP008776	Putative RNA-binding protein YlmH	-0.860429	0.0186927	1607.9	2250.1	2152.1	1018.7	1054.1	1210
SP5448_03355	divIVAS	CP008776	Cell division initiation protein DivIVA	-0.653781	0.0632988	1816.2	2558.8	2650.7	1355.2	1570.7	1485
SP5448_03360	ileS	CP008776	Isoleucyl-tRNA synthetase (EC 6.1.1.5)	-0.50324	0.227823	330.8	456.4	471	273.8	295.7	307.6
SP5448_03365		CP008776	hypothetical protein	0.261305	0.443031	646.1	868.2	842.9	718.7	882.6	1284.2
SP5448_03370	mutT	CP008776	Mutator MutT protein (7,8-dihydro-8-oxoguanine-triphosphatase) (EC 3.6.1.-)	1.16474	0.0108866	75.3	114	128.9	193.6	209.4	312.5
SP5448_03375	clpE	CP008776	ATP-dependent Clp protease, ATP-binding subunit ClpE	-1.43079	0.00703943	838.2	1157.4	1171.3	290.5	341.4	581.9
SP5448_03380		CP008776	hypothetical protein	-0.176783	0.684077	512.4	756.6	753.1	488.9	462	894.4
SP5448_03385	artQ	CP008776	ABC transporter, permease protein (cluster 3, basic aa/glutamine/opines)	1.30138	0.00310992	24.3	34.4	29.2	58.9	63.8	103.7
SP5448_03390	artP	CP008776	ABC transporter, ATP-binding protein (cluster 3, basic aa/glutamine/opines)	1.37616	0.00158337	25.8	34.5	33.9	66.5	80	105.1
SP5448_03395	phr	CP008776	Deoxyribodipyrimidine photolyase (EC 4.1.99.3)	-1.51098	0.00316932	96.6	129.3	129.1	28.3	36.8	63.5
SP5448_03400		CP008776	phosphoglucomutase/phosphomannomutase family protein	2.69134	0.000352452	342.4	438.3	419.4	2473.8	2607.4	2647.1
SP5448_03405	folD	CP008776	Methenyltetrahydrofolate cyclohydrolase (EC 3.5.4.9) / Methylenetetrahydrofolate dehydrogenase (NADP+) (EC 1.5.1.5)	0.873434	0.0268738	107.2	147.9	136.5	237.2	223.1	254.2
SP5448_03410	xseA	CP008776	Exodeoxyribonuclease VII large subunit (EC 3.1.11.6)	1.19708	0.00392776	114.3	143.3	145.7	247	276.5	426.3
SP5448_03415	xseB	CP008776	Exodeoxyribonuclease VII small subunit (EC 3.1.11.6)	0.642042	0.0516116	103.8	144	124.3	162.2	194.6	225.8
SP5448_03420	fps	CP008776	(2E,6E)-farnesyl diphosphate synthase (EC 2.5.1.10)	0.458523	0.158125	166.3	223.4	224.4	237.4	253.8	360.5
SP5448_03425		CP008776	RNA binding methyltransferase FtsJ like	0.168123	0.627216	225.6	299.6	306.9	256.8	267.9	428.1
SP5448_03430	argR1	CP008776	Arginine repressor ArgR, putative	0.0953854	0.786598	134.7	200.8	197.1	169	157.4	244.7
SP5448_03435	recN	CP008776	DNA repair protein RecN	0.314118	0.338448	170.7	244.5	248.3	236.2	256.5	329.7
SP5448_03440		CP008776	hypothetical protein	0.361853	0.283261	189.2	282.8	282.7	280.3	309.3	371.2
SP5448_03445		CP008776	DegV family protein	0.796031	0.0134439	321.6	439	456.1	652.8	654.6	791.2
SP5448_03450		CP008776	FIG006988: Lipase/Acylhydrolase with GDSL-like motif	0.870904	0.0123647	329.7	481.8	487	687.8	738.1	935.2
SP5448_03455		CP008776	YfaA	0.809159	0.0134758	220.8	332.5	318.9	466.5	495.9	547
SP5448_03460		CP008776	DNA-binding protein HBsu	-0.975059	0.0134758	7220.6	10283.7	10916.9	4130.7	4567.7	5654.5
SP5448_03465	int.2	CP008776	Phage integrase	1.14891	0.0283422	17.8	23.9	23.1	37.1	39.9	78
SP5448_03470		CP008776	hypothetical protein	0.925051	0.037639	46.4	62.5	62.6	86.4	111.6	131.9
SP5448_03475		CP008776	Phage protein	0.881879	0.0633493	47.4	66.2	59.3	75.5	100.3	157.2
SP5448_03480		CP008776	putative repressor protein	0.827719	0.018705	53.3	70	72.8	95.8	123.7	131
SP5448_03495		CP008776	Phage protein	-2.7267	0.00134461	23.5	28.8	27.7	3	8	1
SP5448_03500		CP008776	Phage antirepressor protein	-2.33364	0.00185946	28.3	37.6	39.9	4.6	3.9	12.2
SP5448_03505		CP008776		-2.06833	0.0283422	20.3	30.1	28.8	4.8	1.9	14.9
SP5448_03510		CP008776	putative protein Ymh	-0.0965769	0.805191	67.1	93.9	98.3	67.8	66.9	111.5
SP5448_03520		CP008776	Phage protein	-1.23825	0.00383559	917.4	1236.5	1093	408.3	403.3	571.4
SP5448_03525		CP008776	Phage protein	-1.32806	0.0623541	16	24.9	28.4	3.8	9.6	15
SP5448_03530	xis	CP008776	hypothetical protein	-0.454246	0.473981	9.7	13.5	12.9	4.6	6.5	19.1
SP5448_03535		CP008776	Phage protein	-2.4641	0.031888	10.3	15.4	14.7	2.3	0	4.3
SP5448_03540		CP008776	Phage replication protein	-0.510037	0.45615	8	10.8	12.6	6.5	4.2	11.6
SP5448_03545		CP008776	Phage DNA replication protein O	-1.50013	0.262771	9.5	15.8	14.6	3.7	0.7	14.8
SP5448_03550		CP008776	hypothetical protein	-1.91051	0.0632988	7.6	15.9	17.4	5.5	0	6.8
SP5448_03560		CP008776	hypothetical protein	-2.17835	0.011399	15.2	23.6	18.5	2.1	3.7	4.8
SP5448_03565		CP008776	Phage protein	-1.04023	0.173403	12.5	18.5	15.3	7.3	2.3	16.9
SP5448_03570		CP008776	Recombinational DNA repair protein RecT (prophage associated)	-0.793958	0.111954	14.4	20.8	19.1	7.5	7.1	17.8
SP5448_03575		CP008776	Phage protein	-1.09095	0.0547548	18.6	28.6	23.1	9.1	5.7	20.2
SP5448_03585		CP008776	hypothetical protein	-0.483536	0.216639	14.2	19.8	20.6	9.2	11.2	19.2
SP5448_03590		CP008776	Phage protein	-1.04295	0.187267	18	21.4	19.1	10	5.5	12.8
SP5448_03595		CP008776	Phage protein	-1.16483	0.102053	17.2	27.7	27.4	5.8	11.3	14.7
SP5448_03600		CP008776	phage protein homolog lin2602	-0.290148	0.507426	13.1	16.9	16.2	7.8	10.4	22.5
SP5448_03605		CP008776	FIG021474: Phage protein	-3.21022	0.00018479	44.1	76.7	75.5	7.8	3	8.5
SP5448_03610		CP008776	Phage-associated HNH homing endonuclease	-0.8385	0.0844583	9.8	12.5	15.4	7.4	4.4	8.1
SP5448_03620		CP008776	FIG018599: Phage-associated protein	-0.338797	0.757523	8.4	16.4	12.4	8.8	5.7	15.6
SP5448_03625		CP008776	Phage portal protein; Phage capsid and scaffold	0.289191	0.665616	4.3	8.6	7.6	4.8	6.2	17.9
SP5448_03630		CP008776	Phage protein	-0.123031	0.756406	84.4	110.8	114.4	81.4	76.2	133.1
SP5448_03635		CP008776	FIG021930: Phage-associated protein	0.606864	0.0838836	108.8	136.4	136.1	176	195.8	208.8
SP5448_03645		CP008776	Phage protein	1.21818	0.00273399	4.7	6.2	5.7	11.7	15.3	15.7
SP5448_03650		CP008776	Phage terminase	-0.538445	0.479555	7.3	12	10.6	2.9	4.5	18
SP5448_03655		CP008776	Phage capsid and scaffold	-0.80753	0.192678	8.2	9.4	13.2	4.3	4.4	7.8
SP5448_03660		CP008776	Phage major capsid protein	0.279335	0.712008	5.5	8.9	9.8	6.4	5.6	24.7
SP5448_03665		CP008776	FIG021300: Phage-associated protein	0.513143	0.313028	6.5	6.9	6.6	8.5	6.3	17.8
SP5448_03670		CP008776	FIG017897: Phage protein	-0.434401	0.40063	4.3	8.9	7.6	2.7	4.8	7.5
SP5448_03675		CP008776	FIG018632: Phage-associated protein	-0.110347	0.855419	5.6	9.1	8	5.5	4.5	12.3
SP5448_03680		CP008776	FIG020717: Phage-associated protein	0.738298	0.31801	4	6.4	5.2	6	7.5	16.8
SP5448_03685		CP008776	FIG018217: Phage-associated protein	-0.784947	0.215474	4.1	5.3	5.2	2.5	0.8	5.3
SP5448_03690		CP008776	Phage major tail protein	1.04671	0.11152	4.9	8.8	7.8	9.6	11.1	34.2
SP5448_03695		CP008776	Phage protein	0.383547	0.697413	3.6	5.7	5.6	2.7	3.9	24.1
SP5448_03700		CP008776	Phage protein	-0.223566	0.786598	3.2	6.8	5.7	3.1	2.7	8
SP5448_03705		CP008776	Phage minor tail protein	0.423339	0.474673	4.2	6.3	7	5.3	5.7	16.5
SP5448_03710		CP008776	FIG022125: Phage-associated protein	0.380158	0.493901	3.9	6.6	5.5	5.1	4.8	14.3
SP5448_03715		CP008776	Phage hyaluronidase	0.451348	0.464887	3.8	5.7	5.4	5.7	4.2	13.8
SP5448_03720		CP008776	hypothetical protein	0.234001	0.646448	3.2	4.4	4.6	2.9	5.2	7.3
SP5448_03725		CP008776	Phage protein	0.53231	0.313564	4.4	6.7	6.2	6.2	7.4	13.8
SP5448_03730		CP008776	Phage holin	0.552022	0.443221	3.5	5.8	5.1	4.6	7.4	11.5
SP5448_03735		CP008776	Phage holin	0.520868	0.713751	2.5	4.8	4.8	10	1.1	14
SP5448_03740		CP008776	hypothetical protein	0.485335	0.520316	1.5	2.8	0.9	1.3	6.9	1.8
SP5448_03745		CP008776	Phage-associated cell wall hydrolase	1.8884	0.00742407	4.7	6.2	6.7	18.3	18.4	42.2
SP5448_03750		CP008776	hypothetical protein	6.17206	0.00013643	11.3	18.1	18.3	1014.3	1384.7	1212.5
SP5448_03755	spd3	CP008776	Streptococcal extracellular nuclease 3; Mitogenic factor 3	6.27228	0.00028336	48.2	66.1	65.7	4528.2	4801.1	4667.9
SP5448_03760		CP008776	Paratox	0.284699	0.741049	12.3	22.7	22.8	16.3	22.3	32.6
SP5448_03765		CP008776	Lead, cadmium, zinc and mercury transporting ATPase (EC 3.6.3.3) (EC 3.6.3.5); Copper-translocating P-type ATPase (EC 3.6.3.4)	1.64023	0.00844264	66.4	119.4	141.8	341.9	296.2	343.6
SP5448_03775	pyrD	CP008776	Dihydroorotate dehydrogenase (fumarate) (EC 1.3.98.1)	0.0679691	0.936832	198.5	320.5	297.8	204.8	255.5	417.2
SP5448_03780	gpmA	CP008776	Phosphoglycerate mutase (EC 5.4.2.11)	-0.255617	0.507467	1399.5	1859.6	1961.2	1202.8	1313.3	1898.3
SP5448_03785		CP008776	Transcriptional repressor for NAD biosynthesis in gram-positives	0.599462	0.110952	124	174.5	162.2	211.2	193.2	301.2
SP5448_03795		CP008776	Substrate-specific component NiaX of predicted niacin ECF transporter	0.849631	0.0434572	227.1	300.9	312	445.1	467.2	603
SP5448_03800		CP008776	Formate/nitrite family of transporters	2.75668	0.000465246	29.5	38.9	42.9	236.3	198.2	347.8
SP5448_03805		CP008776	hypothetical protein	-0.421063	0.189902	150.9	191.3	186.8	143.2	167.1	93.3
SP5448_03810	recR	CP008776	Recombination protein RecR	0.484212	0.103235	172.3	236.7	232.1	278.6	292.2	319.4
SP5448_03815	ddl	CP008776	D-alanine--D-alanine ligase (EC 6.3.2.4)	0.609362	0.0612746	199	303.8	301.6	366.5	379	468
SP5448_03820	murF	CP008776	UDP-N-acetylmuramoyl-tripeptide--D-alanyl-D-alanine ligase (EC 6.3.2.10)	0.226994	0.516038	485.4	659.7	660.2	584.3	652.1	890.1
SP5448_03825		CP008776	putative membrane protein	0.803701	0.0209248	315.1	471.5	510.5	656.2	698.9	882.5
SP5448_03830	prfC	CP008776	Peptide chain release factor 3	-0.316241	0.375248	538.5	750.2	774.2	464.1	498.7	699.4
SP5448_03835	deaD	CP008776	DEAD-box ATP-dependent RNA helicase DeaD (= CshA) (EC 3.6.4.13)	-0.712514	0.10655	1504.9	2242.3	2328.4	975.9	1181.6	1547
SP5448_03840		CP008776	Kup system potassium uptake protein	-0.526716	0.322487	96.9	138	132	71.2	76.2	107.5
SP5448_03845		CP008776	UPF0213 protein YazA	-0.296902	0.540179	57.9	80.1	77.2	55.1	59.3	58.5
SP5448_03850		CP008776	tRNA(1)(Val) (adenine(37)-N(6))-methyltransferase (EC 2.1.1.223)	-0.136456	0.715372	71.6	98.3	92.4	66.5	79.3	92.5
SP5448_03855		CP008776	Acyl-ACP:1-acyl-sn-glycerol-3-phosphate acyltransferase (EC 2.3.1.n4)	-0.345379	0.310614	160.5	236.2	237.9	140.5	151.9	205.2
SP5448_03860		CP008776	Late competence protein ComEA, DNA receptor	1.92505	0.00366567	1.2	1.7	1.9	6.4	5.4	18.9
SP5448_03865	comEC	CP008776	DNA internalization-related competence protein ComEC/Rec2	1.95422	0.00494726	1.6	2.4	2.6	7.2	8.3	23.5
SP5448_03870	holA	CP008776	DNA polymerase III delta subunit (EC 2.7.7.7)	0.288967	0.312915	74.9	97.9	93.3	94.7	100.3	132.1
SP5448_03875	sodA	CP008776	Superoxide dismutase [Mn] (EC 1.15.1.1)	-2.07386	0.000725159	2758.2	4034	4029.3	682	667.4	1316.1
SP5448_03880		CP008776	hypothetical protein	-1.41574	0.01783	333.2	435.1	441.7	135.6	156.4	157.1
SP5448_03885		CP008776	hypothetical protein	-1.07698	0.102252	420.5	513.4	553.1	196.8	195.4	328.5
SP5448_03890		CP008776	hypothetical protein	-1.04792	0.0927998	477.4	652.9	688.6	244.4	258.6	382.2
SP5448_03895		CP008776	FIG01115059: hypothetical protein	-1.09802	0.0200207	256.3	361.6	335.4	124.6	132.2	190.2
SP5448_03900	queA	CP008776	S-adenosylmethionine:tRNA ribosyltransferase-isomerase (EC 2.4.99.17)	-0.98868	0.0109701	225.3	324.1	316.1	123.2	145.5	163.1
SP5448_03905	nagB	CP008776	Glucosamine-6-phosphate deaminase (EC 3.5.99.6)	2.38129	0.00126151	53.7	73.5	71.9	266.9	338.5	460.5
SP5448_03910		CP008776	SSU rRNA pseudouridine(516) synthase (EC 5.4.99.19)	1.16203	0.00861705	126	164.5	175	307.5	352	379.8
SP5448_03915		CP008776	Competence protein CoiA	2.26868	0.00156485	16.4	22.6	22.1	84.4	108.2	112.6
SP5448_03920	pepB	CP008776	Oligoendopeptidase F	0.680587	0.0794027	124.8	184.3	184.9	219.9	256.9	312
SP5448_03925		CP008776	Major facilitator:Oxalate:Formate Antiporter	-0.0308801	0.949668	20.5	33.6	32.2	20.3	20	50.7
SP5448_03930		CP008776	Uncharacterized SAM-dependent O-methyltransferase	-0.00474509	0.986514	143	210	208.9	162.7	187.1	204.1
SP5448_03935	prsA	CP008776	Foldase protein prsA 1 precursor (EC 5.2.1.8)	0.523848	0.082959	587.3	841.1	846.8	936.8	1098.1	1210
SP5448_03940	alaS	CP008776	Alanyl-tRNA synthetase (EC 6.1.1.7)	0.204352	0.617515	219.4	307.5	316.9	297.1	306.8	359.3
SP5448_03945		CP008776	Transcriptional regulator, Xre family	-0.0616411	0.899502	39.5	49.1	57.8	43.5	36.6	61.7
SP5448_03950		CP008776	hypothetical protein	1.45606	0.0150598	26.6	37.6	40.4	86.5	64.8	156.5
SP5448_03955		CP008776	Membrane-bound protease, CAAX family	1.08056	0.0446235	32	52.3	49.7	78.2	73.6	142.1
SP5448_03960		CP008776	Mobile element protein	0.388357	0.334285	12.1	22	20	31.4	23.3	17.1
SP5448_03970		CP008776	Mobile element protein	0.226782	0.457662	26.2	39.4	38	33.6	48	39.5
SP5448_03975		CP008776	Transposase	0.28739	0.399353	25.9	38.6	46.7	36.8	50.2	46.7
SP5448_03980		CP008776	Chloride channel protein	0.445435	0.232179	42.7	64.8	69.8	63.3	70.2	111.3
SP5448_03985	nrdF	CP008776	Ribonucleotide reductase of class Ib (aerobic), beta subunit (EC 1.17.4.1)	-1.94754	0.00158565	1106.6	1780.1	1778.1	323.4	406.4	461.7
SP5448_03990	nrdE.2	CP008776	Ribonucleotide reductase of class Ib (aerobic), alpha subunit (EC 1.17.4.1)	-1.79956	0.00101845	1129.5	1802.7	1785.9	374	453	506.3
SP5448_03995	nrdH	CP008776	Glutaredoxin-like protein NrdH, required for reduction of Ribonucleotide reductase class Ib	-1.28698	0.00431837	424.4	644.9	718.2	228.9	251.2	233.6
SP5448_04000	ptsH	CP008776	Phosphotransferase system, phosphocarrier protein HPr	-0.544431	0.0819592	9370	12116.7	11807.2	6673.3	7103.2	9114.9
SP5448_04005	pstI	CP008776	Phosphoenolpyruvate-protein phosphotransferase of PTS system (EC 2.7.3.9)	-0.327309	0.380005	2117.8	2956.5	3187.8	1976.9	2246.9	2274.5
SP5448_04010	gapN	CP008776	Glyceraldehyde-3-phosphate dehydrogenase (NADP(+)) (EC 1.2.1.9)	-1.1759	0.0138928	1071.3	1446	1457.9	527.9	516	716.8
SP5448_04015		CP008776	Peptidoglycan N-acetylglucosamine deacetylase (EC 3.5.1.-)	2.52936	5.83e-05	201.5	268.4	273.5	1247.9	1448.4	1590.4
SP5448_04020	deaD2	CP008776	ATP-dependent RNA helicase YfmL	0.373714	0.232763	260.3	385.9	386	376.2	401.5	559.5
SP5448_04025	udk	CP008776	Uridine kinase (EC 2.7.1.48)	-0.429767	0.259271	281.3	400.2	399.9	245.5	235.2	318.1
SP5448_04030		CP008776	hypothetical protein	-0.0153007	0.976134	16.5	26.8	24	24.8	26	15.8
SP5448_04035		CP008776	FIG01115656: hypothetical protein	-1.65168	0.00290648	163.3	208.5	208.5	51.9	67.3	63.4
SP5448_04040		CP008776	Free methionine-(R)-sulfoxide reductase, contains GAF domain	-0.0159928	0.955371	282.6	430.5	436.9	354.1	370.8	391.7
SP5448_04045		CP008776	DNA polymerase III subunits gamma and tau (EC 2.7.7.7)	0.0355941	0.912849	294.7	458.2	474.2	351	401.9	488.8
SP5448_04050		CP008776	hypothetical protein	-0.264378	0.39713	331.8	473.2	503.5	346.3	337.1	390.3
SP5448_04055	birA	CP008776	Biotin operon repressor / Biotin--protein ligase (EC 6.3.4.9)(EC 6.3.4.10)(EC 6.3.4.11)(EC 6.3.4.15)	-0.250335	0.443115	158.1	241.5	257.5	161.6	172.8	208.8
SP5448_04060	inlA	CP008776	internalin, putative	5.38461	1.31e-05	5.1	7.7	9.3	433.9	352.6	261.5
SP5448_04065	metK2	CP008776	S-adenosylmethionine synthetase (EC 2.5.1.6)	-0.5996	0.0537384	432.7	568.7	560.5	356.2	342.3	324.1
SP5448_04070	murZ	CP008776	UDP-N-acetylglucosamine 1-carboxyvinyltransferase (EC 2.5.1.7)	0.385966	0.273644	242.6	342.2	340.1	377	409.5	409.1
SP5448_04075	grab	CP008776	Protein G-related alpha 2 macroglobulin-binding protein (GRAB)	-5.43166	0.00305906	4710.3	6557.8	6998	102.4	93.5	274.5
SP5448_04080		CP008776	Ribosomal-protein-S5p-alanine acetyltransferase (EC 2.3.1.128)	-0.262891	0.485115	212.2	279.6	273	172.3	216.2	251.1
SP5448_04085		CP008776	Cytosolic protein containing multiple CBS domains	-0.000421296	0.999323	253.6	331	329.1	261.9	290.2	363.2
SP5448_04090	map	CP008776	Methionine aminopeptidase (EC 3.4.11.18)	-0.404041	0.249237	750	1069	1152.5	621.5	684.5	936.7
SP5448_04095		CP008776	Inner membrane protein YihY, formerly thought to be RNase BN	-0.444293	0.206483	422.2	636.4	656.9	372.4	386	486.5
SP5448_04100		CP008776	3-phosphoshikimate 1-carboxyvinyltransferase (EC 2.5.1.19)	0.329979	0.408116	60.9	94.3	88.8	84.3	90.8	133.3
SP5448_04105	aroK	CP008776	Shikimate kinase I (EC 2.7.1.71)	-0.135996	0.743664	48.4	75.1	69.9	55.6	56.9	60.3
SP5448_04110		CP008776	Cell envelope-associated transcriptional attenuator LytR-CpsA-Psr, subfamily F1	0.491095	0.0897089	198.3	272.1	285.4	323.5	348	381.2
SP5448_04115		CP008776	23S rRNA (uracil(1939)-C(5))-methyltransferase (EC 2.1.1.190)	-1.20949	0.00245961	307.3	410.8	411.1	133.5	152.9	203.3
SP5448_04125		CP008776	Thioesterase	-1.28371	0.00146243	333.7	471.2	503.2	153.8	188.2	187.6
SP5448_04130		CP008776	ATP-dependent Zn protease	0.508573	0.31801	156.1	243.6	244.3	255.9	311.8	336.7
SP5448_04135		CP008776	Uncharacterized MFS-type transporter	3.40075	0.0256197	5	7.1	7.8	62.4	72.6	106.8
SP5448_04140		CP008776	Dihydrolipoamide acyltransferases	3.11044	0.0121354	48.5	54.4	50.6	353.7	393.9	649.9
SP5448_04145	rsuA	CP008776	SSU rRNA pseudouridine(516) synthase (EC 5.4.99.19)	0.846644	0.0200459	60.2	82.1	78.9	111	142.4	146.2
SP5448_04150		CP008776	Putative transposase InsK for insertion sequence element IS150	2.043	0.000644767	3.2	4.3	5.5	20.5	19.6	21.5
SP5448_04155		CP008776	Transposase	0.955821	0.465665	2.7	0	0.8	3.3	0	10.4
SP5448_04165	obgE	CP008776	GTP-binding protein Obg	0.319418	0.334285	274.9	357.8	364.3	358.8	397.3	489.3
SP5448_04170		CP008776	hypothetical protein	0.569222	0.250262	62.4	107.4	114.2	156.8	165	97.6
SP5448_04175		CP008776	Ribosyl nicotinamide transporter, PnuC-like	3.00618	2.28e-05	16.2	19.4	19.4	124.6	134.3	216.5
SP5448_04180	bglA.2	CP008776	6-phospho-beta-glucosidase (EC 3.2.1.86)	3.37733	0.000378855	1.8	2.7	3.1	24.7	32.4	54.8
SP5448_04185		CP008776	Outer surface protein of unknown function, cellobiose operon	3.2437	0.000583086	2.3	2.7	3.5	25.5	31.9	53.3
SP5448_04190		CP008776	Transcriptional antiterminator of lichenan operon, BglG family	3.63452	0.000814582	2.8	4.3	4.6	47	47.2	92.1
SP5448_04195		CP008776	PTS system, cellobiose-specific IIB component (EC 2.7.1.205)	3.54456	0.000811229	3.5	5.7	3.4	51.1	59.6	65.1
SP5448_04200		CP008776	PTS system, cellobiose-specific IIA component (EC 2.7.1.205)	3.41619	0.00208115	2	4.6	5.4	44.9	50	54.5
SP5448_04205		CP008776	hypothetical protein	3.24318	0.00173865	3.1	4.7	4.4	47.2	36.2	59.3
SP5448_04210		CP008776	PTS system, cellobiose-specific IIC component	3.49982	0.00194142	3.8	4.8	5.5	53.1	51.5	92.2
SP5448_04220	glnQ.2	CP008776	Glutamine ABC transporter, ATP-binding protein GlnQ	-2.95256	0.000507619	1509.6	2109	2266.7	201.8	236.8	322.1
SP5448_04225	glnH	CP008776	Glutamine ABC transporter, substrate-binding protein GlnH / Glutamine ABC transporter, substrate-binding protein GlnH / Glutamine ABC transporter, permease protein GlnP	-2.88083	0.000423828	1182.9	1688.4	1780.5	166.1	189.3	279.4
SP5448_04230	uvrB	CP008776	Excinuclease ABC subunit B	-1.14113	0.00343185	523.8	656	655.8	234.9	247.4	359.2
SP5448_04235		CP008776	Component involved in D-alanylation of teichoic acids	-1.5586	0.0175767	150.8	227.7	235.1	82.1	116.7	31.8
SP5448_04240	dltA	CP008776	D-alanine--poly(phosphoribitol) ligase subunit 1 (EC 6.1.1.13)	-1.06609	0.00505121	569.1	806	856.6	316.7	349.2	385.4
SP5448_04245		CP008776	D-alanyl transfer protein DltB	-1.23532	0.00393078	531.6	870.3	940.8	299.1	322	344.6
SP5448_04250		CP008776	D-alanine--poly(phosphoribitol) ligase ACP subunit (EC 6.1.1.13)	-1.4748	0.00256828	546.6	867.7	1006	265.9	281.2	295.2
SP5448_04255	dltD	CP008776	Poly(glycerophosphate chain) D-alanine transfer protein DltD	-1.50549	0.00101845	560	886.9	921	259.2	286.4	267.3
SP5448_04260		CP008776	Esterase (EC 3.1.1.-)	-1.5314	0.000773937	679	1021.7	1098.2	306.3	304.1	336.6
SP5448_04265		CP008776	hypothetical protein	-1.18457	0.0927998	21.7	51.2	70.5	36.7	20.4	8
SP5448_04275	malX	CP008776	Maltodextrin ABC transporter, substrate-binding protein MdxE	6.95338	0.000452511	30.9	34.9	58.2	4101.6	4321.5	7258.3
SP5448_04285	amyB	CP008776	Neopullulanase (EC 3.2.1.135)	6.55628	0.000423828	33	40	58.6	3653.8	3613.7	5245.1
SP5448_04290	amyA	CP008776	Cyclomaltodextrin glucanotransferase (EC 2.4.1.19)	6.07353	0.000724317	53.8	70.2	91.2	4763.6	4341.9	5303.8
SP5448_04295	malC	CP008776	Maltodextrin ABC transporter, permease protein MdxF	5.69301	0.00094924	51.4	70.7	86.6	3926.3	3457.3	3352.4
SP5448_04300	malD	CP008776	Maltodextrin ABC transporter, permease protein MdxG	5.74833	0.00082017	58.6	77.9	96.2	4310.5	3956.3	4160.3
SP5448_04305	malA	CP008776	Maltodextrose utilization protein YvdJ	6.32783	0.000781419	48	69.6	89.7	6063	5391.1	4973.5
SP5448_04310		CP008776	Transcriptional regulator, LacI family	3.65725	0.000210234	20	25	28	299.3	305.7	344.7
SP5448_04315	malG	CP008776	Maltodextrin ABC transporter, permease protein MdxG	4.62024	0.000648481	17.8	26	31.2	438.7	674.3	815.2
SP5448_04320	malF	CP008776	Maltodextrin ABC transporter, permease protein MdxF	5.07995	0.000627259	19.4	27.1	35	651.2	927.1	1318.7
SP5448_04325	malE	CP008776	Maltodextrin ABC transporter, substrate-binding protein MdxE	4.84384	0.000379659	69.7	87.7	103.6	1701	2353.6	3874.8
SP5448_04330	malR	CP008776	Maltose operon transcriptional repressor MalR, LacI family	2.04766	0.000134362	23.4	29.6	29.9	96.8	120.9	136
SP5448_04335	malM	CP008776	4-alpha-glucanotransferase (amylomaltase) (EC 2.4.1.25)	5.02404	0.000286915	8.3	12.4	15.4	264.8	417	631.3
SP5448_04340	glgP	CP008776	Maltodextrin phosphorylase (EC 2.4.1.1)	4.76288	0.000121447	15.1	22.3	24.6	359.5	625.7	850.3
SP5448_04345		CP008776	putative lipoprotein	-0.201174	0.551949	74.8	112.3	112	71.1	81.2	106.7
SP5448_04350	int.1	CP008776	Phage integrase	0.168327	0.697413	21.1	31.3	28.1	21.1	25.7	49
SP5448_04355		CP008776	unknown protein encoded by bacteriophage BP-933W	-0.617304	0.101179	85.2	130.3	130.6	56.2	70.1	100.4
SP5448_04360		CP008776	CI-like repressor, phage associated	-0.835266	0.0346485	78.2	122.4	127	52.1	48.8	82.3
SP5448_04375		CP008776	Phage protein	0.0517099	0.864299	92.6	137.7	115.8	99.5	114.6	144.3
SP5448_04380		CP008776	Phage protein	-0.480926	0.211607	39.5	62.9	62.4	34.6	47.3	34.1
SP5448_04385		CP008776	Phage protein	-0.738162	0.0417141	241.3	328.1	308.7	144.6	177	204.2
SP5448_04390		CP008776	Phage protein	-0.740111	0.109285	29.9	39	37.6	14.2	19	32.7
SP5448_04395		CP008776	hypothetical protein	-0.621537	0.0533993	444	642	759.9	444.9	362.6	367.7
SP5448_04400		CP008776	Phage protein	-0.824176	0.0207077	15.5	25.9	21.4	10.5	10.1	13
SP5448_04405		CP008776	Phage DNA replication protein O	-0.593392	0.191758	15.7	24.5	21.1	9.6	11.6	19.4
SP5448_04410		CP008776	Helicase loader DnaI	-0.247367	0.646448	21.5	34.7	29.1	19.8	14.6	43.5
SP5448_04420		CP008776	Phage protein	-0.324614	0.59682	18.3	28.2	21.9	15.7	8.6	39.9
SP5448_04425		CP008776	Phage protein	-0.670073	0.0725364	20.6	26.8	24.6	14	11	20.3
SP5448_04430		CP008776	hypothetical protein	-0.85628	0.0734482	14.5	25.3	22.7	8	7.9	19.4
SP5448_04435	ssb1	CP008776	Phage essential recombination function protein, Erf	-0.326328	0.629929	22.2	31	26.1	16.7	10.9	47.5
SP5448_04440	ssb2	CP008776	Phage essential recombination function protein, Erf	-0.752043	0.185833	18.8	26.2	23.7	8.4	10.2	25.7
SP5448_04445		CP008776	Phage protein	-1.80497	0.0270381	16.4	22.6	20.6	2.8	2.5	14.6
SP5448_04450		CP008776	Endodeoxyribonuclease RusA	-0.660814	0.178131	16.8	24.7	21	9.4	9.2	23
SP5448_04455		CP008776	hypothetical protein	-0.199037	0.681942	17.6	27.4	21.1	14	12.8	36.2
SP5448_04460		CP008776	hypothetical protein	-2.02904	0.0126762	20.2	30.1	22.8	1.2	6.2	13.8
SP5448_04465		CP008776	Phage protein	-1.20721	0.0279814	16.8	22.5	22.5	5.4	5.4	18.5
SP5448_04475		CP008776	Phage protein	-0.778255	0.0726277	21.1	26.3	25.4	13.5	8	23
SP5448_04480		CP008776	phage protein homolog lin2602	-0.79248	0.139454	20.7	28	26.3	9.7	8.4	31.8
SP5448_04485		CP008776	Phage protein	-1.13849	0.10171	14.8	18.5	17.2	5.2	2.9	20.9
SP5448_04490		CP008776	hypothetical protein	-0.467787	0.711452	12.3	12.8	13.4	6.4	6.7	16.4
SP5448_04495		CP008776	Phage protein	-0.580078	0.313028	20.2	25.4	23.2	10.8	16.4	18.8
SP5448_04500		CP008776	Phage protein	0.272525	0.54507	6	8.9	10.3	6.4	9.4	17.2
SP5448_04505		CP008776	Phage terminase, large subunit	0.181352	0.740606	7.5	11	11.5	8	6.8	25.4
SP5448_04510		CP008776	Phage portal protein	0.369768	0.444699	7	9.7	9.9	8.9	7.3	23.4
SP5448_04515		CP008776	Phage protein	0.698466	0.238013	6.9	10.1	10.1	10.3	9	35.9
SP5448_04520		CP008776	Phage protein	-0.503303	0.452374	8.1	12	8.8	8.4	2.8	10.3
SP5448_04530		CP008776	Phage capsid and scaffold	-0.121604	0.830948	19	30.4	28.6	13.2	20.1	47.1
SP5448_04535		CP008776	Phage major capsid protein	-0.376478	0.442997	19.6	25.7	27	11.7	16.3	31.3
SP5448_04540		CP008776	Phage transcriptional terminator	-0.475835	0.310633	19.7	26.9	25.9	13.1	11.3	32.5
SP5448_04545		CP008776	Phage protein	-0.803383	0.16294	11.4	14.6	14.5	9.9	3	12.1
SP5448_04550		CP008776	Phage protein	-0.356057	0.431808	15	26.9	22.1	18.7	11.4	19.1
SP5448_04555		CP008776	Phage protein	-0.536595	0.268701	19.6	25.7	25.5	11.1	13.5	26.1
SP5448_04560		CP008776	Phage protein	-0.232569	0.741049	9.9	14.3	14.5	8.7	4.3	30
SP5448_04565		CP008776	hypothetical protein	-0.682518	0.187874	14	19.7	18.8	8.8	7.1	17.8
SP5448_04570		CP008776	Phage protein	-0.286298	0.736216	8.6	13.6	15.5	10.7	4	20.7
SP5448_04575		CP008776	Phage protein	-0.694171	0.300774	12.3	19.4	18	9.6	3.3	25.6
SP5448_04580		CP008776	Phage minor tail protein	0.122229	0.830948	12.6	17.1	18.3	13.1	10.9	35.6
SP5448_04585		CP008776	hypothetical protein	-0.113005	0.83281	12.1	17.4	18.3	8.6	10.8	31.2
SP5448_04590		CP008776	Phage protein	-0.20377	0.717203	10.9	16.1	16.5	8.8	7.1	28.4
SP5448_04595		CP008776	putative minor structural protein	-0.0427316	0.931574	9.9	15.1	14.2	9.2	9.2	22.5
SP5448_04600		CP008776	Phage protein	-1.24982	0.122568	10	14.7	14.8	3.7	2.2	12.6
SP5448_04610		CP008776	hypothetical protein	0.106579	0.810751	7.2	11.9	10.2	8.8	7.9	16
SP5448_04615		CP008776	Phage holin	0.231752	0.684077	8.4	16.8	15.9	14.1	8.4	31.1
SP5448_04620		CP008776	Phage-associated cell wall hydrolase	0.542109	0.293786	12.3	18.2	20	20.1	14.3	50.5
SP5448_04625		CP008776	Phage protein	0.324165	0.498158	6	9.2	10.7	9.7	8	16.2
SP5448_04630		CP008776	Phage protein	0.297459	0.437573	7.8	10.8	12	9.8	10.9	18.8
SP5448_04635		CP008776	Phage protein	0.417178	0.608447	4.4	7.1	9.1	7.7	5.7	17
SP5448_04640		CP008776	Phage protein	0.528785	0.167173	5.7	6.4	8.8	9.9	6.9	16
SP5448_04645	speA2	CP008776	Exotoxin, phage associated @ Streptococcal pyrogenic exotoxin A (SpeA); Toximoron (Superantigen)	1.79686	0.00867174	7.1	10.9	12.2	31.6	35.7	43.7
SP5448_04650		CP008776	Paratox	0.76679	0.042949	7	12.3	11.6	20.3	21.6	12.6
SP5448_04655		CP008776	Immunoreactive protein Se23.5 (Fragment)	-0.593928	0.0432099	667.3	878.8	904.9	482.1	526.8	606.5
SP5448_04660		CP008776	hypothetical protein	-0.0216365	0.955337	104.9	181	165.6	114.9	124.7	209.7
SP5448_04665		CP008776	Efflux ABC transporter, ATP-binding protein	0.0596338	0.890595	125.8	217.9	198.1	144.7	150.5	282.5
SP5448_04670		CP008776	Transcriptional regulator, GntR family	0.433351	0.284593	100.9	155.9	171	145.5	169.1	270.7
SP5448_04675	dnaE	CP008776	DNA polymerase III alpha subunit (EC 2.7.7.7)	-1.43588	0.00251514	206.3	296.8	296.8	76.9	88.3	132.5
SP5448_04680	pfkA	CP008776	6-phosphofructokinase (EC 2.7.1.11)	-0.773117	0.108558	1977.3	2565.8	2621.8	1399.5	1423.4	1336.7
SP5448_04685	pyk	CP008776	Pyruvate kinase (EC 2.7.1.40)	-0.283906	0.553903	2177.3	3052.4	3182.2	2195.5	2447.2	2180.7
SP5448_04690	sipC	CP008776	Signal peptidase I (EC 3.4.21.89)	0.322713	0.38603	277.5	431.7	444.8	409.1	375.2	680.2
SP5448_04695	glmS	CP008776	Glutamine--fructose-6-phosphate aminotransferase [isomerizing] (EC 2.6.1.16)	0.752841	0.0446235	474.6	637.2	709	833.7	830.8	1484.1
SP5448_04700		CP008776	Protein PhnA	-0.821128	0.098055	371.5	516.9	539	260.7	281.2	254.7
SP5448_04705		CP008776	ABC transporter, permease protein (cluster 3, basic aa/glutamine/opines)	-1.06906	0.0573483	323.6	443.8	446.2	176.8	184.1	211.4
SP5448_04710		CP008776	ABC transporter, ATP-binding protein (cluster 3, basic aa/glutamine/opines)	-0.78978	0.120777	349.8	506.8	515.9	224.5	278.1	282.1
SP5448_04715		CP008776	ABC transporter, substrate-binding protein (cluster 3, basic aa/glutamine/opines)	-0.960523	0.0727205	341.7	458.7	449.3	174.6	221.5	245.4
SP5448_04720	cfa	CP008776	CAMP factor	1.7658	0.000970113	111.3	145.9	136.6	401	425.5	520
SP5448_04725		CP008776	Cobalt-zinc-cadmium resistance protein	-0.158426	0.649024	112	167.8	174.8	127.2	113.1	163.9
SP5448_04730		CP008776	Sodium/glycine symporter GlyP	-0.601633	0.067764	63.9	95.2	103.8	53.6	47.7	69.4
SP5448_04735	pcrA	CP008776	ATP-dependent DNA helicase UvrD/PcrA (EC 3.6.4.12)	-0.187176	0.566993	171.5	229.9	221.4	154.8	182.6	208.7
SP5448_04740		CP008776	hypothetical protein	1.07501	0.0220668	509.8	704.7	857.9	1539.8	1229.4	1525.9
SP5448_04745		CP008776	hypothetical protein	1.071	0.0296862	698.2	996.2	1067.7	1668.1	1543.5	2679.5
SP5448_04750		CP008776	Small integral membrane protein	0.793072	0.091923	398.4	545.4	548.7	833.4	696.7	1071
SP5448_04755		CP008776	General stress protein, Gls24 family	1.18432	0.030357	1010.2	1339.2	1455.5	2584.4	2388.8	3748.5
SP5448_04760		CP008776	hypothetical protein	1.06709	0.0446235	772.8	1004.6	1003.2	2077.5	1571.2	2198.3
SP5448_04765		CP008776	General stress protein, Gls24 family	1.33491	0.0179049	991.9	1299.7	1435.3	2967.8	2736.4	3662.8
SP5448_04770		CP008776	Transcriptional regulator, GntR family	0.623187	0.0374373	248.7	338.2	343.6	433.7	444.3	550
SP5448_04775		CP008776	Transcriptional regulator, AcrR family	1.71556	0.00543076	6.6	7.1	8	18.4	19.7	47.7
SP5448_04780		CP008776	ABC transporter, ATP-binding protein	0.10936	0.834474	46.6	76.6	62.6	49.1	41.7	136.9
SP5448_04785		CP008776	ABC transporter, FliJ domain and fused permease subunit	-0.186462	0.691713	68.3	121.4	92.4	55.5	64.4	144.3
SP5448_04790		CP008776	Type I restriction-modification system, specificity subunit S	-0.0331885	0.931859	100.2	173.1	138.6	98.3	118.2	193
SP5448_04795		CP008776	Membrane protein	0.220389	0.615623	74.7	133	107.6	85.6	106.7	185.9
SP5448_04800		CP008776	hypothetical protein	-1.08759	0.0110493	136.3	179.3	176.3	60.9	74.8	96.5
SP5448_04805	truB	CP008776	tRNA pseudouridine(55) synthase (EC 5.4.99.25)	-1.30238	0.00305595	236.8	343.2	373.2	113.9	120.6	145.1
SP5448_04810	mreA	CP008776	FMN adenylyltransferase (EC 2.7.7.2) / Riboflavin kinase (EC 2.7.1.26)	-1.38277	0.00870295	159	249.5	252	64	70.7	121.8
SP5448_04815	spxA	CP008776	Transcriptional regulator SpxA1	-0.441548	0.12785	919.2	1313.1	1301.4	785.6	896.1	890
SP5448_04820		CP008776	UPF0223 protein YktA	0.126057	0.675676	227.4	277.2	270	251.2	286.6	307.5
SP5448_04825		CP008776	Inositol-1-monophosphatase (EC 3.1.3.25)	0.748053	0.0300125	194.3	262.2	273.8	353.6	358.3	524.2
SP5448_04830		CP008776	tRNA/rRNA cytosine-C5-methyltransferase	0.700361	0.0393119	146.3	211.4	213.2	254.2	306.6	365.3
SP5448_04835	pstS	CP008776	Phosphate ABC transporter, substrate-binding protein PstS (TC 3.A.1.7.1)	0.0398463	0.907914	501.3	751	785.3	582	671.5	821.9
SP5448_04840	pstC	CP008776	Phosphate ABC transporter, permease protein PstC (TC 3.A.1.7.1)	-0.00702399	0.983587	443	628.9	660.2	499.7	544.7	666
SP5448_04845	pstA	CP008776	Phosphate ABC transporter, permease protein PstA (TC 3.A.1.7.1)	-0.299854	0.368936	553.6	772.8	767.7	466.1	536.3	703.6
SP5448_04850	pstB2	CP008776	Phosphate ABC transporter, ATP-binding protein PstB (TC 3.A.1.7.1)	-0.365358	0.288963	616.3	818.3	816	489.3	607.3	647.1
SP5448_04855	pstB	CP008776	Phosphate ABC transporter, ATP-binding protein PstB (TC 3.A.1.7.1)	-0.391938	0.261126	612.6	826.3	823.7	509.5	574.5	629.9
SP5448_04860	phoU	CP008776	Phosphate transport system regulatory protein PhoU	-0.383095	0.270645	572.6	790.1	810.3	520.5	546.8	580.1
SP5448_04865	pepN	CP008776	Lysyl aminopeptidase (EC 3.4.11.15)	-0.276958	0.35686	906.2	1266.3	1326	862.1	916	1082.6
SP5448_04870	ciaR	CP008776	Two component system response regulator CiaR	-0.310639	0.445917	156.2	218.3	238	161	138.9	189.6
SP5448_04875	ciaH	CP008776	Two component system sensor histidine kinase CiaH (EC 2.7.3.-)	-0.109874	0.763593	110.6	146.3	143.7	110.6	121.2	137.9
SP5448_04880	rpsT	CP008776	SSU ribosomal protein S20p	-0.292904	0.406634	3261.5	4657.6	5195.7	3001.2	3539.5	4040.3
SP5448_04885	coaA	CP008776	Pantothenate kinase (EC 2.7.1.33)	2.30265	0.000351867	29.9	44.1	39.6	154.9	199.1	216.5
SP5448_04890		CP008776	16S rRNA (guanine(1207)-N(2))-methyltransferase (EC 2.1.1.172)	2.62301	0.000155558	73.4	117.1	141	568.8	594.7	858.3
SP5448_04895	cdd	CP008776	Cytidine deaminase (EC 3.5.4.5)	1.22927	0.00119563	392.7	517.5	560	1097	1116.7	1201.4
SP5448_04900		CP008776	Purine nucleoside ABC transporter, substrate-binding protein	1.60891	0.000940324	780	1064.7	1145.3	2521.9	2590.1	4140.8
SP5448_04905		CP008776	Purine nucleoside ABC transporter, ATP-binding protein	1.95842	0.000225799	162.5	212	227.3	695.4	759.7	879.4
SP5448_04910		CP008776	Purine nucleoside ABC transporter, permease protein 1	1.48545	0.000940324	193.3	282.9	290	628.5	658.1	848.1
SP5448_04915		CP008776	Purine nucleoside ABC transporter, permease protein 2	1.25733	0.00259226	226	320.2	341	633.2	613.4	873.1
SP5448_04920	pgmA	CP008776	Phosphoglucomutase (EC 5.4.2.2)	0.0860712	0.774916	377.9	505.8	517.5	417.2	496.5	571.4
SP5448_04925		CP008776	Substrate-specific component PanT of predicted pantothenate ECF transporter	0.70676	0.0500074	110.5	172.3	150.9	194.4	223.9	289.5
SP5448_04930	dfp	CP008776	Phosphopantothenoylcysteine decarboxylase (EC 4.1.1.36)	0.512515	0.115765	112.7	165.3	150.2	171.6	188.4	252.6
SP5448_04935	dpfB	CP008776	Phosphopantothenoylcysteine synthetase (EC 6.3.2.5)	0.359579	0.29168	120.1	181.5	168.8	165.6	190.4	247.6
SP5448_04940		CP008776	Protein:protein lipoyl transferase (EC 2.3.1.200)	1.19391	0.0229668	171.1	310.9	351.8	476.9	530	892.4
SP5448_04945		CP008776	Lipoylation-related NADH-dependent flavin oxidoreductase	0.935012	0.0381127	198.4	323	345.1	403.6	456.5	843.1
SP5448_04950		CP008776	Luciferase-like monooxygenase in lipoylation-related cluster	0.647222	0.113907	229	340.1	318.5	332	382.9	751.9
SP5448_04955		CP008776	Biotinyl-lipoyl attachment domain protein, GcvH-like	0.562428	0.119049	297.5	433.2	400.4	410.2	527.7	769.8
SP5448_04960		CP008776	Macro domain protein YmdB, possibly ADP-ribose binding	0.516074	0.183138	274.1	347.7	328	331.3	377.2	733.5
SP5448_04965		CP008776	NAD-dependent protein deacetylase of SIR2 family	0.271452	0.464887	314.5	363	320.6	300.8	330.9	647.4
SP5448_04970	lplA	CP008776	Lipoate-protein ligase A	0.304954	0.403043	260.8	291.5	273.1	275.2	266.9	533.9
SP5448_04975	fhs.1	CP008776	Formate--tetrahydrofolate ligase (EC 6.3.4.3)	-0.537303	0.0632988	428	519.4	504.5	296.5	294.2	419.5
SP5448_04980		CP008776	Cardiolipin synthase, bacterial type ClsA	-0.978299	0.00603891	538.8	747	713.8	295.6	297.9	424.7
SP5448_04985	rnhB	CP008776	Anaerobic ribonucleoside-triphosphate reductase (EC 1.17.4.2)	-1.26158	0.0062177	1419.9	2239	2216.4	818	764.8	815.5
SP5448_04990		CP008776	Transcriptional regulator of pyridoxine metabolism / Pyridoxamine phosphate aminotransferase (EC 2.6.1.54)	0.362488	0.283946	26.4	38.2	36.5	36.3	36.5	60.2
SP5448_04995		CP008776	Pyridoxal kinase (EC 2.7.1.35)	-1.05446	0.0840277	52.6	69.9	69.7	20	24.1	55.8
SP5448_05000	pdxK	CP008776	Substrate-specific component PdxU of predicted pyridoxine ECF transporter	-0.50381	0.262967	24.5	35.9	43.5	19.1	17.8	37.8
SP5448_05005		CP008776	Bis-ABC ATPase SPy1206	0.575074	0.119076	52.5	72.1	70.2	79.9	92.8	120.1
SP5448_05010		CP008776	UDP-N-acetylmuramoylpentapeptide-lysine N(6)-alanyltransferase (EC 2.3.2.10)	0.674573	0.0734482	11.9	17.7	17.5	20.1	24.8	32.4
SP5448_05015	guaA	CP008776	GMP synthase [glutamine-hydrolyzing], amidotransferase subunit (EC 6.3.5.2) / GMP synthase [glutamine-hydrolyzing], ATP pyrophosphatase subunit (EC 6.3.5.2)	0.0383696	0.919202	659.3	1007.4	1039.2	815.2	887.1	1033.9
SP5448_05020		CP008776	hypothetical protein	0.567182	0.0774096	40.3	50.8	54.3	61.6	70.3	85.2
SP5448_05025		CP008776	Transcriptional regulator, GntR family	-0.120585	0.689906	358.3	493.2	505.2	363.7	399.3	478.1
SP5448_05030	ylxM	CP008776	Signal recognition particle associated protein	-0.315554	0.288949	296.5	402.8	400.6	296.9	289.7	288.1
SP5448_05035	ffh	CP008776	Signal recognition particle protein Ffh	-0.213444	0.519852	475.3	634.5	666.8	444.8	485.1	597.5
SP5448_05040		CP008776	Pleiotropic regulator of exopolysaccharide synthesis, competence and biofilm formation Ftr, XRE family	0.407353	0.334652	39.5	63	55.8	52	60.5	104.5
SP5448_05045	xerS	CP008776	Integrase/recombinase xerD	1.16031	0.0309561	46.1	62.5	70	100.8	94.2	244
SP5448_05050		CP008776	hypothetical protein	-0.836752	0.0526809	362.7	504	528.8	211.4	236.2	337.9
SP5448_05055	citC	CP008776	[Citrate [pro-3S]-lyase] ligase (EC 6.2.1.22)	-1.02694	0.0177114	482.1	690.4	706.1	250.2	276	400.2
SP5448_05060	oadA1	CP008776	Oxaloacetate decarboxylase alpha chain (EC 4.1.1.3)	2.7899	0.0100007	23.9	36	36.7	208.4	224.2	242.7
SP5448_05065	citX	CP008776	Citrate lyase holo-[acyl-carrier-protein] synthase (EC 2.7.7.61)	2.9107	0.00974594	17.8	25.1	29	167	176.4	209
SP5448_05070	citF	CP008776	Citrate lyase alpha chain (EC 4.1.3.6)	3.08378	0.00747172	16.9	24	28.2	183.1	179.3	238.5
SP5448_05075	citE	CP008776	Citrate lyase beta chain (EC 4.1.3.6)	3.19912	0.00685781	18.6	24.5	26.2	183	185.6	305.5
SP5448_05080	citD	CP008776	Citrate lyase gamma chain, acyl carrier protein	3.26982	0.00676644	11.4	15	15	110.2	117	215.8
SP5448_05085		CP008776	FIG01114213: hypothetical protein	2.51041	0.0289411	5	6.3	5.2	32	19.7	72.5
SP5448_05090	oadB	CP008776	Oxaloacetate decarboxylase beta chain (EC 4.1.1.3)	3.16924	0.00645226	12.7	15.7	15.9	102.4	92.6	291.1
SP5448_05095		CP008776	Biotin carboxyl carrier protein of oxaloacetate decarboxylase; Biotin carboxyl carrier protein	3.3131	0.00358256	12.9	15.8	12.9	117.2	104.8	255.3
SP5448_05100		CP008776	hypothetical protein	2.88657	0.00983254	9.2	11.5	13.4	73.4	61.3	157.9
SP5448_05105		CP008776	Citrate/H+ symporter of CitMHS family	5.41398	0.00183088	1.6	2.2	2.6	101.8	101.4	217.6
SP5448_05110	citG	CP008776	Transcriptional regulator, GntR family	1.31776	0.0103305	44.6	64.6	58.8	109.1	125.5	198.2
SP5448_05115		CP008776	Triphosphoribosyl-dephospho-CoA synthase (EC 2.4.2.52)	1.56785	0.00216385	49.4	65.6	63.3	147.1	163.5	229.8
SP5448_05120		CP008776	Oxaloacetate decarboxylase beta chain (EC 4.1.1.3)	1.82934	0.000962494	34.9	46.3	48.9	151.9	142.8	171.9
SP5448_05125		CP008776	Biotin carboxyl carrier protein of oxaloacetate decarboxylase; Biotin carboxyl carrier protein	1.8905	0.000895078	27.8	37.5	37.3	109.1	116.1	166.7
SP5448_05130		CP008776	hypothetical protein	1.70158	0.00194824	18.9	19	20.7	61	50.9	91.6
SP5448_05135	oadA2	CP008776	Oxaloacetate decarboxylase alpha chain (EC 4.1.1.3)	2.01333	0.00151349	25.3	29.9	28.3	87.1	91.2	192
SP5448_05140	gid	CP008776	Methylenetetrahydrofolate--tRNA-(uracil-5-)-methyltransferase TrmFO (EC 2.1.1.74)	-1.5841	0.00278104	345	456	422.8	127.1	126.7	151
SP5448_05145	satE	CP008776	hypothetical protein	0.430089	0.259271	38.8	54	56.9	55.6	55.1	96.9
SP5448_05150	satD	CP008776	SatD	0.412297	0.306253	28.2	39.2	41.8	33.8	41.3	79.2
SP5448_05155	ddh	CP008776	D-lactate dehydrogenase (EC 1.1.1.28)	1.51017	0.00176263	3.4	4.4	5.1	11.2	12.8	19
SP5448_05170		CP008776	Transcriptional regulator, LysR family	0.588033	0.286933	2.3	3.6	4.1	4.4	2.6	12.4
SP5448_05175		CP008776	DNA topoisomerase I (EC 5.99.1.2)	-0.333547	0.485277	270.7	391.1	394.5	241.6	282.8	304.9
SP5448_05180	smf	CP008776	Rossmann fold nucleotide-binding protein Smf possibly involved in DNA uptake	0.848724	0.0521165	4.8	5.7	6	9.4	7.6	16.6
SP5448_05185	rnhB	CP008776	Ribonuclease HII (EC 3.1.26.4)	0.155162	0.709316	134.9	186.3	192.8	149.4	182.3	246
SP5448_05190	rbgA	CP008776	LSU ribosomal maturation GTPase RbgA (B. subtilis YlqF)	-0.0210999	0.950532	108.2	160.2	161.5	123.8	131.4	164.6
SP5448_05195		CP008776	hypothetical protein	-5.52286	1.03e-06	3185	4370.1	4469.5	64.3	90.7	106.1
SP5448_05200		CP008776	Hemolysin III	-4.80331	1.07e-06	3296	4547.2	4537.5	116.8	145.5	180.1
SP5448_05205		CP008776	Transcription regulator [contains diacylglycerol kinase catalytic domain]	-3.9736	4.12e-06	3338.2	4544.6	4876.3	223.5	270.9	311.9
SP5448_05210		CP008776	hypothetical protein	0.653404	0.365852	1240.5	2104.6	2458.1	2233.6	2088.5	5356.2
SP5448_05220		CP008776	Uncharacterized protein YaeR with similarity to glyoxylase family	-0.0137259	0.974904	107.2	150	158	125.2	139	141.8
SP5448_05225		CP008776	Sortase A, LPXTG specific	-0.599864	0.0839301	714.2	891.2	866.6	472.3	515.8	649.1
SP5448_05230	gyrA	CP008776	DNA gyrase subunit A (EC 5.99.1.3)	-0.214678	0.543995	642.6	856.3	878.6	569.6	598.3	907.2
SP5448_05235	ldh	CP008776	L-lactate dehydrogenase (EC 1.1.1.27)	0.303208	0.585186	870.7	1236.6	1273.6	1235.2	1359.4	1535
SP5448_05240	nox	CP008776	NADH peroxidase (EC 1.11.1.1)	0.00850201	0.980655	1341.7	1777.8	1907.9	1359.3	1578.3	2159.1
SP5448_05245		CP008776	Heterodimeric efflux ABC transporter, permease/ATP-binding subunit 2	-0.638687	0.111316	194.8	277.9	283.3	150.7	152.7	175.4
SP5448_05250		CP008776	Heterodimeric efflux ABC transporter, permease/ATP-binding subunit 1	-0.65982	0.112476	255.6	372.9	383.7	193.2	207.9	229.7
SP5448_05255		CP008776	Pneumococcal vaccine antigen A homolog	-0.537877	0.201228	312.9	445.1	440.7	240	248.3	335.4
SP5448_05260		CP008776	Pseudouridylate synthases, 23S RNA-specific	-0.503012	0.232179	341.5	488.8	506.6	269.8	329.2	333.6
SP5448_05265	glyA	CP008776	Serine hydroxymethyltransferase (EC 2.1.2.1)	-0.256361	0.529566	322.7	470.7	509.7	322	346.7	406.5
SP5448_05270		CP008776	Acetyltransferase, GNAT family	-0.453626	0.262771	338.6	518.5	533.9	288.6	348	362.5
SP5448_05275		CP008776	Threonylcarbamoyl-AMP synthase (EC 2.7.7.87)	-0.653602	0.122208	343.6	500.5	484.4	241.5	274.5	321.6
SP5448_05280	hemK	CP008776	Peptide chain release factor N(5)-glutamine methyltransferase (EC 2.1.1.297)	-0.796913	0.0740689	336.3	512.6	503.7	214.3	228.6	336.2
SP5448_05285	prfA	CP008776	Peptide chain release factor 1	-0.48897	0.243817	256	383.4	430.6	216.8	206.3	340.6
SP5448_05290	tdk2	CP008776	Thymidine kinase (EC 2.7.1.21)	-0.711059	0.105982	294.5	439.2	494.2	217.6	223.4	298.2
SP5448_05295		CP008776	2-hydroxymuconate tautomerase-like protein	-0.600315	0.30422	100.1	130.7	116.8	85	84.9	59.9
SP5448_05300	apbE	CP008776	FAD:protein FMN transferase (EC 2.7.1.180)	-0.111901	0.848225	67.9	97.9	98.4	71.4	73.2	98.8
SP5448_05305		CP008776	Xanthine permease	-1.91811	0.00505121	133.9	221.4	216	34.5	44.4	73.8
SP5448_05310	xpt	CP008776	Xanthine phosphoribosyltransferase (EC 2.4.2.22)	-1.82763	0.00582324	90.9	148.8	144.7	23.2	30.6	57.5
SP5448_05315	guaC	CP008776	GMP reductase (EC 1.7.1.7)	0.241948	0.675676	39.1	47.9	48.2	48.2	58.5	53.6
SP5448_05320		CP008776	Glycine betaine ABC transport system, permease protein OpuAB / Glycine betaine ABC transport system, glycine betaine-binding protein OpuAC	-0.724773	0.0513538	180.6	310.6	312.8	144.5	138.9	192.3
SP5448_05325	proV	CP008776	Glycine betaine ABC transport system, ATP-binding protein OpuAA (EC 3.6.3.32)	-0.397589	0.236039	123.1	219.1	220.8	125.2	129.6	159.7
SP5448_05330		CP008776	Na+-driven multidrug efflux pump	-0.551571	0.207981	149.5	310.2	347.4	162.4	167.9	186.6
SP5448_05340	pta	CP008776	Phosphate acetyltransferase (EC 2.3.1.8)	1.26502	0.00589037	433.9	636.7	657.6	1209.9	1325.1	1577.9
SP5448_05345		CP008776	Similar to ribosomal large subunit pseudouridine synthase D, Bacillus subtilis YjbO type	0.243478	0.498147	145.9	198.2	193.2	180.6	213.4	241.2
SP5448_05350	ppnK	CP008776	NAD kinase (EC 2.7.1.23)	-0.636123	0.0608819	356.6	490.2	500.5	256.4	291.8	310.3
SP5448_05355		CP008776	GTP pyrophosphokinase (EC 2.7.6.5)	-0.796013	0.0250425	497.7	666.4	671.9	305.4	369.5	375.9
SP5448_05360		CP008776	Adenylate cyclase (EC 4.6.1.1)	0.0192259	0.950532	67	96	92.9	78.2	78.7	101.1
SP5448_05365		CP008776	Ribose-phosphate pyrophosphokinase (EC 2.7.6.1)	-0.371637	0.26501	549	808.6	847.1	504.1	558.7	615.8
SP5448_05370	nifS2	CP008776	Cysteine desulfurase (EC 2.8.1.7)	-0.34955	0.306253	547.5	785.3	801.3	486.7	531	643.7
SP5448_05375		CP008776	FIG01114333: hypothetical protein	-0.18749	0.591815	259.7	413	368.8	267.2	289.8	345.5
SP5448_05380		CP008776	Redox-sensing transcriptional repressor Rex	0.144926	0.675676	470.4	684	731.8	589.8	651.9	828.2
SP5448_05385		CP008776	Glutamine amidotransferase, class I	-0.753077	0.0734482	247.9	351	351.9	169.2	165.8	226.5
SP5448_05390	radC	CP008776	UPF0758 family protein	-0.559722	0.111842	83	117.7	113.8	60.6	65.1	86.8
SP5448_05395		CP008776	UPF0118 membrane protein SPy1117	-0.455908	0.155071	288.7	400.1	397.1	221	257.1	311.8
SP5448_05405		CP008776	Lipase/Acylhydrolase family protein	-0.239391	0.574109	101.9	179.5	194.4	109.1	117.6	168
SP5448_05410		CP008776	Voltage-gated H(+)/2Cl(-) exchange transporter ClcA	0.577929	0.129908	83.9	125.7	130	134.2	152.5	224.6
SP5448_05415		CP008776	Class B acid phosphatase precursor (EC 3.1.3.2)	3.60553	0.00609112	60.3	84	87.4	883.3	833.6	1123.2
SP5448_05420		CP008776	Zn-dependent alcohol dehydrogenases and related dehydrogenases	5.32263	0.000531293	2.2	3.5	4.3	201	194	122.6
SP5448_05425		CP008776	NADP-dependent malic enzyme (EC 1.1.1.40)	7.43141	0.00134439	3.7	4.3	5.5	1160.7	1152.3	622
SP5448_05430	malP	CP008776	L-malate or citrate/H+ symporter CimH (TC 2.A.24.2.4)	7.43203	0.00118943	4.5	6.1	7.3	1417	1424.7	833.5
SP5448_05435	dpiB	CP008776	Two-component sensor histidine kinase, malate (EC 2.7.3.-)	2.96265	0.000323927	14.1	19.1	18.5	125.9	146.5	149.2
SP5448_05440	dpiA	CP008776	Two-component response regulator, malate (EC 2.7.3.-)	3.55395	0.000144662	10.3	14.1	14	155.3	162.1	162.3
SP5448_05445		CP008776	Spermidine/putrescine import ABC transporter substrate-binding protein PotD (TC 3.A.1.11.1)	0.078662	0.833636	128.8	176.1	175.3	163.1	176.4	162.9
SP5448_05450	potC	CP008776	Spermidine/putrescine import ABC transporter permease protein PotC (TC 3.A.1.11.1)	0.34193	0.410494	109.4	151.7	157.2	156.9	178	191.1
SP5448_05455	potB	CP008776	Spermidine/putrescine import ABC transporter permease protein PotB (TC 3.A.1.11.1)	0.378537	0.295427	120.4	182.2	173.8	194.4	198.3	218.3
SP5448_05460	potA	CP008776	Spermidine/putrescine import ABC transporter ATP-binding protein PotA (TC 3.A.1.11.1)	0.300609	0.399353	143.2	201	199.8	197.8	226.9	240.2
SP5448_05465	murB	CP008776	UDP-N-acetylenolpyruvoylglucosamine reductase (EC 1.3.1.98)	0.250244	0.445917	141.6	202	199.4	194.7	213.1	232
SP5448_05470	folK	CP008776	2-amino-4-hydroxy-6-hydroxymethyldihydropteridine pyrophosphokinase (EC 2.7.6.3)	-1.43445	0.00125001	1296.5	1669.8	1588.2	518.5	507.8	659.1
SP5448_05475	folQ	CP008776	Dihydroneopterin aldolase (EC 4.1.2.25)	-1.72412	0.000443249	1312.4	1782.8	1742.1	432	453.5	574.4
SP5448_05480	folP	CP008776	Dihydropteroate synthase (EC 2.5.1.15)	-1.68837	0.000351867	1575.3	1936.5	1931.6	522	530.4	633.4
SP5448_05485	folE	CP008776	GTP cyclohydrolase I (EC 3.5.4.16) type 1	-1.57863	0.000418523	1809	2399.1	2362.1	647.3	674.4	878.8
SP5448_05490	folC.1	CP008776	Dihydrofolate synthase (EC 6.3.2.12) @ Folylpolyglutamate synthase (EC 6.3.2.17)	-2.53612	4.09e-05	4264.9	5887.2	6312.9	796.8	897.6	1132.7
SP5448_05495		CP008776	Putative polysaccharide deacetylase YxkH	1.17163	0.00434313	158.9	206.3	201	340.9	383	582.2
SP5448_05500	dacA1	CP008776	D-alanyl-D-alanine carboxypeptidase (EC 3.4.16.4)	-0.103574	0.771319	123.7	190.5	194.6	137.1	133.3	201.9
SP5448_05505		CP008776	Integrase	-0.668737	0.111316	122.5	243.2	297.9	125.4	112.1	156
SP5448_05510		CP008776	Integrase	-0.876523	0.037639	137.3	260.8	308.9	107.8	115.9	141.7
SP5448_05515		CP008776	Integrase	-0.960266	0.0403472	124	247.8	309	110.3	127.3	90.6
SP5448_05520		CP008776	Phage integrase	-1.15558	0.0131409	176.3	306.8	349.3	94.9	110	161.3
SP5448_05530		CP008776	Transcriptional regulator, Xre family	-0.250929	0.420161	13.2	17.3	20.7	13	12.8	16.4
SP5448_05535	srtG	CP008776	Lantibiotic transport permease protein	-0.0177031	0.982517	10.7	14.6	13.6	13.2	12	12.9
SP5448_05540	srtE	CP008776	Lantibiotic transport permease protein	-0.00691846	0.981792	9.9	11.8	12.7	9.5	14.3	10.9
SP5448_05545	srtF	CP008776	Lantibiotic transport ATP-binding protein srtF	-0.259059	0.540179	15.2	22.4	21.3	16.1	10.7	23.7
SP5448_05550	srtT	CP008776	Subtilin transport ATP-binding protein spaT	-0.243417	0.566711	15.2	19.1	20.2	12.9	10.3	25.4
SP5448_05555	srtA	CP008776	hypothetical protein	0.716858	0.154659	8.1	14.9	17.6	26.3	23.5	16.9
SP5448_05560	srtK	CP008776	Two-component sensor histidine kinase, Nisin biosynthesis sensor NisK (EC 2.7.3.-)	-0.983291	0.0114511	79.6	115.7	112.2	42.5	44.6	68.4
SP5448_05565	srtR	CP008776	hypothetical protein	-1.40665	0.00151145	124.4	177	171.3	47.9	50.8	80.5
SP5448_05570	srtI	CP008776	Protein involved in lantibiotic (srt) production / Tn5252, relaxase	1.70063	0.0103628	0.4	1.1	1	2.5	3.7	11.4
SP5448_05580		CP008776	DNA-cytosine methyltransferase (EC 2.1.1.37)	2.80728	0.00130284	0.2	0.9	0.6	7.9	5.5	20.9
SP5448_05595	rplL	CP008776	LSU ribosomal protein L7p/L12p (P1/P2)	-0.545253	0.21986	5156.7	7479.3	8598	5456.4	5213.4	3750.7
SP5448_05600	rplJ	CP008776	LSU ribosomal protein L10p (P0)	-0.701985	0.103218	4602.4	6349.2	6498.4	3977	3873.1	2862.8
SP5448_05605	trmE	CP008776	tRNA-5-carboxymethylaminomethyl-2-thiouridine(34) synthesis protein MnmE	2.25664	0.000528755	37	49.1	48.2	191.3	242.3	217.8
SP5448_05610		CP008776	Putative Xaa-His dipeptidase	-1.48928	0.000550865	1009.3	1363.1	1372.1	423.4	425.6	471.3
SP5448_05615		CP008776	Oxygen-insensitive NAD(P)H nitroreductase (EC 1.-.-.-) / Dihydropteridine reductase (EC 1.5.1.34)	-1.06898	0.00528888	763.1	1025.8	1009.7	385.2	421.1	525.8
SP5448_05620	uvrC	CP008776	Excinuclease ABC subunit C	-0.366043	0.280631	296	389.9	378	235.5	225.9	381.9
SP5448_05625	gabD	CP008776	Succinate-semialdehyde dehydrogenase [NAD] (EC 1.2.1.24); Succinate-semialdehyde dehydrogenase [NADP+] (EC 1.2.1.79)	0.616183	0.178022	148.4	201.1	194.1	207.8	213	474
SP5448_05630		CP008776	Pyrimidine 5'-nucleotidase YjjG (EC 3.1.3.5)	-0.827901	0.0368287	105.7	153.3	156.7	63.2	64.2	109.9
SP5448_05635		CP008776	Acetyltransferase	-0.897395	0.00817299	119.2	155.6	167.5	68.8	79.5	86.4
SP5448_05645		CP008776	Ferric iron ABC transporter, iron-binding protein	0.0974753	0.813778	84.6	118.8	123.2	94.3	106.3	151.5
SP5448_05650		CP008776	Two-component response regulator, associated with ferric iron transporter, SPy1062 homolog	0.142032	0.719422	68.7	92.9	98.4	78	88.4	122.9
SP5448_05655		CP008776	Two-component sensor kinase, associated with ferric iron transporter, SPy1061 homolog	0.279714	0.497093	74.9	98.7	102.9	94.3	103.7	139.9
SP5448_05660	ptsD	CP008776	PTS system, mannose/fructose/sorbose family, IID component	2.79399	0.00259226	120.2	152.6	251	987.1	1089.5	1451.2
SP5448_05665	ptsC	CP008776	PTS system, mannose/fructose/sorbose family, IIC component	2.72891	0.00334735	121.6	154.7	258.5	1005.7	1088.2	1314.6
SP5448_05670	ptsB	CP008776	PTS system, mannose/fructose/sorbose family, IIB component	2.40898	0.00645226	196	235.2	345.3	1017.2	1282.2	1845.9
SP5448_05675		CP008776	PTS system, mannose/fructose/sorbose family, IIA component	1.52979	0.0295886	243.8	230.4	257	622.2	708.5	794.7
SP5448_05680		CP008776	Putative membrane protein YeiH	-0.339075	0.332243	165	247.7	236.8	149.7	153.6	207.2
SP5448_05685	msrB	CP008776	Peptide-methionine (R)-S-oxide reductase MsrB (EC 1.8.4.12)	-1.30802	0.00330294	88.1	148.4	160.1	46.2	48.8	59.1
SP5448_05690		CP008776	Collagen-like surface protein	-0.24286	0.479555	551.9	735	773.4	504.8	490.6	763.9
SP5448_05695	lepA	CP008776	Translation elongation factor LepA	-0.126614	0.689433	467.9	631.2	669.7	491.4	473.9	652.3
SP5448_05700		CP008776	Nucleoside diphosphate kinase (EC 2.7.4.6)	1.08562	0.00928227	66.8	98.4	108.3	200.6	188.8	182.8
SP5448_05705		CP008776	Nucleoside diphosphate kinase (EC 2.7.4.6)	0.507588	0.179467	148	201.9	188.9	301.5	271.7	199
SP5448_05710		CP008776	CRISPR-associated protein, Csn2 family	0.286967	0.406634	18.4	33	31.6	27.2	36.3	36.2
SP5448_05715		CP008776	CRISPR-associated protein Cas2	0.16991	0.636858	29.5	44.2	42.1	41.2	47.7	40.2
SP5448_05720		CP008776	CRISPR-associated protein Cas1	0.648865	0.0669695	21.2	28.2	29.3	38.8	35.4	51.5
SP5448_05725		CP008776	CRISPR-associated endonuclease Cas9	1.67156	0.00126151	12.8	17.3	17.4	44.8	46.1	68.2
SP5448_05730		CP008776	Integral membrane protein	-0.8814	0.0418018	266.9	391.4	365.1	160.9	179.4	209.7
SP5448_05735		CP008776	Hypothetical NagD-like phosphatase	-0.743513	0.063242	259.9	352.7	328.4	171.3	180.1	206.6
SP5448_05740		CP008776	Acyl-ACP thioesterase	-1.13364	0.00975907	210.4	296.4	263.4	107.6	115.7	123.2
SP5448_05745	hemN	CP008776	Oxygen-independent coproporphyrinogen-III oxidase-like protein YggW	-1.31475	0.00475502	251	358.3	350.3	120	132	127.4
SP5448_05750		CP008776	hypothetical protein	-1.27312	0.00703943	88.3	134.6	120.8	36.4	52	51.8
SP5448_05755	femD	CP008776	Phosphoglucosamine mutase (EC 5.4.2.10)	-0.776694	0.0446235	826.9	1163.9	1228	544.7	628.8	684.9
SP5448_05760		CP008776	Uncharacterized secreted protein associated with spyDAC	-0.590478	0.0620094	259.5	351.2	350.9	188.9	192.7	256.2
SP5448_05765		CP008776	Diadenylate cyclase spyDAC; Bacterial checkpoint controller DisA with nucleotide-binding domain	-0.449247	0.159234	239.3	323.3	330.9	184	200.6	271.5
SP5448_05770		CP008776	proposed amino acid ligase found clustered with an amidotransferase	-0.663773	0.0461994	208.1	307	298.9	151.9	169.8	185.1
SP5448_05775		CP008776	Putative amidotransferase similar to cobyric acid synthase	-0.428944	0.238104	221.4	340.1	350.6	185.2	218.7	266.1
SP5448_05780	lplB	CP008776	Lipoate-protein ligase A	-0.267049	0.465665	196.9	281.1	288.9	165.4	178.3	310.2
SP5448_05785	hylA	CP008776	Hyaluronate lyase precursor (EC 4.2.2.1)	0.0970693	0.798628	78	116.4	117.1	91.2	105.1	136
SP5448_05790	acoL	CP008776	Lipoate carrier protein / Dihydrolipoamide dehydrogenase of pyruvate dehydrogenase complex (EC 1.8.1.4)	-1.67772	0.00173865	1721.5	2121.2	2061.4	481.2	467.5	1018.2
SP5448_05795		CP008776	hypothetical protein	-1.94882	0.000423828	800.9	1239.3	1254.8	261.1	253.6	324.3
SP5448_05800	acoC	CP008776	Dihydrolipoamide acetyltransferase component of pyruvate dehydrogenase complex (EC 2.3.1.12)	-1.59377	0.00352094	1732.6	2332.3	2256.1	504.5	537.7	1218.1
SP5448_05805	acoB	CP008776	Pyruvate dehydrogenase E1 component beta subunit (EC 1.2.4.1)	-1.6271	0.00210831	1681.3	2444.7	2394.3	530.1	549.1	1143.6
SP5448_05810	acoA	CP008776	Pyruvate dehydrogenase E1 component alpha subunit (EC 1.2.4.1)	-1.56214	0.00412141	1321.5	2036.4	2031.3	447.8	467.3	1010.8
SP5448_05815		CP008776	Bis-ABC ATPase YheS	-0.857849	0.0302597	297.1	424.9	431.9	178.5	200.8	254
SP5448_05820		CP008776	hypothetical protein	-2.08422	0.00134142	361.4	499.6	517.8	105.8	101.3	112
SP5448_05825	estA	CP008776	Tributyrin esterase	-1.58668	0.00530608	415	567.8	586.7	150.9	142.9	233.7
SP5448_05830		CP008776	Ribonuclease J2 (endoribonuclease in RNA processing)	-1.00181	0.0145357	943.9	1294.8	1359.5	538.7	517.5	740.3
SP5448_05835		CP008776	ABC transporter, ATP-binding protein (cluster 15, trp?)	-0.892253	0.0777045	64.8	80.5	80.8	29.1	32.2	67.7
SP5448_05840		CP008776	ABC transporter, permease protein (cluster 15, trp?)	-0.559384	0.318141	43	60.3	58.2	28.2	29.9	54.4
SP5448_05850		CP008776	ABC transporter, substrate-binding protein (cluster 15, trp?)	-0.18213	0.736216	32.9	44	43.3	25.2	25.5	65.5
SP5448_05855	fbp	CP008776	Fibronectin/fibrinogen-binding protein	0.266508	0.395621	139.2	197.2	206.2	186.1	217.2	244.4
SP5448_05860		CP008776	TPR-repeat-containing protein	-1.23782	0.00412141	373.1	523.2	538.4	171.4	195.5	237
SP5448_05865		CP008776	UPF0118 membrane protein YubA	-1.04235	0.00909698	310.8	445.1	438.9	155.6	189.6	233.7
SP5448_05870		CP008776	Mutator MutT protein (7,8-dihydro-8-oxoguanine-triphosphatase) (EC 3.6.1.-)	-0.973481	0.0109006	290.1	401.8	413.6	145.4	191.7	226.6
SP5448_05875	cpsFQ	CP008776	dTDP-glucose 4,6-dehydratase (EC 4.2.1.46)	-1.07593	0.00601803	1806.3	2546.4	2516.7	946.5	1041.2	1252
SP5448_05880	cpsFP	CP008776	dTDP-4-dehydrorhamnose 3,5-epimerase (EC 5.1.3.13)	-1.11072	0.00412141	1589.5	2210.2	2272.4	801.5	889.3	1110.1
SP5448_05885	cpsFO	CP008776	Glucose-1-phosphate thymidylyltransferase (EC 2.7.7.24)	-1.13864	0.00258503	1923.1	2437.6	2396.4	853.9	1015.5	1211.8
SP5448_05890		CP008776	Glycine/D-amino acid oxidases family	-0.8084	0.0311944	166.2	227.5	228	98.9	114.1	140.6
SP5448_05895		CP008776	GTP cyclohydrolase 1 type 2 homolog YbgI	-0.674384	0.0642488	233	312.5	295.7	143.9	159.1	229.8
SP5448_05900		CP008776	tRNA (adenine(22)-N(1))-methyltransferase (EC 2.1.1.217)	-0.0411796	0.905133	137.3	188.5	196.6	143.7	163.9	198.5
SP5448_05905	nth	CP008776	Endonuclease III (EC 4.2.99.18)	-0.416188	0.225503	363.7	545.7	582.4	319.7	408.2	372
SP5448_05910	dnaD	CP008776	Chromosome replication initiation protein DnaD	-0.716114	0.0365244	540.7	791	799.9	354.4	449	483.6
SP5448_05915	apt	CP008776	Adenine phosphoribosyltransferase (EC 2.4.2.7)	-0.560683	0.0745344	669.4	991.4	1002.6	568.9	622.7	584.5
SP5448_05920	recJ	CP008776	Single-stranded-DNA-specific exonuclease RecJ	-0.954853	0.0335137	175.2	260.5	265.3	106	115.4	134.2
SP5448_05925		CP008776	Short-chain dehydrogenase	-0.627757	0.10655	324.7	457.1	478.2	244.3	256.3	306
SP5448_05930	elaC	CP008776	Ribonuclease Z (EC 3.1.26.11)	-0.36074	0.358086	257.1	356.8	362.9	218.2	239.1	300.5
SP5448_05935		CP008776	Cystathionine beta-lyase (EC 4.4.1.8) (EC 4.4.1.1)	-0.0908088	0.798628	218.4	305.6	309.3	219.2	255.1	305.4
SP5448_05940	hflX	CP008776	Ribosome LSU-associated GTP-binding protein HflX	0.0427999	0.912849	259.2	364.3	361.7	273.6	278.3	490.3
SP5448_05945	miaA	CP008776	tRNA dimethylallyltransferase (EC 2.5.1.75)	0.261294	0.371569	61.6	78	73.3	76.3	80.7	99.3
SP5448_05955		CP008776	Exfoliative toxin A	0.554493	0.199287	106.5	145	147.8	144	170.6	296.3
SP5448_05960		CP008776	Glutathione S-transferase domain protein (class beta)	-0.37056	0.526054	51.2	83.2	81.2	45.1	33.4	104.7
SP5448_05965		CP008776	Rhodanese domain protein UPF0176, Firmicutes subgroup	-1.39589	0.00756865	403.4	656.9	638.4	161.3	160.2	355.7
SP5448_05970		CP008776	FIG015049: hypothetical protein	-2.0651	0.00130051	414.2	691	658.9	98.7	103.4	247.6
SP5448_05980	rpsA	CP008776	SSU ribosomal protein S1p	0.726626	0.0681534	4178.8	6071.3	6491.3	8059.3	9357	9897.7
SP5448_05995		CP008776	hypothetical protein	-0.558736	0.14109	328.5	486.7	557.8	282.4	336.3	293
SP5448_06000	bcaT	CP008776	Branched-chain amino acid aminotransferase (EC 2.6.1.42)	-1.45371	0.0100662	379.9	497.9	480.3	142.1	146.6	209.5
SP5448_06005	parC	CP008776	DNA topoisomerase IV subunit A (EC 5.99.1.3)	-0.53856	0.283483	371.3	542.7	531.4	287.6	324.2	373.6
SP5448_06010	parE	CP008776	DNA topoisomerase IV subunit B (EC 5.99.1.3)	-0.685384	0.115333	339.2	475.3	463.7	228.2	255.2	307.3
SP5448_06015		CP008776	Acyl-phosphate:glycerol-3-phosphate O-acyltransferase PlsY (EC 2.3.1.n3)	0.475083	0.112167	171.5	230.5	224.1	250	267.8	356.8
SP5448_06020	pyrC	CP008776	Dihydroorotase (EC 3.5.2.3)	0.135687	0.792422	143.2	193.7	196.8	152.7	175.8	269.9
SP5448_06025	ung	CP008776	Uracil-DNA glycosylase, family 1 (EC 3.2.2.27)	0.0502134	0.912849	155.4	194.4	179.5	156.6	177.6	216.7
SP5448_06030		CP008776	ABC transporter, permease protein YckA (cluster 3, basic aa/glutamine/opines)	-0.561448	0.513719	245.6	372.1	363	189.7	202.3	267.8
SP5448_06035		CP008776	ABC transporter, substrate-binding protein YckB (cluster 3, basic aa/glutamine/opines)	-0.431293	0.615623	228.7	360.9	349.6	193.2	239.7	253.4
SP5448_06040	amiC	CP008776	6-aminohexanoate-cyclic-dimer hydrolase (EC 3.5.2.12)	1.06801	0.338448	41.3	57.1	56.2	98.5	117.6	108.8
SP5448_06045	pyrE	CP008776	Orotate phosphoribosyltransferase (EC 2.4.2.10)	3.4305	0.0248558	6	9.2	9.4	89.1	107.1	95.7
SP5448_06050	pyrF	CP008776	Orotidine 5'-phosphate decarboxylase (EC 4.1.1.23)	3.74587	0.015134	6.7	8.8	8.4	106.5	115.8	134.4
SP5448_06055		CP008776	hypothetical protein	-0.00774161	0.983587	306.5	477.3	501.5	345.8	338.2	617.1
SP5448_06060	cpsY	CP008776	Methionine biosynthesis and transport regulator MtaR, LysR family	0.0443024	0.904907	196.2	267.3	253.9	214.1	226	301.8
SP5448_06065	cpsX	CP008776	Histidine protein kinase	1.00604	0.00714872	185.6	255.3	271.7	458.9	444.8	514.4
SP5448_06070	deoD	CP008776	Purine nucleoside phosphorylase (EC 2.4.2.1)	1.0994	0.0043615	505.4	652.9	689	1320.1	1293.4	1313.2
SP5448_06075	punA	CP008776	Purine nucleoside phosphorylase (EC 2.4.2.1) @ N-Ribosylnicotinamide phosphorylase (EC 2.4.2.1)	1.16779	0.00345216	645.2	872.4	906.7	1717.3	1805.4	1870.7
SP5448_06080	arsC	CP008776	Arsenate reductase (EC 1.20.4.1) glutaredoxin-coupled, glutaredoxin-like family	1.12245	0.00586089	626.5	861.9	898.8	1621.2	1717.5	1802.6
SP5448_06085	deoB	CP008776	Phosphopentomutase (EC 5.4.2.7)	1.22522	0.00248918	645.3	888.7	894.8	1739.6	1715.5	2202
SP5448_06090	rpiA	CP008776	Ribose-5-phosphate isomerase A (EC 5.3.1.6)	0.149914	0.64892	619	867.2	915.5	803.3	731.7	1142.4
SP5448_06095	clpL	CP008776	ClpE-like protein	0.1923	0.679154	335.7	524	534.8	426.2	442.3	745
SP5448_06100		CP008776	hypothetical protein	-0.248208	0.440289	363.6	511.9	511.1	329.3	390.6	440.9
SP5448_06105	engB	CP008776	GTP-binding protein EngB	-1.6719	0.00176566	1054.3	1489.6	1492.3	376.2	415.6	461.1
SP5448_06110	clpX	CP008776	ATP-dependent Clp protease ATP-binding subunit ClpX	-1.06102	0.0150598	700.3	993.6	1012	360.1	420.5	510.1
SP5448_06115		CP008776	Uncharacterized protein SPy0884	-0.692803	0.119049	243.2	347.9	337.8	165.7	210	193.2
SP5448_06120	dyr	CP008776	Dihydrofolate reductase (EC 1.5.1.3)	-0.922144	0.0177768	585.5	782.1	776.9	322	380	425.6
SP5448_06125	thyA	CP008776	Thymidylate synthase (EC 2.1.1.45)	-1.10803	0.00703766	314.6	405.7	408.5	155.5	169.5	195.7
SP5448_06130	mvaS.1	CP008776	Hydroxymethylglutaryl-CoA synthase (EC 2.3.3.10)	-1.27473	0.00784307	407.8	573	578.3	174	201	270.5
SP5448_06135		CP008776	Hydroxymethylglutaryl-CoA reductase (EC 1.1.1.34)	-1.2331	0.0157245	429	612.5	604.7	185.8	210.6	310.2
SP5448_06140		CP008776	Isopentenyl-diphosphate delta-isomerase, FMN-dependent (EC 5.3.3.2)	-0.577053	0.130568	250.1	361.8	356.9	196.1	200.1	246.7
SP5448_06145	mvaK2	CP008776	Phosphomevalonate kinase (EC 2.7.4.2)	-0.336242	0.349679	196.6	285	270.7	173.1	192	226.1
SP5448_06150	mvaD	CP008776	Diphosphomevalonate decarboxylase (EC 4.1.1.33)	-0.195872	0.576188	189.8	283.9	279.5	185.2	230.2	234.6
SP5448_06155	mvaK1	CP008776	Mevalonate kinase (EC 2.7.1.36)	-0.294663	0.338448	194.6	277.5	284	181.1	201.7	226.9
SP5448_06160	sptS	CP008776	Two-component system sensor histidine kinase	0.344722	0.266685	232.4	342.7	356.3	340.4	357.8	478.3
SP5448_06165	sptR	CP008776	Two-component transcriptional response regulator, LuxR family	0.210607	0.453643	260.3	347.4	356.1	332.5	339.6	442.4
SP5448_06170		CP008776	GTP pyrophosphokinase (EC 2.7.6.5)	-0.0210604	0.94437	296.7	390.6	380.8	300.4	325.5	432
SP5448_06175		CP008776	5'-nucleotidase (EC 3.1.3.5)	1.23351	0.0152638	58.2	88.3	90.8	140	159	278.3
SP5448_06180	fms	CP008776	Peptide deformylase (EC 3.5.1.88)	-0.859545	0.0725364	241.1	374.4	388.6	168.1	168.6	205.8
SP5448_06185		CP008776	hypothetical protein	1.08503	0.102252	5.5	8.1	11.3	9.1	12.8	49.1
SP5448_06190		CP008776	Bis-ABC ATPase Uup	0.629426	0.0904941	153.7	222.7	221	265.2	288.7	367.7
SP5448_06195	papS	CP008776	CCA tRNA nucleotidyltransferase (EC 2.7.7.72)	0.846794	0.0238583	136.4	194	197.1	281.5	282.1	384.9
SP5448_06200		CP008776	DegV family protein	0.437746	0.154354	599	861.9	914.1	923.8	973.7	1305.1
SP5448_06205		CP008776	Hypothetical protein SP1558	0.574213	0.0838836	515	685.6	723.5	849.3	839.6	1184.3
SP5448_06210		CP008776	hypothetical protein	0.653216	0.380513	3.6	5.9	6.4	9.7	2.9	21.4
SP5448_06220	mac	CP008776	Immunoglobulin G-endopeptidase (IdeS) / Mac/ Secreted immunoglobulin binding protein (Sib38)	2.13042	0.000644767	2.4	3.9	2.9	13.4	11.5	28.9
SP5448_06225		CP008776		1.81808	0.0244101	0.3	0.1	0.3	5.4	3.6	1.9
SP5448_06230		CP008776	Transposase	2.54685	0.00028336	2.5	3	2	26	12.8	21.8
SP5448_06235	mur1.2	CP008776	Peptidoglycan hydrolase, Autolysin2 (EC 3.5.1.28)	2.37045	3.75e-05	411.4	511.6	478.5	2158	2283.5	2840.8
SP5448_06240	mur1.1	CP008776	Peptidoglycan hydrolase, Autolysin1 (EC 3.5.1.28)	-0.776344	0.0264082	66.9	88.3	90	39.6	40.3	64.4
SP5448_06245	fruA	CP008776	PTS system, fructose-specific IIA component (EC 2.7.1.202) / PTS system, fructose-specific IIB component (EC 2.7.1.202) / PTS system, fructose-specific IIC component	-0.737577	0.134119	486.7	634	719.5	296.5	265.5	605.9
SP5448_06250	fruB	CP008776	1-phosphofructokinase (EC 2.7.1.56)	-0.542334	0.219345	335.9	439.1	497.1	240.8	226.8	433.2
SP5448_06255	fruR	CP008776	Transcriptional repressor of the fructose operon, DeoR family	-0.297532	0.48903	317.6	379.1	395.3	242	226.9	466.1
SP5448_06260	apbA	CP008776	2-dehydropantoate 2-reductase (EC 1.1.1.169)	0.702111	0.122559	411.4	591.1	639.6	748.6	868.8	1031.8
SP5448_06265		CP008776	Membrane protein	0.275087	0.530922	315.6	426.9	458.2	469.5	477.4	488.9
SP5448_06270	trxB	CP008776	Thioredoxin reductase (EC 1.8.1.9)	-0.698765	0.0899478	150.6	205.3	209.3	93.9	102.6	155.3
SP5448_06275	trmD	CP008776	tRNA (guanine(37)-N(1))-methyltransferase (EC 2.1.1.228)	-0.700648	0.0650473	183.8	230.1	222.7	117.5	109.9	168.3
SP5448_06280	rimM	CP008776	16S rRNA processing protein RimM	-0.603014	0.0894433	242.9	316	289	157.2	182.5	219.4
SP5448_06285		CP008776	Transcriptional regulator, AcrR family	0.272832	0.403043	32.5	40.4	48	39.3	56.1	51.1
SP5448_06290	czcD	CP008776	Cobalt/zinc/cadmium resistance protein CzcD	1.86672	0.0408079	7.3	9.8	10.4	21.6	33.1	63.4
SP5448_06295		CP008776	hypothetical protein	4.76854	5.64e-05	13.8	15.2	14.7	392.9	472.6	404
SP5448_06300		CP008776	Cell surface protein	4.39668	3.75e-05	9.6	13.7	14.5	235.6	295.7	322
SP5448_06305		CP008776	KH domain RNA binding protein YlqC	0.62843	0.10379	961	1456.4	1889.7	2148.8	2528.8	1799.6
SP5448_06310	rpsP	CP008776	SSU ribosomal protein S16p	0.432685	0.203356	1672.4	2282.9	2319.1	2789	3236.3	2413.2
SP5448_06315		CP008776	membrane-anchoring domain / Glycerophosphoryl diester phosphodiesterase (EC 3.1.4.46)	0.126453	0.760306	68.5	109.4	105.2	85.9	93.9	127.4
SP5448_06320		CP008776	ABC-type antimicrobial peptide transport system, permease component	0.0853612	0.842419	95.1	150.2	160	117.3	126.4	184.2
SP5448_06325		CP008776	ABC-type antimicrobial peptide transport system, ATPase component	-0.0592572	0.890595	103.3	157.4	163.2	111.5	126.4	166.3
SP5448_06330		CP008776	ABC transporter, RND-adapter-like protein	-0.172638	0.696358	92	126.6	128.2	82	88.9	142.5
SP5448_06335	carB	CP008776	Carbamoyl-phosphate synthase large chain (EC 6.3.5.5)	1.39775	0.260028	57.3	85.5	88.1	178.9	205	220.7
SP5448_06340	carA	CP008776	Carbamoyl-phosphate synthase small chain (EC 6.3.5.5)	2.0097	0.125619	60.4	84.9	89.2	261.3	339.3	347
SP5448_06345	pyrB	CP008776	Aspartate carbamoyltransferase (EC 2.1.3.2)	2.09263	0.119049	52.3	75.3	78.3	251.5	325.4	302.6
SP5448_06350	pyrP	CP008776	Uracil permease @ Uracil:proton symporter UraA	2.34618	0.0885208	41.8	57.9	62.2	232.6	301.6	295.4
SP5448_06355	pyrR	CP008776	Pyrimidine operon regulatory protein PyrR	2.36033	0.09204	48	68.6	72.5	287.3	355.7	329.1
SP5448_06360		CP008776	LSU rRNA pseudouridine(1911/1915/1917) synthase (EC 5.4.99.23)	-0.80731	0.0207792	301.2	429.3	449.8	184.5	215	272.1
SP5448_06365	lsp	CP008776	Lipoprotein signal peptidase (EC 3.4.23.36)	-0.917374	0.0138002	206.6	324.7	309.2	120.1	158.7	160
SP5448_06370		CP008776	Cysteine and methionine metabolism regulator CmbR, LysR family	-1.25075	0.00151349	327.8	478	498.5	160.9	188.4	189.2
SP5448_06375	rpmA	CP008776	LSU ribosomal protein L27p	0.23367	0.466058	2008.3	2761.1	3109.2	3225.3	3055.3	2844.7
SP5448_06380		CP008776	FIG139598: Potential ribosomal protein	-0.288179	0.405356	2599.5	3467.9	3405.9	2581.4	2925.4	2232.6
SP5448_06385	rplU	CP008776	LSU ribosomal protein L21p	0.112942	0.757523	2209.9	2992.2	3248.3	3078.1	3434.6	2569.8
SP5448_06390	capA	CP008776	Capsule biosynthesis protein capA	0.546921	0.13551	84.7	111.6	107.8	123.4	125.1	208
SP5448_06395	thiI	CP008776	tRNA 4-thiouridine synthase (EC 2.8.1.4)	-0.442296	0.233389	244.4	331.2	336.6	201	215.1	250.3
SP5448_06400	nifS1	CP008776	Cysteine desulfurase (EC 2.8.1.7), associated with tRNA 4-thiouridine synthase	-0.473898	0.114086	225	307.7	308.6	185	208.3	206
SP5448_06405		CP008776	Histone acetyltransferase Gcn5	-1.17105	0.00624385	473	612.2	589.3	197.3	266.2	282.5
SP5448_06410	folC.2	CP008776	Dihydrofolate synthase (EC 6.3.2.12) @ Folylpolyglutamate synthase (EC 6.3.2.17)	-0.71455	0.0611085	290.6	415.5	425.9	206.1	225.6	249.1
SP5448_06415	gor	CP008776	Glutathione reductase (EC 1.8.1.7)	-1.03921	0.0172417	164.2	216.1	211.5	78.4	75.5	143.6
SP5448_06420		CP008776	Transcriptional regulator	0.155652	0.684077	767.3	1068.5	1125.7	916.6	1083.5	1285
SP5448_06425	aroF	CP008776	Chorismate synthase (EC 4.2.3.5)	0.487124	0.184954	256.9	357.3	395.8	441.1	467	486.9
SP5448_06430	aroD	CP008776	3-dehydroquinate dehydratase I (EC 4.2.1.10)	0.699712	0.065579	197.6	294.4	306.3	384.8	437.8	455.4
SP5448_06435		CP008776	Putative ribosomal RNA large subunit methyltransferase YwbD	0.656478	0.0663814	247.9	342.9	347.7	408.9	486.6	583.8
SP5448_06440		CP008776	Lipoteichoic acid synthase LtaS Type IIc	-1.59667	0.00101845	661.4	939.2	916.1	238.5	264.9	323.2
SP5448_06445	rplT	CP008776	LSU ribosomal protein L20p	1.31027	0.0090671	1092.2	1437.1	1439.8	3008.3	3200.5	3584.9
SP5448_06450	rpmI	CP008776	LSU ribosomal protein L35p	0.990644	0.0476369	963.8	1410.6	1436.6	2965	3080.7	1679.7
SP5448_06455	infC	CP008776	Translation initiation factor 3	1.16134	0.0165663	982.5	1337.1	1322.2	2890.3	2876.3	2341.2
SP5448_06460	cmk	CP008776	Cytidylate kinase (EC 2.7.4.25)	-0.281261	0.358086	612.7	828	866.2	597.1	592.8	691.2
SP5448_06465		CP008776	hypothetical protein	-0.373599	0.332105	1059.2	1304.7	1226.3	989.2	866.6	908.4
SP5448_06470		CP008776	Ferredoxin	-0.770207	0.0677212	800.7	1017.8	951.4	627.9	466.9	531.8
SP5448_06475	ebsA	CP008776	Pore forming protein ebsA	-0.180399	0.63684	690.6	899.3	801.6	679.5	646.3	778.6
SP5448_06480	pepT	CP008776	Tripeptide aminopeptidase (EC 3.4.11.4)	-0.0386149	0.904907	740.6	994.8	1001.2	823.5	738.7	1118.9
SP5448_06485		CP008776	membrane protein, related to Actinobacillus protein (1944168)	-1.04059	0.0136216	232.5	344.3	334.8	132.9	144.4	158.8
SP5448_06490	amrA	CP008776	Heteropolysaccharide repeat unit export protein	-1.05657	0.0119322	281.5	415.9	413.4	170.2	162.5	192.9
SP5448_06495		CP008776	Membrane protein SPy0796	-1.15222	0.0144815	112.2	189.4	183.3	68.7	67.8	74.5
SP5448_06500		CP008776	Glycosyltransferase involved in cell wall biogenesis	-0.846019	0.0533993	361.6	521.4	537.1	250.1	238.6	290.8
SP5448_06505		CP008776	Phosphoglycerol transferase	-0.799821	0.0466206	393.8	592.9	589.1	291.2	298.4	298.8
SP5448_06510	rgpFc	CP008776	Alpha-L-Rha alpha-1,2-L-rhamnosyltransferase/alpha-L-Rha alpha-1,3-L- rhamnosyltransferase (EC 2.4.1.-)	-0.44916	0.232179	327.1	505.5	518.1	291.1	342.6	336.7
SP5448_06515	rgpEc	CP008776	putative glycosyltransferase - possibly involved in cell wall localization and side chain formation of rhamnose-glucose polysaccharide	-0.194499	0.601982	339.8	498.8	491.7	342.1	392.1	414.3
SP5448_06520	rgpDc	CP008776	ABC-transporter (ATP-binding protein) -possibly involved in cell wall localization and side chain formation of rhamnose-glucose polysaccharide	-0.134832	0.709316	303.7	450.5	476.6	336.2	353.3	414.4
SP5448_06525	rgpCc	CP008776	rhamnose-containing polysacharide translocation permease	0.273865	0.413913	195.3	293.6	299	277.6	301.6	362.7
SP5448_06530	rgpBc	CP008776	Alpha-L-Rha alpha-1,3-L-rhamnosyltransferase (EC 2.4.1.-)	0.573785	0.111065	239.4	327.5	319.9	382.2	404	537.4
SP5448_06535	rgpAc	CP008776	Alpha-D-GlcNAc alpha-1,2-L-rhamnosyltransferase (EC 2.4.1.-)	0.610982	0.0632988	293.1	394	380.4	484.6	477.4	678.4
SP5448_06540	rmlD	CP008776	dTDP-4-dehydrorhamnose reductase (EC 1.1.1.133)	0.323101	0.363549	236.1	319.5	332.9	306.8	354.5	453
SP5448_06545		CP008776	PaaD-like protein (DUF59) involved in Fe-S cluster assembly	0.2261	0.537102	276.9	385.6	426.1	394.5	417	443.3
SP5448_06550	rpoD	CP008776	RNA polymerase sigma factor RpoD	0.179201	0.56411	468.2	620.2	627.1	572.4	664.7	695.2
SP5448_06555	dnaG	CP008776	DNA primase DnaG	0.502069	0.115333	331.5	448.9	441.2	514.6	602	603.4
SP5448_06560	mscL	CP008776	Large-conductance mechanosensitive channel	-1.29812	0.0145357	1839.6	2873.3	3044.8	943.6	736	1555.6
SP5448_06565	rpsU	CP008776	SSU ribosomal protein S21p	-0.215599	0.543655	3134.7	4117.2	3910	3859.1	3519.5	2372.7
SP5448_06570		CP008776	ABC transporter, substrate-binding protein (cluster 3, basic aa/glutamine/opines)	-0.948752	0.0207077	310.2	470.7	473.4	187.1	205.2	248.7
SP5448_06575	rexA	CP008776	ATP-dependent helicase/nuclease AddAB, subunit A	-0.443074	0.241174	275.4	398.2	410.7	246.3	253.9	285.9
SP5448_06580	rexB	CP008776	ATP-dependent helicase/nuclease AddAB, subunit B	-0.563087	0.113728	205.7	289.7	285.8	141.4	174.5	212.9
SP5448_06585		CP008776	YpfJ protein, zinc metalloprotease superfamily	-0.545101	0.0630574	340.4	407.9	392.3	246.8	245.8	287.9
SP5448_06590		CP008776	ABC transporter, ATP-binding protein	-1.02299	0.0363562	317.9	530.7	567.4	158.8	182	391.8
SP5448_06595		CP008776	ABC transporter, permease protein	-1.26059	0.0276322	234.3	439.3	504.5	108.4	122.5	280.7
SP5448_06600		CP008776	hypothetical protein	0.530894	0.0860017	46.7	62.6	65.5	77.3	80.3	94.6
SP5448_06605		CP008776	Salt-stress induced protein	0.433727	0.241005	43.7	55.8	54.6	47.9	71.4	97.4
SP5448_06610	pheT	CP008776	Phenylalanyl-tRNA synthetase beta chain (EC 6.1.1.20)	-0.0751256	0.838461	212.7	292.6	301.2	219	257	284.7
SP5448_06615	pheS	CP008776	Phenylalanyl-tRNA synthetase alpha chain (EC 6.1.1.20)	-0.29828	0.367996	169.9	246.6	260.1	158.8	175.6	209.5
SP5448_06625	epuA	CP008776	Competence-associated EpuA protein	-1.32258	0.00291326	543.3	731.6	688.2	263.7	334.2	196.9
SP5448_06630	murA	CP008776	UDP-N-acetylglucosamine 1-carboxyvinyltransferase (EC 2.5.1.7)	-0.891243	0.0119378	875	1220.7	1208	525.7	573	669.7
SP5448_06635		CP008776	hypothetical protein	-0.534777	0.103112	288.7	375.5	373.2	249	279.4	190.6
SP5448_06640	atpC	CP008776	ATP synthase epsilon chain (EC 3.6.3.14)	-1.09758	0.0756431	1142.9	1547.7	1654.6	711.1	690.2	607.1
SP5448_06645	atpD	CP008776	ATP synthase beta chain (EC 3.6.3.14)	-1.13276	0.072231	1830.7	2464.2	2557.8	1055.7	1153.8	897.1
SP5448_06650	atpG	CP008776	ATP synthase gamma chain (EC 3.6.3.14)	-1.14115	0.0745344	1447.3	2091.5	2142.6	858.4	973.4	722.1
SP5448_06655	atpA	CP008776	ATP synthase alpha chain (EC 3.6.3.14)	-1.05593	0.0858505	1685.2	2299.7	2244.7	946.7	1052.3	970.1
SP5448_06660	atpH	CP008776	ATP synthase delta chain (EC 3.6.3.14)	-1.25489	0.0407401	1214.2	1741.5	1609.1	627.5	692.9	574.1
SP5448_06665	atpF	CP008776	ATP synthase F0 sector subunit b (EC 3.6.3.14)	-1.2731	0.0376477	1880.6	2622.7	2536	914.7	1103.6	876.2
SP5448_06670	atpB	CP008776	ATP synthase F0 sector subunit a (EC 3.6.3.14)	-1.15833	0.0502438	1688.4	2361.5	2183.6	881.9	1056.7	838.6
SP5448_06675	atpE	CP008776	ATP synthase F0 sector subunit c (EC 3.6.3.14)	-1.01792	0.0855904	1174.9	1708.6	1774.7	708.5	851.5	709.7
SP5448_06680		CP008776	Transcription regulator [contains diacylglycerol kinase catalytic domain]	-0.267432	0.436284	197.1	301.3	305.4	203.4	190.7	267.5
SP5448_06685	ligA	CP008776	DNA ligase (NAD(+)) (EC 6.5.1.2)	0.0288863	0.927978	140.7	200.1	197.5	164.6	173.3	207.1
SP5448_06690		CP008776	Substrate-specific component QueT (COG4708) of predicted queuosine-regulated ECF transporter	1.32312	0.0161865	359.2	522.4	579.4	1070.6	1199.2	1331.7
SP5448_06695		CP008776	Endonuclease/exonuclease/phosphatase family protein	3.88268	0.000443249	93	125.7	125.4	1518.7	1667	1905.2
SP5448_06700	sagI	CP008776	Streptolysin S export transmembrane permease (SagI)	5.11974	0.00145118	40.2	58.4	58.1	1701	1835.8	1947.3
SP5448_06705	sagH	CP008776	Streptolysin S export transmembrane permease (SagH)	5.23186	0.00104207	36.5	51.3	51.4	1614.1	1793	1882.4
SP5448_06710	sagG	CP008776	Streptolysin S export ATP-binding protein (SagG)	5.36557	0.000962494	43.1	65.8	66.6	2213.5	2366.3	2662.2
SP5448_06715	sagF	CP008776	Streptolysin S biosynthesis protein (SagF)	5.24611	0.00128811	45.4	70.1	71.8	2194.2	2246	2657.9
SP5448_06720	sagE	CP008776	Streptolysin S self-immunity protein (SagE)	5.84758	0.000772833	25.2	39.4	42.1	1826	2004.9	2382.8
SP5448_06725	sagD	CP008776	Streptolysin S biosynthesis protein D (SagD)	5.83686	0.000781419	37.1	58.1	57.1	2532.4	2799.8	3439.6
SP5448_06730	sagC	CP008776	Streptolysin S biosynthesis protein C (SagC)	5.84085	0.000781419	36.6	50.8	53	2407.2	2671.9	3072.7
SP5448_06735	sagB	CP008776	Streptolysin S biosynthesis protein B (SagB)	5.88645	0.000724317	31.6	45.8	53	2213.3	2574.4	2987.2
SP5448_06740	sagA	CP008776	Streptolysin S precursor (SagA)	7.48672	0.00142259	224.4	305.3	384.4	88133.3	53777.7	32388.8
SP5448_06745	epf	CP008776	hypothetical protein	2.47115	0.000423828	3.3	4.6	4.4	21.7	24.3	37.2
SP5448_06755		CP008776	hypothetical protein	3.46823	0.000145494	18.4	25.7	28.6	236.9	234.6	369.4
SP5448_06760		CP008776	hypothetical protein	3.55473	0.000135002	21.6	30.2	35.7	323.5	336.2	381.8
SP5448_06770	eno	CP008776	Enolase (EC 4.2.1.11)	-1.04463	0.0271374	7472	10370.5	10848.1	4092.4	4283.9	5460.6
SP5448_06775		CP008776	DUF1694 domain-containing protein	-0.333628	0.334285	251.3	337.2	332.3	216.3	233	278.4
SP5448_06780		CP008776	Septation ring formation regulator EzrA	0.44476	0.14402	751.6	1073	1112.8	1186	1309	1458.9
SP5448_06785	gyrB	CP008776	DNA gyrase subunit B (EC 5.99.1.3)	0.0196338	0.944868	571.4	747.9	769.6	669.2	686.9	745.4
SP5448_06790		CP008776	Hydrolase, haloacid dehalogenase-like family	0.0852442	0.779989	431.4	594.8	613.2	548.9	600.1	570.6
SP5448_06800	rplS	CP008776	LSU ribosomal protein L19p	0.162149	0.663749	2866.9	3880	4155.4	3877.3	4404.3	3792.6
SP5448_06805		CP008776	EriC-type fluoride/proton exchange protein	-0.193422	0.639481	108.1	145.6	155.2	102.5	98.6	161.1
SP5448_06810		CP008776	Chorismate mutase I (EC 5.4.99.5)	-0.263878	0.486816	93.2	121.6	112.6	80.5	78.6	115.9
SP5448_06815		CP008776	Flavodoxin	-0.361029	0.272545	563.2	797	870.3	524.4	577.9	607.7
SP5448_06820		CP008776	3'-to-5' oligoribonuclease A, Bacillus type	0.310174	0.262967	446.4	610.5	653.7	637.3	702.4	759.4
SP5448_06825	rpmE2	CP008776	LSU ribosomal protein L31p @ LSU ribosomal protein L31p, zinc-independent	0.0380564	0.905133	3617	4771	5352.6	3913	4670.2	5470.8
SP5448_06830	agaS	CP008776	Galactosamine-6-phosphate isomerase AgaS	-0.186647	0.613776	290	382.5	386	259.2	271.2	412.7
SP5448_06835		CP008776	Transcriptional regulator, GntR family	-0.817107	0.0397868	217.9	295.9	267.5	114.1	140.2	195.5
SP5448_06840		CP008776	Zinc ABC transporter, substrate-binding lipoprotein AdcA	2.6141	0.000146889	90	131.7	140.8	801.5	773.6	631.4
SP5448_06845	pepD	CP008776	Dipeptidase (EC 3.4.-.-)	0.117138	0.760389	188.6	259.9	274.9	207.4	229.9	360.9
SP5448_06850		CP008776	Sporulation transcription regulator WhiA	-1.01361	0.00624618	743.1	1013.2	973.2	385.4	416.1	553.2
SP5448_06855		CP008776	FIG002813: LPPG:FO 2-phospho-L-lactate transferase like, CofD-like	-0.827102	0.0110756	678	962	999	450	491.7	526.1
SP5448_06860		CP008776	RNase adapter protein RapZ	-1.00005	0.00485852	619.4	883.9	925.3	366.7	376.7	456.6
SP5448_06865	asnC	CP008776	Asparaginyl-tRNA synthetase (EC 6.1.1.22)	0.620993	0.0745344	348.9	487.9	492.1	583.4	660.4	792.9
SP5448_06870	aspC	CP008776	Aspartate aminotransferase (EC 2.6.1.1)	0.713116	0.0309561	329.9	448.7	455.5	601.9	639.5	774
SP5448_06875	dinG	CP008776	DinG family ATP-dependent helicase YoaA	1.40545	0.00212282	57.7	86.4	89	176.4	184.9	259.6
SP5448_06885		CP008776	2,3-butanediol dehydrogenase, S-alcohol forming, (R)-acetoin-specific (EC 1.1.1.4) / Acetoin (diacetyl) reductase (EC 1.1.1.304)	-0.846105	0.0599059	440.7	605.6	663.2	324.7	278.7	335.3
SP5448_06890		CP008776	MBL-fold metallo-hydrolase superfamily	-0.350078	0.31096	138.8	217.8	217.2	125.9	132.6	189.1
SP5448_06895	ftsX	CP008776	Cell-division-associated, ABC-transporter-like signaling protein FtsX	-0.555939	0.136291	618.9	833.2	840.8	446.3	482.8	632.2
SP5448_06900	ftsE	CP008776	Cell-division-associated, ABC-transporter-like signaling protein FtsE	-0.549004	0.156512	578.7	821.6	857.9	464.1	482.9	580.2
SP5448_06905	prfB	CP008776	Peptide chain release factor 2 @ programmed frameshift-containing	-0.332529	0.371569	589.3	809	848.5	504.2	543.3	738.8
SP5448_06910		CP008776	Epoxyqueuosine reductase (EC 1.17.99.6) QueG	-0.195546	0.533598	226.4	331	355.4	238.5	233.4	318.1
SP5448_06915		CP008776	Beta-phosphoglucomutase (EC 5.4.2.6) (EC 2.7.1.41)	-1.28784	0.00703943	105.5	147.6	153.3	44	41.5	86.8
SP5448_06920	kgdA	CP008776	4-hydroxy-2-oxoglutarate aldolase (EC 4.1.3.16) @ 2-dehydro-3-deoxyphosphogluconate aldolase (EC 4.1.2.14)	-0.173234	0.718295	23.4	32.6	32	20.4	18.4	44.4
SP5448_06925		CP008776	2-dehydro-3-deoxygluconokinase (EC 2.7.1.45)	0.060116	0.903169	25.2	33.5	33.6	23.6	23.1	58.8
SP5448_06930		CP008776	predicted 4-deoxy-L-threo-5-hexosulose-uronate ketol-isomerase (EC 5.3.1.17)	-0.212947	0.665722	20.5	23.9	26.8	15.8	15.9	32.9
SP5448_06935	idnO	CP008776	2-dehydro-3-deoxy-D-gluconate 5-dehydrogenase (EC 1.1.1.127) @ 2-deoxy-D-gluconate 3-dehydrogenase (EC 1.1.1.125)	0.693804	0.265839	12.2	15.6	16	17.2	17	47.1
SP5448_06940		CP008776	PTS system, hyaluronate-oligosaccharide-specific IIA component	2.36298	0.00366359	4	4.3	5.2	21.8	20.4	45.4
SP5448_06945		CP008776	Unsaturated chondroitin disaccharide hydrolase (EC 3.2.1.180)	2.77478	0.00067772	2.9	4.6	5.1	26.7	27.6	52.6
SP5448_06950	agaV	CP008776	PTS system, hyaluronate-oligosaccharide-specific IIB component	2.69219	0.000878616	2	5.5	5.2	25	29.7	39.9
SP5448_06955		CP008776	PTS system, hyaluronate-oligosaccharide-specific IIC component	2.45628	0.00261587	4.2	7	6.8	34.6	30.2	47.3
SP5448_06960	agaD	CP008776	PTS system, hyaluronate-oligosaccharide-specific IID component	2.56511	0.00128855	4.2	5.8	6.7	31.9	35	46.5
SP5448_06965		CP008776	Oligohyaluronate lyase (EC 4.2.2.-)	2.12189	0.000323927	4	6	6.7	23.4	21.1	40.5
SP5448_06970	regR	CP008776	Transcriptional regulator RegR, rpressor of hyaluronate and KDG utilization	-0.00654926	0.984371	78.2	120	129.6	91.2	93.1	141.3
SP5448_06975	pacL	CP008776	Calcium-transporting ATPase (EC 3.6.3.8)	0.0324481	0.917377	878.8	1230.4	1291.1	951.9	1134.4	1383.1
SP5448_06980		CP008776	hypothetical protein	-1.36561	0.00240176	170.9	238.3	239.5	78.4	72.4	98.2
SP5448_06985		CP008776	dNTP triphosphohydrolase, broad substrate specificity	-0.781882	0.0397262	177.4	260.2	268	115.5	135.6	153.9
SP5448_06990		CP008776	hypothetical protein	-0.369167	0.422028	170.2	230.7	255	119.3	141.5	273.9
SP5448_06995		CP008776	Sugar phosphatase YidA (EC 3.1.3.23)	-0.664923	0.107332	316.7	414.6	396.2	205.4	222.3	284.5
SP5448_07000	murM	CP008776	tRNA-dependent lipid II--L-alanine ligase @ tRNA-dependent lipid II--L-serine ligase	-0.732695	0.111243	365.8	506.6	494.3	228.5	248	350.5
SP5448_07005		CP008776	tRNA-dependent lipid II-Ala--L-alanine ligase @ tRNA-dependent lipid II-Ser--L-alanine ligase	-0.989277	0.0403472	414	591.6	594.2	234.3	261.3	302.3
SP5448_07010	tpiA	CP008776	Triosephosphate isomerase (EC 5.3.1.1)	-1.60682	0.00670515	2825	3779.7	4042.9	1046.3	1099.6	1325.6
SP5448_07015	tuf	CP008776	Translation elongation factor Tu	-0.633631	0.0821659	19490.3	26864.5	28147	13923.7	15450.6	18343.1
SP5448_07025	ftsW	CP008776	FtsW-like protein YlaO	-0.951816	0.0250425	239.2	321.9	309.6	133.5	131.7	185.5
SP5448_07030	ppc	CP008776	Phosphoenolpyruvate carboxylase (EC 4.1.1.31)	-0.613351	0.164121	191.4	254.1	271.4	129.3	145.1	195.1
SP5448_07035	pepF	CP008776	Oligoendopeptidase F-like protein	-1.18648	0.00504051	369.1	506.6	543	166.2	181.5	283.1
SP5448_07040		CP008776	Glutathione peroxidase (EC 1.11.1.9) @ Thioredoxin peroxidase (EC 1.11.1.15)	-1.31728	0.00227794	395.3	539.1	554.3	153.1	195.3	252.9
SP5448_07045		CP008776	Additional lipoprotein component of predicted cobalamin ECF transporter	-2.00227	0.00173865	284.2	479.7	521.4	77.3	93.5	149.7
SP5448_07050		CP008776	Substrate-specific component CbrT of predicted cobalamin ECF transporter	-1.45521	0.0221502	192	392.7	478.1	107.9	78.3	203.4
SP5448_07055		CP008776	Lyzozyme M1 (1,4-beta-N-acetylmuramidase) (EC 3.2.1.17)	0.866315	0.0536613	132.5	224.6	253.3	298.6	288.9	533.3
SP5448_07060		CP008776	Substrate-specific component ThiT of thiamin ECF transporter	-0.175133	0.648485	101.3	173.2	200.1	121.5	113.8	176.1
SP5448_07065		CP008776	Cys-tRNA(Pro) deacylase YbaK	0.583958	0.0612381	238.7	314.9	308.6	361.4	393.7	551.1
SP5448_07070		CP008776	Phosphoglycerate mutase family 5	0.647506	0.0461845	132.2	173.7	181.4	222.1	236.7	306.8
SP5448_07075		CP008776	2-haloalkanoic acid dehalogenase (EC 3.8.1.2)	0.376913	0.297262	73	99.5	99.8	98.1	116.2	140.4
SP5448_07080	lysS	CP008776	Lysyl-tRNA synthetase (class II) (EC 6.1.1.6)	0.279503	0.379492	673.8	975.9	995.6	908.5	1025.2	1257.8
SP5448_07085		CP008776	hypothetical protein	-0.688804	0.0449973	190.9	241.6	249.5	152.5	131.9	135.5
SP5448_07090		CP008776	bacterial seryl-tRNA synthetase related	-1.46308	0.000554617	756	957.8	910.3	282.2	320.4	345.7
SP5448_07095		CP008776	Uncharacterized protease YrrO	-0.328771	0.3709	234.7	311.4	348.8	202.2	226.2	280.7
SP5448_07100		CP008776	peptidase, U32 family small subunit [C1]	-0.161729	0.648485	131.5	175	166.3	118.6	127.2	180.8
SP5448_07105		CP008776	hypothetical protein	0.740733	0.0245614	415.3	590.3	607.7	814.5	856.1	999.4
SP5448_07110		CP008776	general stress protein, putative	-0.739433	0.0200459	1081	1491.9	1488.8	708.8	797.3	911.7
SP5448_07115		CP008776	General stress protein	-0.658002	0.040731	577.8	881.6	906.9	463.6	471.3	537.1
SP5448_07120	lgt	CP008776	Prolipoprotein diacylglyceryl transferase	-0.519458	0.105973	457.9	689.1	727.3	382.2	417.9	486.9
SP5448_07125	ptsK	CP008776	HPr kinase/phosphorylase	-0.693341	0.0502438	607	895.7	957	405.7	457.2	661.7
SP5448_07130		CP008776	Phage shock protein C, putative; stress-responsive transcriptional regulator	-3.55191	5.83e-05	7647.8	9948.6	10518	594.2	570.9	1456.7
SP5448_07135		CP008776	Putative metallopeptidase (Zinc) SprT family	-0.857676	0.015956	249.8	345.5	349.8	162.9	194.8	158.6
SP5448_07140		CP008776	Transcription accessory protein (S1 RNA-binding domain)	-0.301808	0.422028	158.8	220.9	225.8	136.4	155.9	198.1
SP5448_07145		CP008776	hypothetical protein	-2.02454	0.000135002	869.2	1221.9	1299.7	246.5	302	273
SP5448_07150		CP008776	Uncharacterized membrane protein, YraQ family	-1.7228	0.00067888	411.7	588.6	635.6	138.8	142.1	214.2
SP5448_07155		CP008776	UPF0703 protein YcgQ	-1.84309	0.000537742	449.8	642.8	657.9	128.3	150.4	210.5
SP5448_07160	bglA	CP008776	6-phospho-beta-glucosidase (EC 3.2.1.86)	1.63142	0.019803	73.4	101.9	118.7	275.8	317.6	307.8
SP5448_07165		CP008776	PTS system, beta-glucoside-specific IIB component / PTS system, beta-glucoside-specific IIC component / PTS system, beta-glucoside-specific IIA component	1.83073	0.0105921	58.6	82.5	98.2	255.6	311.3	276.5
SP5448_07170	licT	CP008776	Beta-glucoside bgl operon antiterminator, BglG family	1.57084	0.0394087	49.2	64.4	74.7	165.7	209.4	184.6
SP5448_07175		CP008776	Uncharacterized MFS-type transporter	1.37851	0.00834305	33.1	60.6	64.3	109.5	145	148.4
SP5448_07180	ftsY	CP008776	Signal recognition particle receptor FtsY	-1.20307	0.00366359	618	835	876.6	295.3	310.7	401.9
SP5448_07190		CP008776	Hydrolase, HAD superfamily	-1.3408	0.00308575	322.5	415.6	433.9	123.7	132.8	215.2
SP5448_07195		CP008776	hypothetical protein	-1.13983	0.0026968	81	113.5	104.8	47.5	37.8	48.3
SP5448_07200		CP008776	Transposase TnpA	-0.866567	0.0204946	60.9	82	84.3	36.5	35.3	52.1
SP5448_07205		CP008776	hypothetical protein	-1.86363	0.000531293	219.6	352.6	358.2	87.4	95.3	67.3
SP5448_07215		CP008776	hypothetical protein	-2.00901	0.000191341	353.8	488.9	446.5	100.6	103.9	110.9
SP5448_07220	mccF	CP008776	hypothetical protein	-2.52898	7.33e-05	637.5	873.5	809.1	112	120.4	170.4
SP5448_07225		CP008776	Phosphoribosylglycinamide synthetase ATP-grasp (A) domain protein	-2.37029	0.000221714	509.7	686.9	609.3	94.1	96.3	166.5
SP5448_07230		CP008776	Asparaginyl-tRNA synthetase-related protein	-2.22396	0.000323927	515	689.9	641.7	109.3	105.9	189.6
SP5448_07235		CP008776	Huntington interacting protein HYPE	-1.69327	0.000772833	345.2	450.8	397.9	113.9	105.2	150.3
SP5448_07240		CP008776	hypothetical protein	1.31623	0.0571616	3.5	7	5.4	13.1	7.3	29.7
SP5448_07245		CP008776	Putative phage portal protein	1.58611	0.00686406	2.1	3.7	4.5	9.4	9	19.8
SP5448_07250		CP008776	hypothetical protein	-0.46439	0.292849	125.9	159.2	156.5	87.6	76.5	176.4
SP5448_07255		CP008776	Death on curing protein, Doc toxin	-0.496865	0.122641	119.5	155.8	170.1	93.1	104.9	114.5
SP5448_07260		CP008776	Plasmid stabilization system antitoxin protein	-0.940014	0.0236548	158.5	192.9	187.3	73.8	76.5	141.2
SP5448_07265		CP008776	hypothetical protein	1.17792	0.0353185	2.1	3	3.3	4.6	5.1	16.9
SP5448_07270		CP008776	hypothetical protein	0.157984	0.670557	0.6	1	0.5	0.6	1.1	0.9
SP5448_07280		CP008776	Transcriptional regulator, Xre family	0.127676	0.909658	0.8	1.7	1.5	1.4	0	5.7
SP5448_07285	mefE	CP008776	Uncharacterized MFS-type transporter	-0.62865	0.453292	29.1	41.1	36.2	22	17.9	28.3
SP5448_07290		CP008776	UDP-glucose 6-dehydrogenase (EC 1.1.1.22)	-1.10783	0.19323	30.1	44.9	43.3	15.4	15.2	22.9
SP5448_07295		CP008776	Dolichyl-phosphate mannoosyltransferase, involved in cell wall biogenesis	-0.738198	0.433862	21.6	29.6	27.8	14	12.3	20.5
SP5448_07300		CP008776	hypothetical protein	-1.0835	0.273337	22.3	33.1	31.6	11.6	12.4	15.2
SP5448_07305	metK1	CP008776	S-adenosylmethionine synthetase, archaeal (EC 2.5.1.6)	-1.10849	0.260326	27.1	38	36.7	11.6	12.7	22.7
SP5448_07310		CP008776	hypothetical protein	-0.773669	0.479555	12.3	18.4	16.4	9.4	4.4	15.1
SP5448_07315		CP008776	putative L-glutamate ligase	0.309921	0.764342	8.9	12.3	13.9	11.6	12.5	21.1
SP5448_07320		CP008776	hypothetical protein	-0.257615	0.828898	4.8	6.6	6	4.6	4.6	4.8
SP5448_07325	aroE	CP008776	Shikimate 5-dehydrogenase I alpha (EC 1.1.1.25)	0.451606	0.692261	3.3	3.9	4.5	5.1	3.8	9.2
SP5448_07330		CP008776	Positive transcriptional regulator, MutR family	1.54897	0.0049833	5.3	6.8	5.8	19.2	12	30.8
SP5448_07335	smc	CP008776	Chromosome partition protein smc	-0.845271	0.0533993	213.1	299	288.9	124.4	146.8	172.3
SP5448_07340	rnc	CP008776	Ribonuclease III (EC 3.1.26.3)	-1.02905	0.015231	114.4	132.3	124.6	50.6	59.5	71.8
SP5448_07345	vicX	CP008776	Zn-dependent hydrolase YycJ/WalJ, required for cell wall metabolism and coordination of cell division with DNA replication	-0.722313	0.0487238	375.3	533.3	546.4	277.1	298.1	293.6
SP5448_07350	vicK	CP008776	Two-component sensor kinase SA14-24	-0.991592	0.00909698	604.9	841	846.9	328.5	372.7	445.9
SP5448_07355	vicR	CP008776	Two-component response regulator SA14-24	-0.960898	0.00686406	454.2	620.5	673.4	264.4	294.4	328.9
SP5448_07360		CP008776	hypothetical protein	-0.181668	0.626139	50	76.4	74.4	51.2	56	67.5
SP5448_07365		CP008776	Long-chain-fatty-acid--CoA ligase (EC 6.2.1.3)	0.985384	0.0836998	6.3	8.3	9.1	10.8	11.8	34
SP5448_07370		CP008776	3-ketoacyl-CoA thiolase (EC 2.3.1.16) @ Acetyl-CoA acetyltransferase (EC 2.3.1.9)	1.41113	0.0224522	6.3	9.6	8.5	15.2	17.7	44.3
SP5448_07375		CP008776	hypothetical protein	1.16297	0.0406049	1.6	2.4	2.2	5.7	5.1	6.6
SP5448_07380		CP008776	Efflux ABC transporter, permease protein	2.51083	0.00174962	9.7	17.1	17.7	63.8	83.6	121.3
SP5448_07385		CP008776	Efflux ABC transporter, permease protein	2.54742	0.00144627	8.4	13.3	12.2	49.7	61	111.8
SP5448_07390	drrA	CP008776	Efflux ABC transporter, ATP-binding protein	2.40977	0.00334735	9.4	13.1	14.9	47.3	68.2	103.6
SP5448_07395	thrS	CP008776	Threonyl-tRNA synthetase (EC 6.1.1.3)	0.119353	0.752973	317.7	442.2	454.9	412.8	419	473.9
SP5448_07405		CP008776	1,2-diacylglycerol 3-glucosyltransferase (EC 2.4.1.337)	-0.774482	0.0836647	1096.5	1564.6	1602.9	598.2	694	1321.1
SP5448_07410		CP008776	Diglucosyl diacylglycerol synthase (1,2-linking) (EC 2.4.1.208)	-0.825031	0.0894433	1508	2094.7	2147	754.9	825.5	1954.7
SP5448_07415	ccpA	CP008776	Catabolite control protein A	1.55978	0.00094924	380.7	479.9	509.5	1157.8	1303.4	1587.1
SP5448_07420	pepQ	CP008776	Xaa-Pro dipeptidase (EC 3.4.13.9)	-0.725396	0.039333	804.4	1116.4	1154.4	490.5	562.4	829.9
SP5448_07425		CP008776	Oxygen-insensitive NAD(P)H nitroreductase (EC 1.-.-.-) / Dihydropteridine reductase (EC 1.5.1.34)	-0.863232	0.0121113	841.1	1159.8	1222.8	513	592.4	650.6
SP5448_07430	gloA	CP008776	Lactoylglutathione lyase (EC 4.4.1.5)	-0.853147	0.018705	650.1	890.4	946.5	432.5	436.6	490.7
SP5448_07435		CP008776	Bactoprenol glucosyl transferase (EC 2.4.1.-); Glycosyltransferase, group 2 family protein	0.159634	0.727209	74.8	102.8	102.3	78.4	95.9	146.4
SP5448_07440		CP008776	hypothetical protein	-0.0196079	0.957181	289.2	418.2	454.5	321.5	343.7	477.5
SP5448_07445		CP008776	putative membrane protein	-0.126572	0.73869	375.1	550.9	564.1	382.7	419.8	557.4
SP5448_07450	pcp	CP008776	Pyrrolidone-carboxylate peptidase (EC 3.4.19.3)	-0.075587	0.843943	508.5	722.9	734.8	544.4	573.4	739.3
SP5448_07455		CP008776	Glutaminyl-peptide cyclotransferase (EC 2.3.2.5)	0.957405	0.0169512	156.4	218.7	212.1	340.6	324.7	484
SP5448_07460	smpB	CP008776	tmRNA-binding protein SmpB	0.490339	0.17139	259.6	379.1	387.4	425.1	431.5	577.5
SP5448_07465		CP008776	3'-to-5' exoribonuclease RNase R	1.05036	0.0105264	238.5	342.4	357.2	562.7	564.9	819.3
SP5448_07470	secG	CP008776	Protein translocase membrane subunit SecG	1.06883	0.00504051	565.6	824.4	902.8	1518	1358.3	1888.7
SP5448_07475		CP008776	Multidrug resistance efflux pump PmrA	-0.649495	0.0550226	325.7	463.3	489.4	241.1	247	320.1
SP5448_07480		CP008776	Uncharacterized protein YjgR	-0.309766	0.345789	515.8	687.8	713.8	419	444	713.9
SP5448_07485	coaE	CP008776	Dephospho-CoA kinase (EC 2.7.1.24)	-1.53819	0.00475502	120.1	163.8	161.9	45.3	42.9	64.3
SP5448_07490	fpg	CP008776	Formamidopyrimidine-DNA glycosylase (EC 3.2.2.23)	-1.65962	0.0015162	99.7	135.8	123.7	35.9	32.3	43.3
SP5448_07495	mutR	CP008776	Positive transcriptional regulator, MutR family	-1.76004	0.00211598	66.7	88.7	74.9	16.9	17.3	35.1
SP5448_07500		CP008776	hypothetical protein	0.987858	0.345789	3.9	5	3.6	5.9	10.5	12.3
SP5448_07510		CP008776	hypothetical protein	1.02787	0.367996	4.4	5.2	4.1	7.9	8.5	16.2
SP5448_07515		CP008776	hypothetical protein	0.939186	0.113728	7.7	10.2	9.8	16.4	11.5	32.9
SP5448_07520		CP008776	hypothetical protein	1.03707	0.0357267	4.9	7.4	8.4	12	12.3	22.2
SP5448_07530	silD	CP008776	hypothetical protein	0.269739	0.771319	11.4	16.8	19.7	20.5	18.3	18.4
SP5448_07535		CP008776	hypothetical protein	0.205368	0.752973	14.3	16.3	19.5	23.4	7.6	38.6
SP5448_07555		CP008776	Bacteriocin-like peptide I BlpI	-0.491153	0.644049	33.4	39.2	42.4	29.6	25.1	26.1
SP5448_07560		CP008776	Bacteriocin-like peptide J BlpJ	-1.88957	0.00173865	74.3	82.1	73.4	22.6	10.4	33.2
SP5448_07565		CP008776	hypothetical protein	1.09631	0.029085	3.6	6.8	4.2	8.9	10	15.6
SP5448_07570		CP008776	Phosphohydrolase (MutT/nudix family protein)	-0.71525	0.0480024	466.9	715	770.5	399.5	404.7	358.4
SP5448_07575	era	CP008776	GTP-binding protein Era	-0.629112	0.0656195	569.4	807.9	807.5	414.7	469.6	514.3
SP5448_07580	dgk	CP008776	Diacylglycerol kinase (EC 2.7.1.107)	-0.180895	0.583084	278	416	454.9	294.6	342.1	358.1
SP5448_07585		CP008776	Metal-dependent hydrolase YbeY, involved in rRNA and/or ribosome maturation and assembly	-0.13723	0.684077	367.1	521.5	504.3	365.5	428.1	463.6
SP5448_07590		CP008776	Hypothetical protein VC0266 (sugar utilization related?)	-0.608177	0.0794027	304.4	441.1	473.1	230.7	260.9	296.8
SP5448_07595	phoH	CP008776	Phosphate starvation-inducible protein PhoH, predicted ATPase	-0.783048	0.0247553	362	522.5	539.9	235.5	260.7	324.9
SP5448_07600		CP008776	Oleate hydratase (EC 4.2.1.53)	-0.500927	0.188709	1959.3	2570.6	2592.3	1736.4	1710.5	1550.3
SP5448_07605		CP008776	Group B streptococcal surface immunogenic protein	2.22294	0.00017899	219.5	304.1	320.9	1081.2	1307.8	1554.9
SP5448_07610		CP008776	UPF0346 protein YozE	0.0238841	0.953301	72.1	106.3	103.8	88.4	104.9	90.3
SP5448_07615	msrA.2	CP008776	Peptide-methionine (S)-S-oxide reductase MsrA (EC 1.8.4.11)	-0.401179	0.370935	114.1	174.9	159.1	91.9	98.4	151.4
SP5448_07620		CP008776	Uncharacterized S1 RNA binding domain protein YitL	-0.751075	0.0513538	279.6	410.1	425.6	212.5	207.2	231.3
SP5448_07625	frr	CP008776	Ribosome recycling factor	-0.147951	0.666989	732	1043.4	1090.3	747.6	822.9	994.8
SP5448_07630	pyrH	CP008776	Uridylate kinase (EC 2.7.4.22)	0.157629	0.656706	509.5	724.3	739.7	672.4	683.7	824.5
SP5448_07635	rplA	CP008776	LSU ribosomal protein L1p (L10Ae)	0.495276	0.185918	2048.9	2954.4	3232	3412.3	3820.6	4204.6
SP5448_07640	rplK	CP008776	LSU ribosomal protein L11p (L12e)	-0.00586975	0.985826	2721	3735.6	3600.1	3205.8	3573.9	3155.1
SP5448_07645		CP008776	Integral membrane protein	-0.144309	0.744382	73.8	129.4	152.6	80.1	93.5	143.9
SP5448_07650	ftsK	CP008776	DNA translocase FtsK	0.454558	0.171352	114.8	160.5	168.7	172.4	171.1	272.6
SP5448_07655		CP008776	Peptidyl-prolyl cis-trans isomerase (EC 5.2.1.8)	-0.269822	0.348962	322.4	413.1	382.9	267	283.1	384.3
SP5448_07665	mtsC	CP008776	Manganese ABC transporter, inner membrane permease protein SitD	0.300661	0.338448	414.3	552.1	580.2	629.5	606.2	650.7
SP5448_07670	mtsB	CP008776	Manganese ABC transporter, ATP-binding protein SitB	0.480252	0.113902	514.5	705.4	683.4	887.9	883.7	859.5
SP5448_07675	mtsA	CP008776	Manganese ABC transporter, periplasmic-binding protein SitA	1.38333	0.000811229	1728.1	2369.4	2291.1	5207	5852	5470.4
SP5448_07680	scaR	CP008776	Mn-dependent transcriptional regulator MntR	-0.859579	0.0284654	791.4	1164.6	1184.3	461.6	575.8	685.9
SP5448_07685		CP008776	hypothetical protein	-0.8255	0.0119757	1056.6	1383.6	1233.3	571.4	677.7	835.1
SP5448_07690	pfs	CP008776	5'-methylthioadenosine nucleosidase (EC 3.2.2.16) @ S-adenosylhomocysteine nucleosidase (EC 3.2.2.9)	-0.774039	0.0126218	828.7	1092.6	1087.5	537.8	544.9	670.6
SP5448_07695		CP008776	hypothetical protein	-1.15521	0.00308575	548.3	801.5	784	351.5	336.5	262.2
SP5448_07700		CP008776	ADP-ribose pyrophosphatase (EC 3.6.1.13)	-0.868009	0.00738211	847.3	1172.6	1149.6	527.6	577.3	615.4
SP5448_07705	gcaD	CP008776	N-acetylglucosamine-1-phosphate uridyltransferase (EC 2.7.7.23) / Glucosamine-1-phosphate N-acetyltransferase (EC 2.3.1.157)	-0.517692	0.0809804	710.7	949.8	941.3	532.8	581	698.4
SP5448_07710		CP008776	Phosphoglycerate transporter family protein	2.75767	0.00176025	102.1	139.1	148.7	810.8	802.3	1024.5
SP5448_07715		CP008776	NAD-dependent oxidoreductase	-1.86068	0.00261421	835.2	1117.3	1109.7	222.1	234	412.6
SP5448_07720	fabG	CP008776	3-Ketoacyl-ACP reductase	-2.23434	0.00101845	837	1095.5	1137.6	174	194.9	291.9
SP5448_07725		CP008776	hypothetical protein	-2.56579	0.000296306	856.9	1124.6	1105.2	153.2	164.4	200.7
SP5448_07730		CP008776	hypothetical protein	0.848631	0.0252487	33.4	48.1	50.3	66.7	71.2	102.6
SP5448_07735	speJ	CP008776	Exotoxin, phage associated @ Streptococcal pyrogenic exotoxin J (SpeJ)	0.576912	0.11927	19.8	33.2	32.7	36.9	36.8	54.7
SP5448_07740		CP008776	hypothetical protein	-0.188644	0.635609	16.6	26.2	18.7	13.8	17.5	22.3
SP5448_07745		CP008776	hypothetical protein	0.533513	0.126911	32.6	44.4	41.9	49.5	51.1	74.2
SP5448_07750		CP008776	hypothetical protein	-0.699887	0.0533993	120.2	161.4	161.1	89.9	76.8	104.3
SP5448_07755		CP008776	hypothetical protein	1.96081	0.00145346	2.4	2.7	3	9.5	10.9	23
SP5448_07760	spyA	CP008776	C3 family ADP-ribosyltransferase (EC 2.4.2.-)	4.17097	1.45e-05	15.4	21.7	24.3	376.4	355.8	405.5
SP5448_07765	nrdE.1	CP008776	Ribonucleotide reductase of class Ib (aerobic), alpha subunit (EC 1.17.4.1)	3.87205	0.000135467	28.2	41.7	42	442.5	530.4	713.6
SP5448_07770	nrdI	CP008776	Ribonucleotide reduction protein NrdI	3.37792	0.000228173	20.1	32.7	33.8	261.3	289.6	365.1
SP5448_07775	nrdF	CP008776	Ribonucleotide reductase of class Ib (aerobic), beta subunit (EC 1.17.4.1)	3.52602	0.00015475	19.8	34.8	34	266.2	345.8	429
SP5448_07785	metG	CP008776	Methionyl-tRNA synthetase (EC 6.1.1.10)	0.426811	0.204284	308.2	413.2	428.6	434.2	520.8	587.5
SP5448_07790		CP008776	putative membrane protein	1.65782	0.000323927	20.8	27.2	29.8	82.1	73.7	95
SP5448_07795		CP008776	hypothetical protein	0.179927	0.54332	158.2	188	164.3	172.4	228.6	180.7
SP5448_07800	spyCEP	CP008776	Serine endopeptidase ScpC (EC 3.4.21.-)	5.36743	0.000523313	4.6	5.9	12.3	268.8	249.7	534.3
SP5448_07805	lctO	CP008776	Putative oxidase STM1620	4.78092	0.00067772	15.2	18.7	37.2	487.6	471.9	1095.7
SP5448_07810		CP008776	hypothetical protein	1.57249	0.00854842	3.6	5.8	5.7	15.3	15.2	20.1
SP5448_07815	exoA	CP008776	Exodeoxyribonuclease III (EC 3.1.11.2)	-1.33002	0.00401179	413.5	627.7	658.9	186.3	193.5	296.2
SP5448_07820		CP008776	FIG138056: a glutathione-dependent thiol reductase	0.186872	0.578877	110.7	149.2	148.3	131.3	156.2	176.7
SP5448_07825	cutC	CP008776	Cytoplasmic copper homeostasis protein CutC	0.905957	0.00996109	112.4	156.1	155.2	238.3	265.6	285.9
SP5448_07830		CP008776	hypothetical protein	-0.487144	0.105982	544.5	754.5	782	478	445.9	546.5
SP5448_07835		CP008776	16S rRNA (cytidine(1402)-2'-O)-methyltransferase (EC 2.1.1.198)	-0.511719	0.084192	574.8	747.2	759.5	439.1	448.4	570.6
SP5448_07840		CP008776	DNA replication intiation control protein YabA	-0.70743	0.0168921	519.9	638.6	608.3	315.2	370.2	396.2
SP5448_07845		CP008776	hypothetical protein	-0.000109954	0.999706	168.6	230.9	232.4	216	177.2	236.4
SP5448_07850	dnaX	CP008776	DNA polymerase III delta prime subunit (EC 2.7.7.7)	-0.240004	0.45115	207.3	292	296.8	192.3	208.7	271.1
SP5448_07855	tmk	CP008776	Thymidylate kinase (EC 2.7.4.9)	-0.251717	0.349942	249.2	320.2	317.1	221.9	231.9	290.7
SP5448_07860		CP008776	hypothetical protein	-0.610399	0.0682616	214.7	300.8	316.9	166.7	196.5	174.5
SP5448_07865	clpP	CP008776	ATP-dependent Clp protease proteolytic subunit ClpP (EC 3.4.21.92)	-0.0424973	0.904907	1240.2	1663.2	1802.5	1198.9	1316.5	2156.1
SP5448_07870	upp	CP008776	Uracil phosphoribosyltransferase (EC 2.4.2.9)	0.239859	0.51886	457.5	561.2	598	529.9	639.9	746.2
SP5448_07875		CP008776	Export protein for polysaccharides and teichoic acids	-0.898594	0.0143245	305.8	398.6	402.1	177.9	204.7	206.3
SP5448_07880	murE	CP008776	UDP-N-acetylmuramoy-dipeptide--L-lysine ligase (EC 6.3.2.7)	0.118174	0.689906	194.1	255.6	260.2	228.2	254.9	284.1
SP5448_07885	fhuA	CP008776	Ferrichrome transport ATP-binding protein FhuC	2.23966	0.000323927	13.4	17.1	15.6	64.4	79.7	85.4
SP5448_07890	fhuD	CP008776	Ferrichrome-binding periplasmic protein precursor (TC 3.A.1.14.3)	1.92961	0.000653133	19.8	25.6	25	83.8	94.2	97.5
SP5448_07895	fhuB	CP008776	Ferrichrome transport system permease protein FhuB	1.95228	0.00173865	21.9	27.9	28.6	89.1	111	111.1
SP5448_07900	fhuG	CP008776	Ferrichrome transport system permease protein FhuG	2.10685	0.00101845	15	21.6	23.3	73.7	89.1	103.9
SP5448_07905		CP008776	hypothetical protein	0.451562	0.129605	388.8	562.3	564.6	627.2	647.6	778.5
SP5448_07910	ppaC	CP008776	Manganese-dependent inorganic pyrophosphatase (EC 3.6.1.1)	0.212351	0.496514	855	1195.8	1196.8	1040	1122.1	1631.2
SP5448_07915	pflC	CP008776	Pyruvate formate-lyase activating enzyme (EC 1.97.1.4)	0.501797	0.309703	280.1	380.7	373.5	411.4	429	642.3
SP5448_07920	hlyX	CP008776	Hemolysins and related proteins containing CBS domains	-0.0513346	0.880774	439.3	645.2	677.8	477.1	511.8	706.8
SP5448_07925		CP008776	Putative rRNA methylase YtqB	0.00743366	0.981792	166.5	247.6	235.5	214.8	204.2	224.9
SP5448_07930		CP008776	[4Fe-4S]-AdoMet protein YtqA	-0.323653	0.312799	228.4	324.1	330.5	203.3	232	263.9
SP5448_07935		CP008776	putative membrane-associated phospholipid phosphatase, PAP2 superfamily	-1.09665	0.0102896	302.6	503.9	526.5	168.8	200.9	240.1
SP5448_07940		CP008776	Substrate-specific component RibU of riboflavin ECF transporter	-0.316502	0.444699	57.1	101.1	94.8	50.3	55.5	100.6
SP5448_07945		CP008776	tRNA (cytidine(34)-2'-O)-methyltransferase (EC 2.1.1.207)	0.324577	0.262633	156.1	209.4	216.8	222.6	243.1	258.1
SP5448_07950		CP008776	Membrane protein insertion efficiency factor YidD	-0.278288	0.439942	168	258	265.6	191.5	204.5	164.4
SP5448_07955		CP008776	LSU rRNA pseudouridine(2605) synthase (EC 5.4.99.22)	-0.0825415	0.813778	276.3	401	382.8	281.9	309.6	409.1
SP5448_07960	scpB	CP008776	Segregation and condensation protein B	-0.0443687	0.900689	288.1	429.6	426.8	303.2	362.6	438.1
SP5448_07965	scpA	CP008776	Segregation and condensation protein A	-0.277362	0.40486	285.6	398.3	412.6	255.2	285.5	361.2
SP5448_07970	xerD	CP008776	Site-specific tyrosine recombinase XerD	-0.12311	0.719422	211.6	303.6	310.1	203.6	259.8	291.2
SP5448_07975		CP008776	FIG042801: CBS domain containing protein	0.0623251	0.853128	242.8	368.6	376.2	297.8	306.5	420
SP5448_07980		CP008776	FIG009886: phosphoesterase	0.234968	0.479555	256.1	333.6	321.4	305.3	355.2	413.3
SP5448_07985		CP008776	unknown domain / Nucleoside 5-triphosphatase RdgB (dHAPTP, dITP, XTP-specific) (EC 3.6.1.66)	0.302329	0.357431	275.1	363.4	376.9	336.9	381.4	550.7
SP5448_07990	glr	CP008776	Glutamate racemase (EC 5.1.1.3)	0.507672	0.0995708	171	227.3	235.4	255.1	279.7	370.3
SP5448_07995		CP008776	UPF0154 protein YneF	0.938488	0.012454	347.9	459.5	511.9	744.9	791.3	980.4
SP5448_08000		CP008776	FIG005935: membrane protein	-1.60934	0.00312702	664.8	928.7	899.9	224.2	232.5	372.4
SP5448_08005		CP008776	FIG005986: HD family hydrolase	-1.90071	0.000583086	553.3	806	792	176	185.5	205.4
SP5448_08010		CP008776	Uncharacterized RNA methyltransferase YsgA	-1.19358	0.00409893	191.9	271.6	278.9	96.5	108.4	114.4
SP5448_08015		CP008776	Mobile element protein	-1.33903	0.323331	16.3	22.4	18.2	39	0	11
SP5448_08020		CP008776	Mobile element protein	0.252784	0.876614	13.3	5.1	23.6	15.7	27.6	6.6
SP5448_08030		CP008776	Acylphosphate phosphohydrolase (EC 3.6.1.7)	-1.11655	0.00809984	546.2	726.5	792.1	266.5	250.1	460.1
SP5448_08035		CP008776	Inner membrane protein translocase and chaperone YidC, OxaA protein	-1.06005	0.0100662	1367.5	1994.2	2068.1	680.7	744.8	1225
SP5448_08040	greA	CP008776	Transcription elongation factor GreA	0.809932	0.0354914	286.7	426	434.3	617.2	667.6	696.4
SP5448_08045		CP008776	Murein endolytic transglycosylase MltG	0.752962	0.0359045	335.8	468.2	451.2	608.9	661.7	845.3
SP5448_08050		CP008776	putative arylalkylamine n-acetyltransferase	-0.324419	0.245393	363.6	479.4	469.5	324.9	329.6	388.6
SP5448_08055	murC	CP008776	UDP-N-acetylmuramate--L-alanine ligase (EC 6.3.2.8)	-0.323864	0.262169	700.8	947.6	935.3	615.3	629.9	816.5
SP5448_08060		CP008776	hypothetical protein	-0.876776	0.00686406	1147.9	1475.6	1427.3	666.8	692.3	844.3
SP5448_08065	snf	CP008776	SWF/SNF family helicase	-1.42194	0.00240176	256.2	368.7	376.2	100.6	113.5	159.2
SP5448_08070	engA	CP008776	GTP-binding protein EngA	-0.10639	0.737514	400.4	559	569.7	413.9	465.9	529.9
SP5448_08075	dnaI	CP008776	Helicase loader DnaI	-0.230532	0.453292	269.5	392.6	406.5	284.8	286	326.4
SP5448_08080	dnaB	CP008776	Helicase loader DnaB	0.111062	0.738673	191.8	281.9	280.5	242.9	243.6	323.1
SP5448_08085	nrdR	CP008776	Ribonucleotide reductase transcriptional regulator NrdR	-0.0391557	0.904907	190.4	278.6	299.4	229.9	232.6	273.8
SP5448_08090	covS	CP008776	Transmembrane histidine kinase CsrS	-0.300116	0.497093	276	386.5	381.6	227.8	246.7	387.2
SP5448_08095	covR	CP008776	Response regulator CsrR	-0.608577	0.0851147	1764.5	2463.7	2593.4	1281.6	1343.1	1846.4
SP5448_08100		CP008776	FIG01269488: protein, clustered with ribosomal protein L32p	-0.118173	0.722293	347.6	513.3	485.9	363.3	368.7	506.2
SP5448_08105		CP008776	Heat shock protein HtpX	-0.580443	0.0838707	1120.3	1589.2	1607.7	820.1	869.7	1199.1
SP5448_08110	lemA	CP008776	LemA protein	-0.998887	0.0083284	1409.3	1970.7	1903.5	720.8	796	1152.5
SP5448_08115	gidB	CP008776	16S rRNA (guanine(527)-N(7))-methyltransferase (EC 2.1.1.170)	-0.348481	0.31801	156.2	221.8	220.9	139.6	155.5	170
SP5448_08120		CP008776	KtrAB potassium uptake system, integral membrane component KtrB	-0.29902	0.374638	342.7	494.2	521.1	308.1	330.1	465.3
SP5448_08125		CP008776	KtrAB potassium uptake system, peripheral membrane component KtrA	-0.32698	0.316254	327.3	472.3	500.5	313.5	312.4	399.5
SP5448_08130		CP008776	Serine/threonine:Na+ symporter SstT	0.285472	0.576188	93.7	145.2	136	121.6	113.2	244.6
SP5448_08135	braB	CP008776	Na(+)-dependent branched-chain amino acid transporter	2.49204	0.00019238	45.7	69.5	71.3	319.7	322.3	408.1
SP5448_08140		CP008776	Methionine ABC transporter permease protein	0.101382	0.838464	88.5	118.7	105	110.2	87.8	141
SP5448_08145		CP008776	Methionine ABC transporter ATP-binding protein	0.296844	0.532537	116.1	144.1	134.7	133.9	167.6	186.9
SP5448_08150		CP008776	Methionine ABC transporter substrate-binding protein	0.481589	0.26501	84.2	132.5	129.3	131.1	149.3	202.1
SP5448_08155		CP008776	Cysteine ABC transporter, substrate-binding protein	-1.93732	0.00245279	1013.8	1720.9	1841.6	291.4	304.8	639.8
SP5448_08160		CP008776	Transcriptional regulatory protein YeeN	-0.26801	0.468431	692.6	947.2	971.9	663.2	718.6	765.6
SP5448_08165		CP008776	UPF0348 protein family	-0.558782	0.213114	125.8	187.5	184.7	96	108.1	130.2
SP5448_08170		CP008776	FIG145533: Methyltransferase (EC 2.1.1.-)	-0.565825	0.184641	157.6	236.4	247.9	130.4	131.4	165.1
SP5448_08175		CP008776	Ribosomal silencing factor RsfA	-0.795952	0.030357	380.1	576.5	593.7	288.2	299.8	286.4
SP5448_08180		CP008776	Hydrolase (HAD superfamily), YqeK	-0.564875	0.115139	377.4	594.6	606.1	321.8	344.3	378.3
SP5448_08185	nadD	CP008776	Nicotinate-nucleotide adenylyltransferase (EC 2.7.7.18)	-0.392267	0.238956	611.4	862.8	888.8	525.6	575	685.5
SP5448_08190		CP008776	RNA-binding protein YhbY	-0.639273	0.0491717	499.6	754	769.3	401.5	437.7	435.4
SP5448_08195		CP008776	GTP-binding protein YqeH, required for biogenesis of 30S ribosome subunit	-0.228758	0.477788	531.4	782	817.8	529.1	569.2	700.8
SP5448_08200		CP008776	FIG001553: Hydrolase, HAD subfamily IIIA	-0.109399	0.724418	395.2	568.3	639.5	448	473.7	538.9
SP5448_08210		CP008776	Mobile element protein	1.31692	0.00881044	4.5	4.7	5.3	11.6	8.9	23.5
SP5448_08215		CP008776	Mobile element protein	0.151044	0.880188	7.6	9.2	13.7	1.6	19.1	32.5
SP5448_08220	comX.2	CP008776	Competence-specific sigma factor ComX	2.53161	0.0855904	0	4.3	2.6	9.4	8.9	35.2
SP5448_08260		CP008776	Glycerate kinase (EC 2.7.1.31)	-0.0334957	0.931859	24.3	30.7	32.4	22	26.1	39.1
SP5448_08265	hsdR	CP008776	Type I restriction-modification system, restriction subunit R (EC 3.1.21.3)	-0.259332	0.438089	137	186.6	182.4	120.2	123.5	182.3
SP5448_08270	hsdS	CP008776	Type I restriction-modification system, specificity subunit S	-0.69336	0.0349326	120	166.7	169.1	82.7	88.7	107.6
SP5448_08275	hsdM	CP008776	Type I restriction-modification system, DNA-methyltransferase subunit M (EC 2.1.1.72)	-0.578533	0.0846195	148.5	206.3	209.7	108.7	114.7	153.5
SP5448_08280		CP008776	hypothetical protein	-0.359659	0.333909	24.2	38.5	35.9	34	22.8	19.8
SP5448_08285	salR	CP008776	Two-component transcriptional response regulator DegU, LuxR family	-0.237098	0.453564	54.6	81.8	77.9	55.5	51.3	74.2
SP5448_08290		CP008776	putative SalK homologue	-0.0486249	0.89077	38.6	59.2	58.9	40.5	46.6	64.4
SP5448_08295	salY	CP008776	ABC transporter-like sensor and permease protein	-0.24241	0.406634	29.4	40.8	40.5	25.5	30.6	37.1
SP5448_08300		CP008776	putative salivaricin A ABC transporter (ATP-binding protein)	0.962474	0.0621369	1.3	3.6	2.8	3.3	5.5	9.7
SP5448_08305	salX	CP008776	Lantibiotic transport ATP-binding protein	1.83678	0.0040728	0.4	1.2	1.7	5.9	3.3	11.2
SP5448_08310	salB	CP008776	Lanthionine biosynthesis protein LanM	1.69645	0.010917	1	1.2	1.4	4.7	3.6	12.1
SP5448_08315	salA	CP008776	Lantibiotic salivaricin A	1.97778	0.021953	2.6	5.4	5.7	12.8	27.8	23
SP5448_08320	lacG	CP008776	6-phospho-beta-galactosidase (EC 3.2.1.85)	2.10933	0.0170195	5.3	8.8	11.1	31.3	39.5	45.1
SP5448_08325	lacE	CP008776	PTS system, lactose-specific IIB component (EC 2.7.1.207) / PTS system, lactose-specific IIC component	2.80732	0.0136207	4.6	7.1	16	51.5	56.1	88
SP5448_08330	lacF	CP008776	PTS system, lactose-specific IIA component (EC 2.7.1.207)	2.27148	0.0359337	3.9	3.5	11.8	26.4	35.2	31.3
SP5448_08335	lacD	CP008776	Tagatose 1,6-bisphosphate aldolase (EC 4.1.2.40)	2.65969	0.0133676	2.9	5.9	13	37.5	41.9	56.6
SP5448_08340	lacC.2	CP008776	Tagatose-6-phosphate kinase (EC 2.7.1.144)	2.74135	0.00455313	2.8	3.8	8.7	32	35.1	43.9
SP5448_08345	lacB	CP008776	Galactose-6-phosphate isomerase, LacB subunit (EC 5.3.1.26)	2.43335	0.00686406	4.9	8	11.4	43.6	40.5	55.5
SP5448_08350	lacA	CP008776	Galactose-6-phosphate isomerase, LacA subunit (EC 5.3.1.26)	1.71556	0.0401321	9.4	11.3	18.2	43.2	35.6	52.4
SP5448_08355	lacR.2	CP008776	Lactose phosphotransferase system repressor	0.621774	0.0912211	44.8	63.7	59.9	61.8	85.9	119.6
SP5448_08360		CP008776	Antitoxin DinJ (binds YafQ toxin)	0.59359	0.0487199	65.8	84.2	76.5	102.9	100.8	142.4
SP5448_08365		CP008776	Toxin to DNA-damage-inducible protein J	0.623293	0.0305538	83.3	96	86.1	136.9	128.1	145.1
SP5448_08375		CP008776	Integrase	2.29709	0.000135002	0	0.4	0	3.5	5.1	5
SP5448_08385	rpsI	CP008776	SSU ribosomal protein S9p (S16e)	0.584201	0.129385	2364.2	3128.1	3255.3	4286	4610.9	4106.3
SP5448_08390	rplM	CP008776	LSU ribosomal protein L13p (L13Ae)	0.363383	0.338448	3237.2	4436.7	4178.2	4968.5	5762	4463.4
SP5448_08395		CP008776	Transcriptional regulator, Xre family	1.02866	0.0256238	18.9	26.7	30.5	39.9	61.5	56.7
SP5448_08400		CP008776	hypothetical protein	1.14024	0.0121354	29.1	42.8	40.9	63.2	76.4	117.8
SP5448_08405		CP008776	DegV family protein in cluster with TrmH family tRNA/rRNA methyltransferase YacO	-0.878766	0.0257712	418.4	551.2	584.1	216.9	236.6	420
SP5448_08410		CP008776	Uncharacterized protein YacP, similar to C-terminal domain of ribosome protection-type Tc-resistance proteins	-0.785206	0.0239544	539.2	783.6	805.1	343	412.2	468.6
SP5448_08415		CP008776	23S rRNA (guanosine(2251)-2'-O)-methyltransferase (EC 2.1.1.185)	-0.923369	0.0146357	776.7	1193.6	1282.7	472.3	533.9	689.6
SP5448_08420		CP008776	Hypothetical protein, Spy1939 homolog	-0.208332	0.669576	121.8	161.9	153.7	86.2	107.9	210.3
SP5448_08425		CP008776	Mini-ribonuclease III	-0.909085	0.0350427	311.2	420.2	446.5	186.5	204.9	229.3
SP5448_08430	cysS	CP008776	Cysteinyl-tRNA synthetase (EC 6.1.1.16)	-0.609644	0.147044	226.3	326.8	347.5	169.5	193.9	219
SP5448_08435		CP008776	hypothetical protein	-0.702915	0.120777	161.3	229.5	228.7	138.7	131.2	106.8
SP5448_08440	cysE	CP008776	Serine acetyltransferase (EC 2.3.1.30)	-0.381753	0.326572	689.1	943.9	964.3	591.7	716.8	667.9
SP5448_08445		CP008776	hypothetical protein	-0.353991	0.302167	458.5	646.7	678.4	429	473.9	473.4
SP5448_08450		CP008776	Polyribonucleotide nucleotidyltransferase (EC 2.7.7.8)	-0.1076	0.757523	556.1	746.6	765.3	530.2	601.2	796.8
SP5448_08455		CP008776	Transaldolase (EC 2.2.1.2)	3.94482	0.00116197	0.8	2	1.6	29	36.2	43.5
SP5448_08465	ulaA	CP008776	PTS system, IIC component, UlaA-type	3.99687	0.000283986	1.3	1.6	2	29.5	33.6	67.8
SP5448_08470		CP008776	PTS system, IIB component	3.43338	0.00128566	0.6	0.5	1.4	15	18.8	22.3
SP5448_08475		CP008776	Putative transcriptional antiterminator, BglG family / PTS system, IIA component	3.321	0.000940324	0.8	1.5	1.5	14.9	17.1	38.8
SP5448_08480	rpsO	CP008776	SSU ribosomal protein S15p (S13e)	-0.998204	0.00915388	3585.5	4767.8	4771.2	2211.2	2327.1	1987.4
SP5448_08490		CP008776	hypothetical protein	0.90278	0.295427	1	4.6	2.9	6.9	1.9	11.8
SP5448_08495	def	CP008776	Peptide deformylase (EC 3.5.1.88)	-0.529025	0.30422	248.8	353.9	370.9	197.1	207.5	264.7
SP5448_08500		CP008776	hypothetical protein	-1.46787	0.00338154	339.7	506	546.6	150.6	143.5	203.1
SP5448_08505		CP008776	Transcriptional regulator, MarR family	-1.95908	0.00199796	359.7	490.3	514.3	103.9	124.1	117.4
SP5448_08510	polC	CP008776	DNA polymerase III polC-type (EC 2.7.7.7)	-1.3847	0.00875012	308.8	440.3	457.7	129.8	141.2	188.3
SP5448_08515	proS	CP008776	Prolyl-tRNA synthetase (EC 6.1.1.15), bacterial type	-0.507116	0.0918428	676	897.5	947.4	557.8	584.3	613.5
SP5448_08520		CP008776	Intramembrane protease RasP/YluC, implicated in cell division based on FtsL cleavage	-0.355134	0.232496	515.1	693.6	669.4	440.9	469.8	551
SP5448_08525	cdsA	CP008776	Phosphatidate cytidylyltransferase (EC 2.7.7.41)	0.332894	0.26637	305.7	422.8	436.9	467.9	450.4	536.3
SP5448_08530	uppS	CP008776	Undecaprenyl diphosphate synthase (EC 2.5.1.31)	0.296134	0.328476	401.8	526.8	540.4	527.9	598.7	670.9
SP5448_08535	yajC	CP008776	Protein translocase subunit YajC	-0.886825	0.0119223	1683.8	2485.2	2567.5	1009.8	1269.9	1323.6
SP5448_08540		CP008776	putative transport accessory protein	-1.12342	0.00809984	698.9	1199.4	1321.5	408.8	521.8	500.4
SP5448_08545	pulA	CP008776	Pullulanase (EC 3.2.1.41)	3.81793	0.000484516	15.3	23.4	27	208	293.3	507.4
SP5448_08550	dexB	CP008776	Glucan 1,6-alpha-glucosidase (EC 3.2.1.70)	3.63268	0.000814582	26.4	36	42.3	300.1	382.2	725.4
SP5448_08555	msmK	CP008776	Maltodextrin ABC transporter, ATP-binding protein MsmX	3.25773	0.00212282	98.5	117.8	126.6	998.5	952.5	1384.5
SP5448_08560	lrp	CP008776	Leucine rich protein	0.496929	0.135183	81.8	100.1	109.1	113.7	112.8	197.4
SP5448_08565	ska	CP008776	Streptokinase	1.87781	0.0018954	40.7	54.5	58	162.8	153	267.6
SP5448_08570		CP008776	D-aminoacyl-tRNA deacylase (EC 3.1.1.96)	-0.468586	0.257859	271	358.4	362.6	228.7	224.3	258.2
SP5448_08575	relA	CP008776	Guanosine-3',5'-bis(diphosphate) 3'-pyrophosphohydrolase (EC 3.1.7.2) / GTP pyrophosphokinase (EC 2.7.6.5), (p)ppGpp synthetase II	-0.354765	0.385157	232	296.8	298.6	179	207.9	263.3
SP5448_08580	sclA	CP008776	Collagen-like surface protein	3.45036	0.000351867	0.6	1.1	1.3	14.1	13.9	43.3
SP5448_08585		CP008776	Ribonucleotide reduction protein NrdI	-0.330477	0.306253	442.2	580.9	593.2	376.3	438.7	463.6
SP5448_08590		CP008776	Exodeoxyribonuclease III (EC 3.1.11.2)	2.8194	0.00358256	19.2	27.4	30.5	150.8	191.9	216.5
[truncated: 156 more rows]

## Sheet: 96 h vs THY
Dataset 1-3: Global gene expression changes in mouse model of necrotizing fasciitis at 96 h post-infection.
[truncated: 1,724 more rows]

[truncated: 3 more sheets: 48 h vs  24 h, 96 h vs 24 h, 96 h vs 48 h]
