# Supplementary material for: Streptococcus pyogenes Transcriptome Changes in the Inflammatory Environment of Necrotizing Fasciitis
Source: Appl Environ Microbiol. 2019 Oct 16;85(21):e01428-19. doi: 10.1128/AEM.01428-19 (PMC6803311; doi:10.1128/AEM.01428-19)
Supplement: Supplemental file 3 [file AEM.01428-19-sd003.xlsx]

## Sheet: Consistently enriched 
Dataset 2-1: Findings of mRNA of 306 consistently enriched genes at all three time points of infection.
			24 h/THY		48 h/THY		96 h/THY
Gene ID	Gene name	Definition_from_PATRIC	log2 FC	FDR	log2 FC	FDR	log2 FC	FDR
SP5448_00270		Transcriptional regulator, Xre family	2.18725	0.000253957	3.18086	2.28e-05	2.29487	0.000425535
SP5448_00300	adh2	Acetaldehyde dehydrogenase (EC 1.2.1.10) / Alcohol dehydrogenase (EC 1.1.1.1)	3.49766	1.19e-05	3.39411	1.49e-05	3.42434	3.77e-05
SP5448_00305	adhA	Alcohol dehydrogenase (EC 1.1.1.1)	3.88278	0.00308308	5.49926	0.000415904	3.85525	0.00524962
SP5448_00560	adcR	Transcriptional repressor AdcR for Zn(2+)-responsive expression	1.69912	0.000871055	1.60458	0.00088313	2.16337	0.000463933
SP5448_00565	adcC	Zinc ABC transporter, ATP-binding protein AdcC	1.93005	0.000293885	1.94588	0.000253747	2.33598	0.000202633
SP5448_00570	adcB	Zinc ABC transporter, permease protein AdcB	1.95718	0.0003909	2.05305	0.000278098	2.3718	0.000301576
SP5448_00625		Late competence protein ComGE, FIG075573	1.55368	0.0173729	1.78387	0.00905636	2.10966	0.00743947
SP5448_00730		hypothetical protein	1.13382	0.0967902	1.91554	0.012454	1.62868	0.0425204
SP5448_00735		Transposase	1.71832	0.00186873	1.97463	0.000652131	2.23866	0.000804593
SP5448_00745		Mobile element protein	1.34415	0.0453308	2.25563	0.00422736	2.28029	0.00764923
SP5448_00755		hypothetical protein	2.10335	0.0136581	2.80163	0.00338154	3.34723	0.00280629
SP5448_00760	atoE	Short-chain fatty acids transporter	3.27689	0.00745784	4.65371	0.0011353	4.5597	0.00277465
SP5448_00770		3-ketoacyl-CoA thiolase (EC 2.3.1.16) @ Acetyl-CoA acetyltransferase (EC 2.3.1.9)	1.57662	0.0150126	2.20731	0.00291326	2.37692	0.00409253
SP5448_00775	atoD.2	Butyrate--acetoacetate CoA-transferase subunit A (EC 2.8.3.9)	1.68888	0.0164613	2.39899	0.00300613	2.75826	0.00299916
SP5448_00780		Butyrate--acetoacetate CoA-transferase subunit B (EC 2.8.3.9)	1.47002	0.0149885	1.95382	0.00371321	2.61138	0.00184131
SP5448_00805	ntpI	V-type ATP synthase subunit I (EC 3.6.3.14)	3.12991	0.0655126	4.87415	0.0104607	4.67532	0.0219216
SP5448_00810	ntpK	V-type ATP synthase subunit K (EC 3.6.3.14)	3.29176	0.0576397	4.63621	0.0138002	4.78738	0.0207987
SP5448_00815	ntpE	V-type ATP synthase subunit E (EC 3.6.3.14)	3.26571	0.0660012	4.71542	0.0150598	4.92592	0.0212766
SP5448_00820	ntpC	V-type ATP synthase subunit C (EC 3.6.3.14)	3.22925	0.0621501	4.62632	0.014074	4.77138	0.0212046
SP5448_00825	ntpF	V-type ATP synthase subunit F (EC 3.6.3.14)	3.00247	0.0851508	4.31648	0.0220668	4.47001	0.031866
SP5448_00830	ntpA	V-type ATP synthase subunit A (EC 3.6.3.14)	3.15364	0.0514626	4.47263	0.0114628	4.70813	0.0160022
SP5448_00835	ntpB	V-type ATP synthase subunit B (EC 3.6.3.14)	2.8715	0.0726572	4.20451	0.0160714	4.45792	0.0212046
SP5448_00840	ntpD	V-type ATP synthase subunit D (EC 3.6.3.14)	2.92234	0.0741405	4.10679	0.0200459	4.52804	0.0219216
SP5448_00870	nga	Nicotine adenine dinucleotide glycohydrolase (NADGH) (EC 3.2.2.5)	5.05186	5.55e-06	5.78941	1.71e-06	5.49269	7.32e-06
SP5448_00875		Streptococcal NAD glycohydrolase inhibitor	4.85865	1.19e-05	5.59247	4.12e-06	5.334	1.48e-05
SP5448_00880	slo	Thiol-activated cytolysin => streptolysin O	4.79645	1.19e-05	5.66931	4.12e-06	5.35481	1.45e-05
SP5448_00885		hypothetical protein	2.67217	0.00604614	3.67042	0.00101845	3.88456	0.00177985
SP5448_00915	ulaA	PTS system, ascorbate-specific IIC component	5.1176	0.00840711	5.97748	0.00380676	6.5094	0.0050962
SP5448_00920		PTS system, ascorbate-specific IIB component (EC 2.7.1.194)	5.40363	0.0122281	6.10153	0.00685781	6.97994	0.00666455
SP5448_00925		PTS system, ascorbate-specific IIA component	5.20987	0.0133185	5.81417	0.0078704	6.78356	0.0070391
SP5448_00930	ulaD	3-keto-L-gulonate 6-phosphate decarboxylase	5.7312	0.00660016	6.0461	0.00469328	6.8833	0.00508056
SP5448_00935		L-xylulose 5-phosphate 3-epimerase (EC 5.1.3.-)	5.66397	0.0113257	6.0942	0.007863	6.89559	0.00796632
SP5448_00940	araD	L-ribulose-5-phosphate 4-epimerase (EC 5.1.3.4)	5.46949	0.0146513	6.01274	0.00926743	6.68813	0.0101311
SP5448_00950		L-ascorbate-6-phosphate lactonase UlaG	4.51389	0.0145204	5.24028	0.00705208	6.45548	0.0051008
SP5448_00995		hypothetical protein	1.19522	0.0303246	1.53816	0.00965032	1.52939	0.0174554
SP5448_01015		Malonate permease	1.88739	0.0114404	2.34327	0.00392883	3.40689	0.00118639
SP5448_01020	nadC	Quinolinate phosphoribosyltransferase [decarboxylating] (EC 2.4.2.19)	1.78071	0.0196716	1.56576	0.0348469	2.82015	0.00430403
SP5448_01050		Zinc-finger protein	1.47899	0.00243766	1.99605	0.00041691	1.72238	0.00191472
SP5448_01055		Substrate-specific component BioY of biotin ECF transporter	1.52027	0.00237198	2.09013	0.000351867	1.96617	0.00101659
SP5448_01090	ralp	Transcriptional regulator, RofA-like Protein (RALP)	2.28329	0.000333808	2.72632	0.000121447	2.43872	0.000493274
SP5448_01095		Mobile element protein	1.48099	0.0529899	2.35759	0.00686406	2.1199	0.0199335
SP5448_01210		N-acetylmannosamine-6-phosphate 2-epimerase (EC 5.1.3.9)	3.14376	0.0146696	3.07251	0.0161865	3.26965	0.0210921
SP5448_01215		ABC transporter, predicted N-acetylneuraminate-binding protein	3.64134	0.0221616	3.79723	0.0182788	4.15543	0.0210064
SP5448_01220		ABC transporter, predicted N-acetylneuraminate transport system permease protein 1	4.30924	0.00657103	4.37981	0.00570586	4.70809	0.00743947
SP5448_01225		ABC transporter, predicted N-acetylneuraminate transport system permease protein 2	4.43849	0.00549907	4.55024	0.00431581	4.90274	0.00601202
SP5448_01230		FIG01114161: hypothetical protein	4.04645	0.00660016	3.8921	0.00743593	4.03186	0.0112162
SP5448_01235	nanH	N-acetylneuraminate lyase (EC 4.1.3.3)	3.74937	0.00717812	3.68881	0.00732031	3.90453	0.0101449
SP5448_01240		N-acetylmannosamine kinase (EC 2.7.1.60)	3.54719	0.00524811	3.52751	0.0047578	3.59479	0.00825802
SP5448_01245		Sialic acid utilization regulator, RpiR family	1.63723	0.00733376	1.77373	0.00458302	1.52884	0.0171089
SP5448_01390		D-alanyl-D-alanine carboxypeptidase (EC 3.4.16.4)	2.26813	0.000151099	2.26919	0.000127283	2.22379	0.000316542
SP5448_01530		Mobile element protein	1.02713	0.0237096	1.09086	0.0180736	1.01088	0.0417479
SP5448_01605	rpsN	SSU ribosomal protein S14p (S29e) @ SSU ribosomal protein S14p (S29e), zinc-independent	5.68934	8.39e-06	5.06604	1.45e-05	6.66923	7.32e-06
SP5448_01615	udp	Uridine phosphorylase (EC 2.4.2.3)	2.33621	0.012312	3.59057	0.0013742	3.31049	0.0045075
SP5448_01640	dnaQ	DNA polymerase III epsilon subunit (EC 2.7.7.7)	1.2577	0.0144698	1.62322	0.00412141	1.39042	0.0159557
SP5448_01645		Transcriptional regulator, MerR family	1.29695	0.0152591	1.75997	0.00345216	1.61027	0.00995807
SP5448_01655		putative repressor - phage associated	1.78037	0.000322749	1.6713	0.000397597	1.70462	0.000826553
SP5448_01700	pfl	Pyruvate formate-lyase (EC 2.3.1.54)	1.55906	0.0494672	2.50094	0.00605349	2.57366	0.00962259
SP5448_01765		hypothetical protein	1.61676	0.007818	2.16923	0.00162983	2.55391	0.00159839
SP5448_01825	scrR	Sucrose operon repressor ScrR, LacI family	1.52038	0.00521158	2.22282	0.000648481	1.38603	0.0132233
SP5448_01830	scrB	Sucrose-6-phosphate hydrolase (EC 3.2.1.26)	1.46579	0.0113993	2.56025	0.000653133	1.34686	0.0285814
SP5448_01835	scrA	PTS system, sucrose-specific IIB component (EC 2.7.1.211) / PTS system, sucrose-specific IIC component / PTS system, sucrose-specific IIA component (EC 2.7.1.211)	2.16262	0.0451628	4.15334	0.00211597	2.40906	0.0475226
SP5448_01845	endoS	Secreted Endo-beta-N-acetylglucosaminidase (EndoS)	3.91356	0.0129336	5.10473	0.00352318	4.65671	0.0102198
SP5448_01850	scrK	Fructokinase (EC 2.7.1.4)	2.73207	0.0104383	3.68116	0.00231853	3.01653	0.0113318
SP5448_01895		Streptococcal cell surface hemoprotein receptor Shr	4.24953	5.32e-05	4.63248	2.28e-05	4.88521	3.91e-05
SP5448_01900	shp	Cell surface protein Shp, transfers heme from hemoglobin to apo-SiaA/HtsA	3.99796	5.32e-05	4.27246	2.35e-05	4.46206	4.47e-05
SP5448_01905		Heme ABC transporter (Streptococcus), heme and hemoglobin-binding protein SiaA/HtsA	3.79785	6.94e-05	4.20149	2.43e-05	4.28651	5.59e-05
SP5448_01910		Heme ABC transporter (Streptococcus), permease protein	3.71365	6.74e-05	4.13236	2.35e-05	4.34577	4.47e-05
SP5448_01915	fhuC	Heme ABC transporter (Streptococcus), ATP-binding protein	3.33386	8.94e-05	3.72351	3.01e-05	3.84856	6.12e-05
SP5448_01920	siaD	Putative ABC transporter (ATP-binding protein), spy1791 homolog	3.28839	0.000118559	3.70684	3.75e-05	3.91663	6.54e-05
SP5448_01985		Nicotinamidase (EC 3.5.1.19)	2.2012	0.00435168	2.68986	0.0012793	2.9365	0.0018454
SP5448_01990		Pyruvate,phosphate dikinase (EC 2.7.9.1)	2.41623	0.00189648	2.49981	0.00114463	3.08432	0.000886372
SP5448_02470	sda1	Streptodornase D	4.08174	0.000733587	5.30332	0.000145494	4.92736	0.00052183
SP5448_02515		Esterase (EC 3.1.1.-)	1.36341	0.0082946	1.75017	0.00230899	1.64211	0.00628019
SP5448_02535	lacR.1	Lactose phosphotransferase system repressor	1.52934	0.0041926	1.50064	0.00389979	1.56028	0.00626914
SP5448_02540		PTS system, galactose-specific IIA component (EC 2.7.1.204)	3.2933	0.00886546	3.00799	0.0133676	3.91492	0.00706423
SP5448_02545		PTS system, galactose-specific IIB component (EC 2.7.1.204)	3.76267	0.00806322	3.5654	0.0100007	4.10371	0.00935312
SP5448_02550		PTS system, galactose-specific IIC component	4.10495	0.00618042	4.0402	0.0062177	4.52558	0.00666455
SP5448_02555	lacA	Galactose-6-phosphate isomerase, LacA subunit (EC 5.3.1.26)	3.58333	0.00102421	3.24309	0.00124543	3.93618	0.00101417
SP5448_02560	lacB	Galactose-6-phosphate isomerase, LacB subunit (EC 5.3.1.26)	3.62797	0.00219831	3.31444	0.00270358	3.81849	0.00271825
SP5448_02565		Tagatose-6-phosphate kinase (EC 2.7.1.144)	3.26839	0.00196899	2.89967	0.00284686	3.24218	0.00324192
SP5448_02570	lacD	Tagatose 1,6-bisphosphate aldolase (EC 4.1.2.40)	3.07937	0.0033781	2.804	0.00450889	3.24485	0.00450529
SP5448_02620		Rhomboid family protein	2.00738	0.000548627	2.53683	0.000137601	2.42667	0.000431412
SP5448_02645	glpK	Glycerol kinase (EC 2.7.1.30)	2.21549	0.0414782	5.52962	0.000474878	3.87378	0.00603672
SP5448_02650	glpO	Alpha-glycerophosphate oxidase (EC 1.1.3.21)	2.51846	0.0264886	5.70551	0.000443249	4.42173	0.00353571
SP5448_02655	glpF	Glycerol uptake facilitator protein	3.0344	0.0151342	6.16037	0.000423828	5.47883	0.00171273
SP5448_02660		NADH peroxidase (EC 1.11.1.1)	2.55843	0.0152542	4.38885	0.00096629	3.97155	0.0035393
SP5448_02665		Trans-acting positive regulator	2.40389	0.0206142	4.12334	0.0013742	3.94506	0.0037228
SP5448_02670		Transaldolase (EC 2.2.1.2)	3.96575	0.0183935	5.38589	0.00415757	6.23713	0.00417054
SP5448_02685		ABC transporter, ATP-binding protein	1.50572	0.0021426	1.29737	0.00348599	1.66772	0.00204907
SP5448_02690	proB	ABC transporter, permease protein	1.65771	0.00188182	1.40099	0.00335383	1.84732	0.00173784
SP5448_03000		alpha-mannosidase (EC 3.2.1.24)	2.70518	0.00129334	2.01329	0.00426678	3.01659	0.00113971
SP5448_03005		hypothetical protein	2.89702	0.00035412	2.37297	0.000862063	2.99536	0.000632722
SP5448_03010		Transcriptional repressor of arabinoside utilization operon, GntR family	2.10267	0.00243766	2.6917	0.00053551	2.5526	0.00157823
SP5448_03015	hyl	Hyaluronoglucosaminidase (EC 3.2.1.35)	2.17623	0.00305821	2.08564	0.00308699	2.45628	0.00275516
SP5448_03020		beta-glucosidase (EC 3.2.1.21)	2.20479	0.00403073	2.04218	0.00493832	2.68195	0.00263042
SP5448_03030		N-acetylmannosamine kinase (EC 2.7.1.60)	2.11197	0.00946484	2.64776	0.00305906	2.32874	0.0103787
SP5448_03035		ABC transporter, permease protein 1 (cluster 1, maltose/g3p/polyamine/iron)	4.65162	0.0117537	6.57406	0.00207934	5.74665	0.00779883
SP5448_03040		ABC transporter, permease protein 2 (cluster 1, maltose/g3p/polyamine/iron)	4.8456	0.0082946	6.40806	0.00191741	5.85245	0.00609289
SP5448_03045		ABC transporter, substrate-binding protein (cluster 1, maltose/g3p/polyamine/iron)	5.17571	0.0105861	6.47539	0.00345216	6.0667	0.00892969
SP5448_03050		FIG011440: Integral membrane protein	3.6963	0.00942355	4.35652	0.00409239	4.04872	0.0106027
SP5448_03055	trxS	Two-component sensor kinase YesM (EC 2.7.3.-)	3.48391	0.0117795	4.03295	0.00582324	3.8554	0.0129909
SP5448_03060	trxR	Two-component response regulator TrxR	3.68779	0.00662789	4.14918	0.00345216	4.0646	0.00729649
SP5448_03065	lacZ	beta-galactosidase (EC 3.2.1.23)	3.50582	0.0082946	4.09532	0.00371321	3.88677	0.00906878
SP5448_03070	aroE	Shikimate/quinate 5-dehydrogenase I beta (EC 1.1.1.282)	1.47893	0.0190106	1.72258	0.00926743	1.77882	0.0143013
SP5448_03090	aroB	3-dehydroquinate synthase (EC 4.2.3.4)	1.27617	0.00967859	1.98578	0.000962494	1.26981	0.0172565
SP5448_03095		2-keto-3-deoxy-D-arabino-heptulosonate-7-phosphate synthase I beta (EC 2.5.1.54)	1.385	0.00606988	1.78292	0.00147796	1.03225	0.0375535
SP5448_03130		CRISPR-associated helicase Cas3	2.40807	0.0024042	3.19934	0.000423828	3.03812	0.00118639
SP5448_03135		CRISPR-associated protein Cas5	1.9575	0.00517961	3.15876	0.000393042	3.01702	0.00104774
SP5448_03140		CRISPR-associated protein, Csd1 family	1.92713	0.0082946	3.04983	0.00076857	2.73913	0.00285975
SP5448_03145		CRISPR-associated protein, Csd2/Csh2 family	1.8285	0.0120023	3.08207	0.000820702	2.72345	0.00337987
SP5448_03150		CRISPR-associated RecB family exonuclease Cas4	1.95922	0.010086	3.09166	0.00094924	2.97242	0.00259733
SP5448_03155		CRISPR-associated protein Cas1	1.72071	0.0208809	2.90975	0.00151349	2.72627	0.00456306
SP5448_03160		CRISPR-associated protein Cas2	1.94548	0.00796183	2.70594	0.0013742	3.05367	0.00168443
SP5448_03165	ccdA	Cytochrome c-type biogenesis protein CcdA homolog, associated with MetSO reductase	4.46249	1.19e-05	4.36783	1.45e-05	5.10123	1.32e-05
SP5448_03170	tlpA	Thiol:disulfide oxidoreductase associated with MetSO reductase	4.94418	9.07e-06	4.4611	1.45e-05	5.43146	9.59e-06
SP5448_03175	msrA	Peptide-methionine (S)-S-oxide reductase MsrA (EC 1.8.4.11) / Peptide-methionine (R)-S-oxide reductase MsrB (EC 1.8.4.12)	5.30861	4.38e-06	5.01747	3.98e-06	6.08056	3.56e-06
SP5448_03205		Transcriptional regulator ArcR essential for anaerobic expression of the ADI pathway, Crp/Fnr family	2.02236	0.0156331	3.86357	0.000597222	2.35129	0.0137755
SP5448_03210	arcA	Arginine deiminase (EC 3.5.3.6)	5.26421	0.000238902	4.99901	0.000270516	5.24131	0.000479448
SP5448_03215		Acetyltransferase	6.19186	0.000240164	5.80099	0.00029093	6.01475	0.000551552
SP5448_03220	arcB	Ornithine carbamoyltransferase (EC 2.1.3.3)	6.27026	0.00020639	5.89797	0.000228732	6.10363	0.000463933
SP5448_03225		Arginine/ornithine antiporter ArcD	5.89984	0.00031204	5.71766	0.000323927	5.87937	0.000669069
SP5448_03230		Putative Xaa-His dipeptidase	5.90503	0.000495277	5.92112	0.000423828	5.93112	0.000930143
SP5448_03235	arcC	Carbamate kinase (EC 2.7.2.2)	5.74108	0.000413199	5.66403	0.000393042	5.84702	0.000768978
SP5448_03400		phosphoglucomutase/phosphomannomutase family protein	1.80299	0.0033781	2.69134	0.000352452	2.63747	0.000871067
SP5448_03750		hypothetical protein	4.59887	0.000816263	6.17206	0.00013643	5.58452	0.000545506
SP5448_03755	spd3	Streptococcal extracellular nuclease 3; Mitogenic factor 3	5.11292	0.00106443	6.27228	0.00028336	5.69909	0.000970412
SP5448_03800		Formate/nitrite family of transporters	1.75036	0.00548489	2.75668	0.000465246	2.15059	0.0035393
SP5448_03860		Late competence protein ComEA, DNA receptor	1.2083	0.0327407	1.92505	0.00366567	2.9353	0.000900368
SP5448_03865	comEC	DNA internalization-related competence protein ComEC/Rec2	1.14211	0.0550241	1.95422	0.00494726	1.80671	0.0133058
SP5448_04015		Peptidoglycan N-acetylglucosamine deacetylase (EC 3.5.1.-)	1.76588	0.000540198	2.52936	5.83e-05	2.19177	0.000368664
SP5448_04060	inlA	internalin, putative	5.56792	1.05e-05	5.38461	1.31e-05	6.44026	8.42e-06
SP5448_04135		Uncharacterized MFS-type transporter	3.83201	0.0149418	3.40075	0.0256197	3.36673	0.0433288
SP5448_04150		Putative transposase InsK for insertion sequence element IS150	1.59326	0.00292912	2.043	0.000644767	1.9231	0.00191472
SP5448_04175		Ribosyl nicotinamide transporter, PnuC-like	2.19106	0.000209039	3.00618	2.28e-05	2.29395	0.000316542
SP5448_04180	bglA.2	6-phospho-beta-glucosidase (EC 3.2.1.86)	2.1219	0.00482889	3.37733	0.000378855	3.22863	0.00101417
SP5448_04185		Outer surface protein of unknown function, cellobiose operon	2.19462	0.00510281	3.2437	0.000583086	3.06541	0.00173784
SP5448_04190		Transcriptional antiterminator of lichenan operon, BglG family	2.58564	0.00544689	3.63452	0.000814582	3.65129	0.00181291
SP5448_04195		PTS system, cellobiose-specific IIB component (EC 2.7.1.205)	2.64896	0.00438775	3.54456	0.000811229	3.5233	0.00188164
SP5448_04200		PTS system, cellobiose-specific IIA component (EC 2.7.1.205)	2.62985	0.00814614	3.41619	0.00208115	3.55372	0.00353571
SP5448_04205		hypothetical protein	2.72088	0.00506477	3.24318	0.00173865	3.32706	0.00321063
SP5448_04210		PTS system, cellobiose-specific IIC component	2.63042	0.00848451	3.49982	0.00194142	3.66636	0.00321063
SP5448_04275	malX	Maltodextrin ABC transporter, substrate-binding protein MdxE	4.54414	0.00486351	6.95338	0.000452511	6.15051	0.00191472
SP5448_04285	amyB	Neopullulanase (EC 3.2.1.135)	4.3643	0.0041926	6.55628	0.000423828	6.05212	0.00140623
SP5448_04290	amyA	Cyclomaltodextrin glucanotransferase (EC 2.4.1.19)	4.1958	0.00548489	6.07353	0.000724317	5.60769	0.0024574
SP5448_04295	malC	Maltodextrin ABC transporter, permease protein MdxF	4.03105	0.00627492	5.69301	0.00094924	5.33711	0.00290002
SP5448_04300	malD	Maltodextrin ABC transporter, permease protein MdxG	4.09276	0.00544689	5.74833	0.00082017	5.3653	0.00259733
SP5448_04305	malA	Maltodextrose utilization protein YvdJ	4.51438	0.00517961	6.32783	0.000781419	5.91408	0.00248755
SP5448_04310		Transcriptional regulator, LacI family	2.703	0.00137942	3.65725	0.000210234	3.38025	0.000750368
SP5448_04315	malG	Maltodextrin ABC transporter, permease protein MdxG	3.78086	0.00237539	4.62024	0.000648481	4.54988	0.00157823
SP5448_04320	malF	Maltodextrin ABC transporter, permease protein MdxF	4.08007	0.00243766	5.07995	0.000627259	4.68914	0.00204649
SP5448_04325	malE	Maltodextrin ABC transporter, substrate-binding protein MdxE	4.12121	0.00120267	4.84384	0.000379659	4.62256	0.00101786
SP5448_04330	malR	Maltose operon transcriptional repressor MalR, LacI family	1.9696	0.00020639	2.04766	0.000134362	2.02639	0.000316542
SP5448_04335	malM	4-alpha-glucanotransferase (amylomaltase) (EC 2.4.1.25)	4.66476	0.000482986	5.02404	0.000286915	4.98907	0.000693997
SP5448_04340	glgP	Maltodextrin phosphorylase (EC 2.4.1.1)	4.2149	0.000251756	4.76288	0.000121447	4.77081	0.000266072
SP5448_04645	speA2	Exotoxin, phage associated @ Streptococcal pyrogenic exotoxin A (SpeA); Toximoron (Superantigen)	1.10827	0.0655432	1.79686	0.00867174	2.22814	0.00589674
SP5448_04720	cfa	CAMP factor	1.45837	0.00333761	1.7658	0.000970113	2.62735	0.000314083
SP5448_04740		hypothetical protein	1.62417	0.00354962	1.07501	0.0220668	1.15387	0.0271399
SP5448_04745		hypothetical protein	1.59939	0.00512192	1.071	0.0296862	1.13046	0.0384851
SP5448_04755		General stress protein, Gls24 family	1.88867	0.00390408	1.18432	0.030357	1.43079	0.022102
SP5448_04760		hypothetical protein	1.96034	0.00321865	1.06709	0.0446235	1.27367	0.0354816
SP5448_04765		General stress protein, Gls24 family	2.14913	0.0022548	1.33491	0.0179049	1.53536	0.0166401
SP5448_04890		16S rRNA (guanine(1207)-N(2))-methyltransferase (EC 2.1.1.172)	1.4113	0.00480782	2.62301	0.000155558	1.5273	0.00556292
SP5448_04905		Purine nucleoside ABC transporter, ATP-binding protein	1.49523	0.0012665	1.95842	0.000225799	1.4775	0.00209394
SP5448_04910		Purine nucleoside ABC transporter, permease protein 1	1.00053	0.0076624	1.48545	0.000940324	1.11331	0.00806644
SP5448_05060	oadA1	Oxaloacetate decarboxylase alpha chain (EC 4.1.1.3)	3.1778	0.00582006	2.7899	0.0100007	3.5462	0.00603672
SP5448_05065	citX	Citrate lyase holo-[acyl-carrier-protein] synthase (EC 2.7.7.61)	3.27257	0.00600451	2.9107	0.00974594	3.67622	0.00603672
SP5448_05070	citF	Citrate lyase alpha chain (EC 4.1.3.6)	3.30686	0.005834	3.08378	0.00747172	3.64766	0.00633924
SP5448_05075	citE	Citrate lyase beta chain (EC 4.1.3.6)	3.12664	0.0079304	3.19912	0.00685781	3.44291	0.00883596
SP5448_05080	citD	Citrate lyase gamma chain, acyl carrier protein	3.09554	0.00888378	3.26982	0.00676644	3.82606	0.00602449
SP5448_05085		FIG01114213: hypothetical protein	2.23861	0.0453308	2.51041	0.0289411	3.11807	0.0186947
SP5448_05090	oadB	Oxaloacetate decarboxylase beta chain (EC 4.1.1.3)	2.61275	0.016125	3.16924	0.00645226	3.05026	0.0138636
SP5448_05095		Biotin carboxyl carrier protein of oxaloacetate decarboxylase; Biotin carboxyl carrier protein	2.62288	0.011406	3.3131	0.00358256	3.1116	0.00917763
SP5448_05100		hypothetical protein	2.39349	0.0233601	2.88657	0.00983254	2.39948	0.0384526
SP5448_05105		Citrate/H+ symporter of CitMHS family	4.56548	0.0051254	5.41398	0.00183088	5.68983	0.00304173
SP5448_05115		Triphosphoribosyl-dephospho-CoA synthase (EC 2.4.2.52)	1.33223	0.00552768	1.56785	0.00216385	1.16396	0.0172565
SP5448_05120		Oxaloacetate decarboxylase beta chain (EC 4.1.1.3)	1.67816	0.00210515	1.82934	0.000962494	1.83536	0.0021525
SP5448_05125		Biotin carboxyl carrier protein of oxaloacetate decarboxylase; Biotin carboxyl carrier protein	1.66788	0.00234438	1.8905	0.000895078	1.62848	0.00421816
SP5448_05130		hypothetical protein	1.48074	0.00478667	1.70158	0.00194824	2.18009	0.00115894
SP5448_05135	oadA2	Oxaloacetate decarboxylase alpha chain (EC 4.1.1.3)	1.70644	0.00433652	2.01333	0.00151349	1.79038	0.0058183
SP5448_05415		Class B acid phosphatase precursor (EC 3.1.3.2)	1.91248	0.0845761	3.60553	0.00609112	3.21055	0.0185508
SP5448_05420		Zn-dependent alcohol dehydrogenases and related dehydrogenases	4.20147	0.00237539	5.32263	0.000531293	5.05759	0.00154835
SP5448_05425		NADP-dependent malic enzyme (EC 1.1.1.40)	5.68751	0.00600451	7.43141	0.00134439	6.98068	0.00402452
SP5448_05430	malP	L-malate or citrate/H+ symporter CimH (TC 2.A.24.2.4)	5.60812	0.00572582	7.43203	0.00118943	7.00638	0.0034786
SP5448_05435	dpiB	Two-component sensor histidine kinase, malate (EC 2.7.3.-)	2.17413	0.00214291	2.96265	0.000323927	2.6551	0.00119856
SP5448_05440	dpiA	Two-component response regulator, malate (EC 2.7.3.-)	2.62015	0.00094476	3.55395	0.000144662	3.07902	0.000736855
SP5448_05570	srtI	Protein involved in lantibiotic (srt) production / Tn5252, relaxase	1.14176	0.056546	1.70063	0.0103628	1.94146	0.0100055
SP5448_05580		DNA-cytosine methyltransferase (EC 2.1.1.37)	2.03123	0.00743339	2.80728	0.00130284	3.49055	0.000960629
SP5448_05605	trmE	tRNA-5-carboxymethylaminomethyl-2-thiouridine(34) synthesis protein MnmE	1.95706	0.00151291	2.25664	0.000528755	1.70319	0.00466754
SP5448_05660	ptsD	PTS system, mannose/fructose/sorbose family, IID component	3.15108	0.00188022	2.79399	0.00259226	3.30687	0.00236062
SP5448_05665	ptsC	PTS system, mannose/fructose/sorbose family, IIC component	3.04112	0.00238634	2.72891	0.00334735	3.2273	0.00289437
SP5448_05670	ptsB	PTS system, mannose/fructose/sorbose family, IIB component	2.58542	0.0051254	2.40898	0.00645226	2.78986	0.00603672
SP5448_05675		PTS system, mannose/fructose/sorbose family, IIA component	1.90097	0.0111192	1.52979	0.0295886	2.0234	0.0144977
SP5448_05725		CRISPR-associated endonuclease Cas9	1.12687	0.00967859	1.67156	0.00126151	1.51679	0.00448243
SP5448_06045	pyrE	Orotate phosphoribosyltransferase (EC 2.4.2.10)	3.11367	0.0373945	3.4305	0.0248558	2.93279	0.0722112
SP5448_06050	pyrF	Orotidine 5'-phosphate decarboxylase (EC 4.1.1.23)	3.2836	0.0276154	3.74587	0.015134	2.6123	0.096948
SP5448_06220	mac	Immunoglobulin G-endopeptidase (IdeS) / Mac/ Secreted immunoglobulin binding protein (Sib38)	1.2542	0.00967859	2.13042	0.000644767	2.45311	0.000736855
SP5448_06230		Transposase	1.44483	0.00559482	2.54685	0.00028336	2.50152	0.000718506
SP5448_06295		hypothetical protein	3.90352	0.000238902	4.76854	5.64e-05	5.20711	7.54e-05
SP5448_06300		Cell surface protein	3.85461	0.000129847	4.39668	3.75e-05	5.01464	4.47e-05
SP5448_06695		Endonuclease/exonuclease/phosphatase family protein	2.93626	0.00243766	3.88268	0.000443249	3.44116	0.0018454
SP5448_06700	sagI	Streptolysin S export transmembrane permease (SagI)	4.30341	0.00430927	5.11974	0.00145118	5.11929	0.00309923
SP5448_06705	sagH	Streptolysin S export transmembrane permease (SagH)	4.35414	0.00339306	5.23186	0.00104207	5.20511	0.00248138
SP5448_06710	sagG	Streptolysin S export ATP-binding protein (SagG)	4.40541	0.0033781	5.36557	0.000962494	5.20466	0.00258077
SP5448_06715	sagF	Streptolysin S biosynthesis protein (SagF)	4.31207	0.00430927	5.24611	0.00128811	5.09011	0.00323185
SP5448_06720	sagE	Streptolysin S self-immunity protein (SagE)	4.61171	0.00331445	5.84758	0.000772833	5.66498	0.00200933
SP5448_06725	sagD	Streptolysin S biosynthesis protein D (SagD)	4.66352	0.00320018	5.83686	0.000781419	5.53117	0.00236062
SP5448_06730	sagC	Streptolysin S biosynthesis protein C (SagC)	4.71755	0.0030448	5.84085	0.000781419	5.57354	0.00222098
SP5448_06735	sagB	Streptolysin S biosynthesis protein B (SagB)	4.80295	0.00265922	5.88645	0.000724317	5.64982	0.00196989
SP5448_06740	sagA	Streptolysin S precursor (SagA)	5.99912	0.00517961	7.48672	0.00142259	7.49754	0.00306764
SP5448_06745	epf	hypothetical protein	1.53039	0.00549907	2.47115	0.000423828	2.08689	0.00220003
SP5448_06755		hypothetical protein	2.79729	0.000539182	3.46823	0.000145494	3.15406	0.000586494
SP5448_06760		hypothetical protein	2.89093	0.000463666	3.55473	0.000135002	3.25757	0.000502825
SP5448_06840		Zinc ABC transporter, substrate-binding lipoprotein AdcA	2.72429	0.000151099	2.6141	0.000146889	3.51845	5.36e-05
SP5448_06940		PTS system, hyaluronate-oligosaccharide-specific IIA component	2.16216	0.00623206	2.36298	0.00366359	2.81535	0.00308467
SP5448_06945		Unsaturated chondroitin disaccharide hydrolase (EC 3.2.1.180)	2.58623	0.00137241	2.77478	0.00067772	3.53878	0.000463933
SP5448_06950	agaV	PTS system, hyaluronate-oligosaccharide-specific IIB component	2.63454	0.00137942	2.69219	0.000878616	3.23362	0.000819913
SP5448_06955		PTS system, hyaluronate-oligosaccharide-specific IIC component	2.62334	0.00237539	2.45628	0.00261587	3.26253	0.00127192
SP5448_06960	agaD	PTS system, hyaluronate-oligosaccharide-specific IID component	2.6837	0.0014414	2.56511	0.00128855	3.2597	0.000858936
SP5448_06965		Oligohyaluronate lyase (EC 4.2.2.-)	1.5073	0.00237539	2.12189	0.000323927	1.77146	0.00176831
SP5448_07160	bglA	6-phospho-beta-glucosidase (EC 3.2.1.86)	1.61302	0.0208809	1.63142	0.019803	2.01867	0.0130263
SP5448_07165		PTS system, beta-glucoside-specific IIB component / PTS system, beta-glucoside-specific IIC component / PTS system, beta-glucoside-specific IIA component	1.7404	0.0134696	1.83073	0.0105921	2.03895	0.0112162
SP5448_07170	licT	Beta-glucoside bgl operon antiterminator, BglG family	1.67399	0.030163	1.57084	0.0394087	2.07865	0.0197373
SP5448_07330		Positive transcriptional regulator, MutR family	1.49317	0.00652599	1.54897	0.0049833	2.47643	0.000970412
SP5448_07380		Efflux ABC transporter, permease protein	1.86416	0.0082946	2.51083	0.00174962	2.90368	0.0018454
SP5448_07385		Efflux ABC transporter, permease protein	1.91557	0.00674415	2.54742	0.00144627	2.62204	0.00271825
SP5448_07390	drrA	Efflux ABC transporter, ATP-binding protein	1.927	0.010086	2.40977	0.00334735	2.61722	0.00448243
SP5448_07415	ccpA	Catabolite control protein A	1.32491	0.00292211	1.55978	0.00094924	1.0573	0.0130263
SP5448_07605		Group B streptococcal surface immunogenic protein	1.43441	0.00231613	2.22294	0.00017899	2.21374	0.000448298
SP5448_07675	mtsA	Manganese ABC transporter, periplasmic-binding protein SitA	1.07611	0.00360114	1.38333	0.000811229	1.23729	0.00308467
SP5448_07710		Phosphoglycerate transporter family protein	1.62362	0.0238795	2.75767	0.00176025	2.13256	0.011929
SP5448_07755		hypothetical protein	1.13437	0.0221426	1.96081	0.00145346	2.04614	0.00259733
SP5448_07760	spyA	C3 family ADP-ribosyltransferase (EC 2.4.2.-)	3.34961	6.74e-05	4.17097	1.45e-05	4.04164	3.85e-05
SP5448_07765	nrdE.1	Ribonucleotide reductase of class Ib (aerobic), alpha subunit (EC 1.17.4.1)	3.45855	0.000284211	3.87205	0.000135467	4.74268	8.29e-05
SP5448_07770	nrdI	Ribonucleotide reduction protein NrdI	3.09876	0.000407836	3.37792	0.000228173	4.07281	0.000182204
SP5448_07775	nrdF	Ribonucleotide reductase of class Ib (aerobic), beta subunit (EC 1.17.4.1)	3.22563	0.000293885	3.52602	0.00015475	4.2282	0.000119413
SP5448_07790		putative membrane protein	1.97131	0.000159442	1.65782	0.000323927	1.77801	0.000523323
SP5448_07800	spyCEP	Serine endopeptidase ScpC (EC 3.4.21.-)	4.12438	0.00256189	5.36743	0.000523313	5.70736	0.000858627
SP5448_07805	lctO	Putative oxidase STM1620	3.46642	0.00430296	4.78092	0.00067772	4.68763	0.00168443
SP5448_07810		hypothetical protein	1.12105	0.0392765	1.57249	0.00854842	1.16717	0.0526166
SP5448_07885	fhuA	Ferrichrome transport ATP-binding protein FhuC	2.26896	0.000333808	2.23966	0.000323927	2.15653	0.000858936
SP5448_07890	fhuD	Ferrichrome-binding periplasmic protein precursor (TC 3.A.1.14.3)	1.83437	0.00120267	1.92961	0.000653133	1.23731	0.0116594
SP5448_07895	fhuB	Ferrichrome transport system permease protein FhuB	1.83747	0.0030448	1.95228	0.00173865	1.39164	0.0172565
SP5448_07900	fhuG	Ferrichrome transport system permease protein FhuG	1.93679	0.00219831	2.10685	0.00101845	1.78256	0.00527743
SP5448_08135	braB	Na(+)-dependent branched-chain amino acid transporter	1.76817	0.00160346	2.49204	0.00019238	1.38549	0.00779094
SP5448_08305	salX	Lantibiotic transport ATP-binding protein	1.71004	0.00627492	1.83678	0.0040728	2.31392	0.00263042
SP5448_08310	salB	Lanthionine biosynthesis protein LanM	1.38191	0.0279337	1.69645	0.010917	2.32608	0.00466754
SP5448_08315	salA	Lantibiotic salivaricin A	2.87513	0.0042966	1.97778	0.021953	3.09721	0.0051008
SP5448_08320	lacG	6-phospho-beta-galactosidase (EC 3.2.1.85)	2.52266	0.00764549	2.10933	0.0170195	2.92462	0.00666455
SP5448_08325	lacE	PTS system, lactose-specific IIB component (EC 2.7.1.207) / PTS system, lactose-specific IIC component	3.26688	0.00694714	2.80732	0.0136207	4.29401	0.0033932
SP5448_08330	lacF	PTS system, lactose-specific IIA component (EC 2.7.1.207)	3.11565	0.00866698	2.27148	0.0359337	3.94239	0.00532286
SP5448_08335	lacD	Tagatose 1,6-bisphosphate aldolase (EC 4.1.2.40)	3.32	0.00517961	2.65969	0.0133676	4.20661	0.00283845
SP5448_08340	lacC.2	Tagatose-6-phosphate kinase (EC 2.7.1.144)	3.20632	0.0025989	2.74135	0.00455313	4.18149	0.00113718
SP5448_08345	lacB	Galactose-6-phosphate isomerase, LacB subunit (EC 5.3.1.26)	3.00715	0.00295018	2.43335	0.00686406	4.15102	0.000965404
SP5448_08350	lacA	Galactose-6-phosphate isomerase, LacA subunit (EC 5.3.1.26)	2.20643	0.0131796	1.71556	0.0401321	2.96184	0.00609289
SP5448_08455		Transaldolase (EC 2.2.1.2)	2.65041	0.0092757	3.94482	0.00116197	4.00161	0.0024574
SP5448_08465	ulaA	PTS system, IIC component, UlaA-type	2.57724	0.00331445	3.99687	0.000283986	3.79698	0.000833388
SP5448_08470		PTS system, IIB component	2.35198	0.00923068	3.43338	0.00128566	2.55837	0.0107043
SP5448_08475		Putative transcriptional antiterminator, BglG family / PTS system, IIA component	2.05915	0.0111192	3.321	0.000940324	3.35263	0.00200933
SP5448_08545	pulA	Pullulanase (EC 3.2.1.41)	2.91715	0.00250243	3.81793	0.000484516	3.75753	0.0011381
SP5448_08550	dexB	Glucan 1,6-alpha-glucosidase (EC 3.2.1.70)	2.94639	0.00308639	3.63268	0.000814582	3.38631	0.00259733
SP5448_08555	msmK	Maltodextrin ABC transporter, ATP-binding protein MsmX	2.30234	0.0121834	3.25773	0.00212282	2.8888	0.00751806
SP5448_08580	sclA	Collagen-like surface protein	2.31623	0.00331596	3.45036	0.000351867	3.40806	0.00084095
SP5448_08590		Exodeoxyribonuclease III (EC 3.1.11.2)	2.21151	0.0118865	2.8194	0.00358256	3.42864	0.00275516
SP5448_08595		PTS system, maltose and glucose-specific IIC component / PTS system, maltose and glucose-specific IIB component (EC 2.7.1.208) / PTS system, maltose and glucose-specific IIA component	3.76182	0.00195376	4.48897	0.000579857	4.42887	0.00134527
SP5448_08635		Pai1 protein	1.20582	0.00890541	1.28369	0.00650153	1.01294	0.0334878
SP5448_08645	smeZ	Exotoxin, phage associated @ Streptococcal mitogenic exotoxin Z (SmeZ)	1.24425	0.00967329	1.19934	0.0113086	1.2471	0.0166603
SP5448_08650		hypothetical protein	1.01846	0.00671396	1.2152	0.00261421	1.58949	0.00140623
SP5448_08655	dppA	Nickel ABC transporter, substrate-binding protein NikA2 (TC 3.A.1.5.3)	2.37213	0.000240164	2.25723	0.000274165	3.00377	0.000114672
SP5448_08660	dppB	Nickel ABC transporter, permease protein NikB2 (TC 3.A.1.5.3)	1.70894	0.00292211	1.90993	0.00126194	2.68408	0.00052183
SP5448_08665	dppC	Nickel ABC transporter, permease protein NikC2 (TC 3.A.1.5.3)	1.58283	0.00548489	1.80144	0.00258503	2.68476	0.000757704
SP5448_08670	dppD	Nickel ABC transporter, ATP-binding protein NikD2 (TC 3.A.1.5.3)	1.5791	0.00623206	1.68475	0.00412141	2.62062	0.000926126
SP5448_08675	dppE	Nickel ABC transporter, ATP-binding protein NikE2 (TC 3.A.1.5.3)	1.71758	0.00628172	1.9995	0.00273399	2.91041	0.000858936
SP5448_08685	htpA	Streptococcal histidine triad protein	6.39953	1.69e-07	6.15168	2.53e-07	6.89013	2.48e-07
SP5448_08690	lbp	Laminin-binding surface protein	6.56399	1.69e-07	6.12521	2.53e-07	7.04057	2.48e-07
SP5448_08710	fbaA	Cell surface protein	2.25303	0.000341702	3.26836	2.98e-05	3.81259	3.31e-05
SP5448_08715	scpA	C5a peptidase (EC 3.4.21.-)	2.60401	0.00022139	3.62105	2.28e-05	3.64749	5.27e-05
SP5448_08725	sic	hypothetical protein	1.81269	0.00253351	2.83904	0.000191341	3.27644	0.000199098
SP5448_08730	emm	Antiphagocytic M protein	1.34956	0.0294	2.04121	0.00412141	3.40921	0.000693997
SP5448_08785		hypothetical protein	2.41078	0.000293885	2.79299	0.000127283	3.97199	3.31e-05
SP5448_08790	prsA	Peptidylproline cis-trans-isomerase (EC 5.2.1.8); Proteinase maturation protein (RopA)	4.21922	0.000240164	2.86793	0.00147796	3.52452	0.00113718
SP5448_08795	spi	Streptopain inhibitor	10.1036	0.000473181	9.25	0.000644767	10.0809	0.00089354
SP5448_08800	speB	Strepotococcal cysteine protease (Streptopain) (EC 3.4.22.10) / Streptococcal pyrogenic exotoxin B (SpeB)	10.0942	0.000457417	9.38227	0.000564285	10.1055	0.000858936
SP5448_08820	spd	Streptodornase B; Mitogenic factor 1	7.05796	6.74e-05	7.79961	2.35e-05	7.73783	6.12e-05
SP5448_08845		PTS system, cellobiose-specific IIC component	5.25437	0.015381	5.31959	0.0144815	6.28538	0.0116665
SP5448_08850		PTS system, cellobiose-specific IIB component (EC 2.7.1.205)	5.03656	0.0225593	5.14759	0.0204946	5.99866	0.0177666
SP5448_08855		PTS system, cellobiose-specific IIA component (EC 2.7.1.205)	4.70193	0.0208809	4.81672	0.0185253	5.72372	0.0147604
SP5448_08905		hypothetical protein	2.58992	0.00627492	3.71213	0.00088313	4.43271	0.00083373
SP5448_08910		Positive transcriptional regulator MutR family	2.25671	0.0366895	3.57921	0.00422736	4.35328	0.00323304
SP5448_08955	hutI	Imidazolonepropionase (EC 3.5.2.7)	5.72932	0.0111192	6.77343	0.00475502	6.68561	0.00952253
SP5448_08960	hutU	Urocanate hydratase (EC 4.2.1.49)	6.59021	0.0082946	7.59955	0.00399743	7.86063	0.00650897
SP5448_08965	ftcD	Glutamate formiminotransferase (EC 2.1.2.5) @ Glutamate formyltransferase	6.81087	0.0112468	8.03854	0.0048569	7.99797	0.00941575
SP5448_08970	fchA	Formiminotetrahydrofolate cyclodeaminase (EC 4.3.1.4)	6.95468	0.0125989	8.0377	0.00632584	8.14675	0.010576
SP5448_08975	fhs.2	Formate--tetrahydrofolate ligase (EC 6.3.4.3)	6.89064	0.00784184	7.69923	0.00426678	7.85316	0.00743947
SP5448_08980		Stresses-induced protein Ves (HutD)	7.13386	0.0082946	7.99574	0.00450889	8.13727	0.00785687
SP5448_08985		Uncharacterized amino acid permease, GabP family	6.84953	0.00749136	7.72164	0.00392776	7.72851	0.00743807
SP5448_08990	hutH	Histidine ammonia-lyase (EC 4.3.1.3)	7.02347	0.00743339	8.01725	0.00366052	7.99478	0.0070777
SP5448_08995	hutG	Formiminoglutamase (EC 3.5.3.8)	3.40937	0.00172048	3.12917	0.00194824	3.0078	0.00507212
SP5448_09000		TPR-repeat-containing ATPase	3.25451	0.00552768	4.67544	0.00076857	4.71381	0.00164724
SP5448_09020	dexS	Trehalose-6-phosphate hydrolase (EC 3.2.1.93)	1.8558	0.00671396	2.59175	0.00110025	2.56563	0.00259733
SP5448_09025		PTS system, trehalose-specific IIB component (EC 2.7.1.201) / PTS system, trehalose-specific IIC component / PTS system, trehalose-specific IIA component (EC 2.7.1.201)	1.86526	0.00517961	2.4347	0.00110139	2.32533	0.00308183
SP5448_09030		Trehalose operon transcriptional repressor	1.34611	0.0033305	1.82327	0.000564285	1.39088	0.00479155
SP5448_09070	nrdD	Ribonucleotide reductase of class III (anaerobic), large subunit (EC 1.17.4.2)	1.71863	0.00189648	1.96641	0.00067888	2.23057	0.000833388
SP5448_09075		Competence-induced protein Ccs4	1.13422	0.00520325	1.23211	0.00308575	1.16997	0.00743947
SP5448_09255		Transcriptional regulator SPy2177, AcrR family	1.64655	0.001588	2.11159	0.000323927	2.0448	0.00084678
SP5448_09270		Mobile element protein	1.31984	0.0082946	1.28422	0.00916569	1.76059	0.00390695
SP5448_09325		Immunodominant antigen A	1.44328	0.00195653	2.22758	0.000146889	1.96165	0.000718506

## Sheet: Consistently depleted
Dataset 2-2: Findings of mRNA of 177 consistently depleted genes at all three time points of infection.
			24 h/THY		48 h/THY		96 h/THY
Gene ID	Gene name	Definition_from_PATRIC	log2 FC	FDR	log2 FC	FDR	log2 FC	FDR
SP5448_00055	tilS	tRNA(Ile)-lysidine synthetase (EC 6.3.4.19)	-2.6319	6.94e-05	-2.1572	0.00018479	-2.38728	0.000259438
SP5448_00060		Hypoxanthine-guanine phosphoribosyltransferase (EC 2.4.2.8)	-2.39923	0.000293885	-1.87009	0.000928612	-2.14066	0.00101659
SP5448_00065	ftsH	Cell division-associated, ATP-dependent zinc metalloprotease FtsH	-2.54557	0.00020639	-2.11402	0.000424643	-2.32124	0.00063366
SP5448_00200	plsX	Phosphate:acyl-ACP acyltransferase PlsX (EC 2.3.1.n2)	-1.30389	0.00331445	-1.16356	0.00475502	-1.21163	0.00743947
SP5448_00290		MORN motif family protein	-1.36243	0.00360114	-1.15838	0.00686406	-1.2028	0.0103787
SP5448_00600		DNA binding protein, FIG046916	-3.00118	0.000457417	-2.71537	0.000648481	-3.04562	0.000833388
SP5448_00640		Adenine-specific methyltransferase (EC 2.1.1.72)	-1.09768	0.00784184	-1.1105	0.00705483	-1.14576	0.0108957
SP5448_00860		Purine nucleoside ABC transporter, substrate-binding protein	-1.37642	0.0037157	-1.26705	0.00474983	-1.77635	0.0018454
SP5448_01065		tRNA-specific adenosine-34 deaminase (EC 3.5.4.33)	-1.43384	0.00186316	-1.31038	0.00212282	-1.12379	0.00883596
SP5448_01130		Transcriptional regulator, MarR family	-1.29545	0.0433589	-1.19878	0.0587475	-1.79445	0.0181798
SP5448_01150	dut	Deoxyuridine 5'-triphosphate nucleotidohydrolase (EC 3.6.1.23)	-1.45248	0.00308639	-1.56654	0.00163614	-1.957	0.0011381
SP5448_01155	radA	DNA repair protein RadA	-1.53579	0.00436795	-1.4942	0.00422736	-2.10553	0.00160891
SP5448_01160		Carbonic anhydrase, beta class (EC 4.2.1.1)	-2.08471	0.00237539	-2.01996	0.00213778	-2.62913	0.00116357
SP5448_01365		Iron-sulfur cluster assembly ATPase protein SufC	-1.6105	0.00282686	-1.06644	0.0169987	-1.58354	0.00508056
SP5448_01370		Iron-sulfur cluster assembly protein SufD	-1.77441	0.00216982	-1.11821	0.0161865	-1.52901	0.00680445
SP5448_01375	nifS3	Cysteine desulfurase (EC 2.8.1.7) => SufS	-1.74083	0.00189648	-1.18616	0.00979517	-1.55692	0.00518949
SP5448_01380	nifU	Putative iron-sulfur cluster assembly scaffold protein for SUF system, SufE2	-1.75762	0.00189648	-1.2612	0.00767795	-1.4213	0.00795902
SP5448_01385		Iron-sulfur cluster assembly protein SufB	-1.88506	0.00270247	-1.44485	0.00817299	-2.00675	0.00321063
SP5448_01505	pyrG	CTP synthase (EC 6.3.4.2)	-1.28157	0.0249508	-1.69834	0.00677126	-2.10318	0.00466754
SP5448_01565		hypothetical protein	-1.46742	0.0033781	-1.21247	0.00738211	-1.3632	0.00779094
SP5448_01570		hypothetical protein	-1.36206	0.00764549	-2.0363	0.000903686	-2.13651	0.00160891
SP5448_01575	glnA	Glutamine synthetase type I (EC 6.3.1.2)	-1.01345	0.0293509	-1.61767	0.00317777	-1.73231	0.00456306
SP5448_01595		Ribosomal-protein-S18p-alanine acetyltransferase (EC 2.3.1.128)	-1.20419	0.0092757	-1.02256	0.0195211	-1.6189	0.00429442
SP5448_01600		N(6)-L-threonylcarbamoyladenine synthase (EC 2.3.1.234)	-1.31424	0.00487707	-1.07813	0.0110756	-1.28417	0.00883596
SP5448_01670	srv	Transcriptional regulator, Crp/Fnr family	-1.09129	0.00524811	-1.22745	0.00261421	-1.1797	0.00625731
SP5448_01750	trx	Thioredoxin	-2.77932	1.56e-05	-2.54389	2.39e-05	-2.60449	5.36e-05
SP5448_01795	uvrA	Excinuclease ABC subunit A	-1.93446	0.000560943	-1.64092	0.00110025	-1.60893	0.00271295
SP5448_01975		Alanine transaminase (EC 2.6.1.2)	-1.66027	0.00170635	-1.77937	0.000844576	-1.56465	0.00353571
SP5448_02150		Guanine/hypoxanthine permease	-1.58029	0.0208809	-1.81469	0.0109701	-2.46374	0.00497246
SP5448_02155		tRNA threonylcarbamoyladenosine biosynthesis protein TsaE	-1.33657	0.00604614	-1.45779	0.00358256	-1.2143	0.0158482
SP5448_02270		Phage protein	-1.68111	0.0419834	-2.22019	0.012454	-2.43275	0.0144215
SP5448_02325		Phage protein	-1.73447	0.0100559	-1.71179	0.0105264	-3.61684	0.000536057
SP5448_02365		Phage capsid and scaffold	-1.33312	0.0978646	-1.54747	0.0619542	-2.15509	0.0266438
SP5448_02380		Phage protein	-1.14054	0.0840608	-1.96101	0.00931668	-2.98599	0.0024574
SP5448_02595		DegV family protein	-1.91408	0.000240164	-1.50802	0.000710576	-1.55305	0.00133304
SP5448_02730	mraY	Phospho-N-acetylmuramoyl-pentapeptide-transferase (EC 2.7.8.13)	-1.8689	0.000540198	-1.31661	0.00293537	-1.54976	0.00263664
SP5448_02745		hypothetical protein	-1.66692	0.00237539	-1.3309	0.00589037	-1.47585	0.00666455
SP5448_02750	aapA	hypothetical protein	-1.20743	0.00556712	-1.43455	0.0021031	-1.28357	0.00712227
SP5448_02760		Uncharacterized amino acid permease, GabP family	-1.00448	0.0320481	-1.22745	0.0132232	-1.47874	0.00993911
SP5448_02765	nadE	Nicotinate phosphoribosyltransferase (EC 6.3.4.21)	-1.2383	0.00660016	-1.10186	0.010917	-1.23264	0.0113145
SP5448_02770	nadE	NAD synthetase (EC 6.3.1.5)	-1.31272	0.00458838	-1.29495	0.00412409	-1.1774	0.0119646
SP5448_02805		23S rRNA (guanine(2445)-N(2))-methyltransferase (EC 2.1.1.173)	-1.80717	0.00035412	-1.49238	0.000820702	-2.03331	0.000424391
SP5448_02835	atoD.1	Butyrate--acetoacetate CoA-transferase subunit A (EC 2.8.3.9)	-1.16678	0.0199396	-1.02049	0.0359045	-1.08037	0.0453418
SP5448_02905		Streptococcal lipoprotein rotamase A; Peptidyl-prolyl cis-trans isomerase (EC 5.2.1.8)	-1.34503	0.00508659	-1.31716	0.00481346	-1.35413	0.00796632
SP5448_02910		General stress protein 13	-1.44186	0.00254483	-1.53741	0.00139705	-1.62565	0.00239541
SP5448_02915	cysM	Cysteine synthase (EC 2.5.1.47)	-1.92876	0.000565567	-1.78616	0.000725089	-1.39713	0.00535014
SP5448_02920		FIG000605: protein co-occurring with transport systems (COG1739)	-1.54228	0.00281401	-1.43006	0.00334735	-1.44578	0.00609289
SP5448_03195		hypothetical protein	-1.59967	0.00111559	-1.6287	0.000725159	-1.1974	0.00703141
SP5448_03395	phr	Deoxyribodipyrimidine photolyase (EC 4.1.99.3)	-1.74986	0.00195477	-1.51098	0.00316932	-1.18842	0.0181065
SP5448_03495		Phage protein	-2.3585	0.00351447	-2.7267	0.00134461	-4.7859	0.000148114
SP5448_03500		Phage antirepressor protein	-1.95418	0.00524811	-2.33364	0.00185946	-1.31302	0.0488798
SP5448_03520		Phage protein	-1.42125	0.0024042	-1.23825	0.00383559	-1.00856	0.018514
SP5448_03535		Phage protein	-1.8816	0.0827917	-2.4641	0.031888	-2.39879	0.0558128
SP5448_03560		hypothetical protein	-2.03867	0.0155389	-2.17835	0.011399	-2.92825	0.00532286
SP5448_03575		Phage protein	-1.0822	0.0557224	-1.09095	0.0547548	-1.34745	0.0384851
SP5448_03605		FIG021474: Phage protein	-2.63581	0.000600529	-3.21022	0.00018479	-3.02186	0.000594377
SP5448_03875	sodA	Superoxide dismutase [Mn] (EC 1.15.1.1)	-2.58057	0.000282744	-2.07386	0.000725159	-3.11592	0.000193043
SP5448_03880		hypothetical protein	-1.98071	0.00416703	-1.41574	0.01783	-2.35569	0.00299916
SP5448_03890		hypothetical protein	-1.79515	0.0111192	-1.04792	0.0927998	-1.74082	0.021844
SP5448_03895		FIG01115059: hypothetical protein	-1.33424	0.0082946	-1.09802	0.0200207	-1.46124	0.00948628
SP5448_03985	nrdF	Ribonucleotide reductase of class Ib (aerobic), beta subunit (EC 1.17.4.1)	-2.51839	0.000495277	-1.94754	0.00158565	-1.98922	0.00308183
SP5448_03990	nrdE.2	Ribonucleotide reductase of class Ib (aerobic), alpha subunit (EC 1.17.4.1)	-2.43849	0.000253214	-1.79956	0.00101845	-2.06286	0.00113718
SP5448_03995	nrdH	Glutaredoxin-like protein NrdH, required for reduction of Ribonucleotide reductase class Ib	-1.85478	0.00085392	-1.28698	0.00431837	-1.66308	0.00256188
SP5448_04010	gapN	Glyceraldehyde-3-phosphate dehydrogenase (NADP(+)) (EC 1.2.1.9)	-1.34821	0.00762273	-1.1759	0.0138928	-1.04825	0.0389415
SP5448_04035		FIG01115656: hypothetical protein	-1.6785	0.00323858	-1.65168	0.00290648	-1.78957	0.00390695
SP5448_04075	grab	Protein G-related alpha 2 macroglobulin-binding protein (GRAB)	-4.10799	0.0119916	-5.43166	0.00305906	-5.31615	0.00650897
SP5448_04115		23S rRNA (uracil(1939)-C(5))-methyltransferase (EC 2.1.1.190)	-1.68606	0.000495277	-1.20949	0.00245961	-1.60917	0.00116357
SP5448_04125		Thioesterase	-1.4083	0.00128696	-1.28371	0.00146243	-1.48237	0.00159705
SP5448_04220	glnQ.2	Glutamine ABC transporter, ATP-binding protein GlnQ	-2.09381	0.00358561	-2.95256	0.000507619	-3.19223	0.000801292
SP5448_04225	glnH	Glutamine ABC transporter, substrate-binding protein GlnH / Glutamine ABC transporter, substrate-binding protein GlnH / Glutamine ABC transporter, permease protein GlnP	-2.027	0.00331445	-2.88083	0.000423828	-3.29542	0.00050357
SP5448_04230	uvrB	Excinuclease ABC subunit B	-1.41397	0.00153555	-1.14113	0.00343185	-1.44901	0.0021389
SP5448_04235		Component involved in D-alanylation of teichoic acids	-1.31173	0.0373413	-1.5586	0.0175767	-1.19239	0.0807065
SP5448_04240	dltA	D-alanine--poly(phosphoribitol) ligase subunit 1 (EC 6.1.1.13)	-1.04892	0.00606988	-1.06609	0.00505121	-1.1536	0.00666455
SP5448_04245		D-alanyl transfer protein DltB	-1.12641	0.00664205	-1.23532	0.00393078	-1.14148	0.0105738
SP5448_04250		D-alanine--poly(phosphoribitol) ligase ACP subunit (EC 6.1.1.13)	-1.29629	0.00544689	-1.4748	0.00256828	-1.53273	0.00431084
SP5448_04255	dltD	Poly(glycerophosphate chain) D-alanine transfer protein DltD	-1.25336	0.00333761	-1.50549	0.00101845	-1.36892	0.00361681
SP5448_04260		Esterase (EC 3.1.1.-)	-1.2338	0.0030448	-1.5314	0.000773937	-1.32815	0.00345365
SP5448_04465		Phage protein	-1.50052	0.0104349	-1.20721	0.0279814	-1.83263	0.00729649
SP5448_04675	dnaE	DNA polymerase III alpha subunit (EC 2.7.7.7)	-1.72177	0.00133497	-1.43588	0.00251514	-1.52114	0.00384668
SP5448_04800		hypothetical protein	-1.44184	0.00331596	-1.08759	0.0110493	-1.00306	0.0275457
SP5448_04805	truB	tRNA pseudouridine(55) synthase (EC 5.4.99.25)	-1.60532	0.00137942	-1.30238	0.00305595	-1.22554	0.00766553
SP5448_04810	mreA	FMN adenylyltransferase (EC 2.7.7.2) / Riboflavin kinase (EC 2.7.1.26)	-1.63293	0.00446881	-1.38277	0.00870295	-1.11432	0.0389717
SP5448_04985	rnhB	Anaerobic ribonucleoside-triphosphate reductase (EC 1.17.4.2)	-1.46859	0.0033848	-1.26158	0.0062177	-1.16964	0.0158692
SP5448_04995		Pyridoxal kinase (EC 2.7.1.35)	-1.05416	0.0828123	-1.05446	0.0840277	-1.89326	0.0133058
SP5448_05140	gid	Methylenetetrahydrofolate--tRNA-(uracil-5-)-methyltransferase TrmFO (EC 2.1.1.74)	-1.86519	0.00160346	-1.5841	0.00278104	-1.95276	0.00200933
SP5448_05195		hypothetical protein	-4.62586	4.38e-06	-5.52286	1.03e-06	-4.99088	6.49e-06
SP5448_05200		Hemolysin III	-4.08136	4.38e-06	-4.80331	1.07e-06	-4.0741	8.42e-06
SP5448_05205		Transcription regulator [contains diacylglycerol kinase catalytic domain]	-3.46602	1.19e-05	-3.9736	4.12e-06	-3.68254	1.67e-05
SP5448_05305		Xanthine permease	-1.55259	0.0143722	-1.91811	0.00505121	-1.89135	0.0101311
SP5448_05310	xpt	Xanthine phosphoribosyltransferase (EC 2.4.2.22)	-1.30114	0.0284675	-1.82763	0.00582324	-1.56286	0.0212766
SP5448_05470	folK	2-amino-4-hydroxy-6-hydroxymethyldihydropteridine pyrophosphokinase (EC 2.7.6.3)	-1.85382	0.0003909	-1.43445	0.00125001	-1.69181	0.00115894
SP5448_05475	folQ	Dihydroneopterin aldolase (EC 4.1.2.25)	-2.09654	0.00020639	-1.72412	0.000443249	-2.08112	0.000424391
SP5448_05480	folP	Dihydropteroate synthase (EC 2.5.1.15)	-2.07524	0.000151099	-1.68837	0.000351867	-2.00751	0.000332212
SP5448_05485	folE	GTP cyclohydrolase I (EC 3.5.4.16) type 1	-1.859	0.000216478	-1.57863	0.000418523	-1.80647	0.000485887
SP5448_05490	folC.1	Dihydrofolate synthase (EC 6.3.2.12) @ Folylpolyglutamate synthase (EC 6.3.2.17)	-2.29511	0.000116762	-2.53612	4.09e-05	-2.42359	0.000148114
SP5448_05520		Phage integrase	-1.43122	0.00521158	-1.15558	0.0131409	-1.88571	0.0024574
SP5448_05565	srtR	hypothetical protein	-1.80508	0.000495277	-1.40665	0.00151145	-1.56905	0.00192285
SP5448_05610		Putative Xaa-His dipeptidase	-1.53007	0.000548627	-1.48928	0.000550865	-1.1581	0.00429408
SP5448_05685	msrB	Peptide-methionine (R)-S-oxide reductase MsrB (EC 1.8.4.12)	-1.5802	0.00165284	-1.30802	0.00330294	-1.42785	0.00430403
SP5448_05740		Acyl-ACP thioesterase	-1.20165	0.00767123	-1.13364	0.00975907	-1.47876	0.00528785
SP5448_05745	hemN	Oxygen-independent coproporphyrinogen-III oxidase-like protein YggW	-1.27363	0.00613504	-1.31475	0.00475502	-1.68429	0.00284059
SP5448_05750		hypothetical protein	-1.62615	0.00256189	-1.27312	0.00703943	-1.65637	0.00387896
SP5448_05790	acoL	Lipoate carrier protein / Dihydrolipoamide dehydrogenase of pyruvate dehydrogenase complex (EC 1.8.1.4)	-1.60132	0.00286181	-1.67772	0.00173865	-1.55733	0.00532286
SP5448_05795		hypothetical protein	-1.50598	0.00216982	-1.94882	0.000423828	-1.62139	0.0024574
SP5448_05800	acoC	Dihydrolipoamide acetyltransferase component of pyruvate dehydrogenase complex (EC 2.3.1.12)	-1.80827	0.00237539	-1.59377	0.00352094	-1.67045	0.00561215
SP5448_05805	acoB	Pyruvate dehydrogenase E1 component beta subunit (EC 1.2.4.1)	-1.9317	0.00120267	-1.6271	0.00210831	-1.92392	0.00192285
SP5448_05810	acoA	Pyruvate dehydrogenase E1 component alpha subunit (EC 1.2.4.1)	-2.04244	0.00141539	-1.56214	0.00412141	-1.96853	0.00267334
SP5448_05820		hypothetical protein	-1.68601	0.00484533	-2.08422	0.00134142	-1.91133	0.00450529
SP5448_05825	estA	Tributyrin esterase	-1.58107	0.00600451	-1.58668	0.00530608	-1.8438	0.00515666
SP5448_05860		TPR-repeat-containing protein	-1.27259	0.0042966	-1.23782	0.00412141	-1.35546	0.00532286
SP5448_05865		UPF0118 membrane protein YubA	-1.21063	0.00506477	-1.04235	0.00909698	-1.07783	0.0139159
SP5448_05875	cpsFQ	dTDP-glucose 4,6-dehydratase (EC 4.2.1.46)	-1.22584	0.00363458	-1.07593	0.00601803	-1.21018	0.00643299
SP5448_05880	cpsFP	dTDP-4-dehydrorhamnose 3,5-epimerase (EC 5.1.3.13)	-1.37169	0.00189648	-1.11072	0.00412141	-1.35463	0.00309923
SP5448_05885	cpsFO	Glucose-1-phosphate thymidylyltransferase (EC 2.7.7.24)	-1.43286	0.00104326	-1.13864	0.00258503	-1.36751	0.0021389
SP5448_05965		Rhodanese domain protein UPF0176, Firmicutes subgroup	-2.05186	0.00144405	-1.39589	0.00756865	-1.89104	0.00337987
SP5448_05970		FIG015049: hypothetical protein	-2.60094	0.000476845	-2.0651	0.00130051	-2.78881	0.000678169
SP5448_06105	engB	GTP-binding protein EngB	-1.91038	0.00126683	-1.6719	0.00176566	-1.91375	0.00196786
SP5448_06110	clpX	ATP-dependent Clp protease ATP-binding subunit ClpX	-1.43499	0.00412607	-1.06102	0.0150598	-1.44368	0.00650897
SP5448_06125	thyA	Thymidylate synthase (EC 2.1.1.45)	-1.24664	0.00458838	-1.10803	0.00703766	-1.21049	0.00850038
SP5448_06130	mvaS.1	Hydroxymethylglutaryl-CoA synthase (EC 2.3.3.10)	-1.45627	0.00478667	-1.27473	0.00784307	-1.56577	0.00561958
SP5448_06135		Hydroxymethylglutaryl-CoA reductase (EC 1.1.1.34)	-1.49339	0.00668753	-1.2331	0.0157245	-1.38353	0.0162898
SP5448_06370		Cysteine and methionine metabolism regulator CmbR, LysR family	-1.35771	0.0014015	-1.25075	0.00151349	-1.67869	0.000804593
SP5448_06405		Histone acetyltransferase Gcn5	-1.60373	0.00168655	-1.17105	0.00624385	-1.20425	0.00995807
SP5448_06440		Lipoteichoic acid synthase LtaS Type IIc	-1.78761	0.000742933	-1.59667	0.00101845	-1.45927	0.0035393
SP5448_06560	mscL	Large-conductance mechanosensitive channel	-1.6241	0.00548489	-1.29812	0.0145357	-1.82049	0.00561215
SP5448_06590		ABC transporter, ATP-binding protein	-1.59009	0.00521158	-1.02299	0.0363562	-1.18889	0.031866
SP5448_06595		ABC transporter, permease protein	-1.80817	0.00552313	-1.26059	0.0276322	-1.67621	0.0131237
SP5448_06625	epuA	Competence-associated EpuA protein	-1.22847	0.00486351	-1.32258	0.00291326	-1.33128	0.00561215
SP5448_06660	atpH	ATP synthase delta chain (EC 3.6.3.14)	-1.09379	0.0655126	-1.25489	0.0407401	-1.59604	0.0244586
SP5448_06665	atpF	ATP synthase F0 sector subunit b (EC 3.6.3.14)	-1.09929	0.0636204	-1.2731	0.0376477	-1.50638	0.0308346
SP5448_06670	atpB	ATP synthase F0 sector subunit a (EC 3.6.3.14)	-1.02343	0.0751628	-1.15833	0.0502438	-1.47453	0.0311384
SP5448_06850		Sporulation transcription regulator WhiA	-1.21191	0.00308639	-1.01361	0.00624618	-1.11606	0.00729649
SP5448_06860		RNase adapter protein RapZ	-1.29439	0.00179959	-1.00005	0.00485852	-1.17675	0.00448243
SP5448_06915		Beta-phosphoglucomutase (EC 5.4.2.6) (EC 2.7.1.41)	-1.56085	0.00331445	-1.28784	0.00703943	-1.32305	0.0110784
SP5448_06980		hypothetical protein	-1.30109	0.00360114	-1.36561	0.00240176	-1.13918	0.0107043
SP5448_07035	pepF	Oligoendopeptidase F-like protein	-1.48968	0.00212159	-1.18648	0.00504051	-1.12587	0.0118777
SP5448_07040		Glutathione peroxidase (EC 1.11.1.9) @ Thioredoxin peroxidase (EC 1.11.1.15)	-1.40477	0.00215562	-1.31728	0.00227794	-1.18784	0.00737723
SP5448_07045		Additional lipoprotein component of predicted cobalamin ECF transporter	-2.28144	0.00126599	-2.00227	0.00173865	-3.06265	0.000463933
SP5448_07050		Substrate-specific component CbrT of predicted cobalamin ECF transporter	-1.64872	0.0124427	-1.45521	0.0221502	-1.98199	0.00947533
SP5448_07090		bacterial seryl-tRNA synthetase related	-1.64855	0.00033814	-1.46308	0.000554617	-1.51782	0.00100483
SP5448_07130		Phage shock protein C, putative; stress-responsive transcriptional regulator	-3.82229	5.32e-05	-3.55191	5.83e-05	-3.54024	0.000148114
SP5448_07145		hypothetical protein	-1.97967	0.000196181	-2.02454	0.000135002	-1.78935	0.000594377
SP5448_07150		Uncharacterized membrane protein, YraQ family	-2.10285	0.000284211	-1.7228	0.00067888	-1.87973	0.000966247
SP5448_07155		UPF0703 protein YcgQ	-2.14475	0.000284211	-1.84309	0.000537742	-1.829	0.00118639
SP5448_07190		Hydrolase, HAD superfamily	-1.17468	0.00634833	-1.3408	0.00308575	-1.01682	0.0207987
SP5448_07205		hypothetical protein	-1.53226	0.00195653	-1.86363	0.000531293	-1.3099	0.00646048
SP5448_07215		hypothetical protein	-2.01436	0.000238902	-2.00901	0.000191341	-1.55431	0.00162634
SP5448_07220	mccF	hypothetical protein	-2.57699	8.7e-05	-2.52898	7.33e-05	-2.6754	0.000119413
SP5448_07225		Phosphoribosylglycinamide synthetase ATP-grasp (A) domain protein	-2.77253	0.000116762	-2.37029	0.000221714	-3.16052	8.44e-05
SP5448_07230		Asparaginyl-tRNA synthetase-related protein	-2.54129	0.00020639	-2.22396	0.000323927	-2.52922	0.000417495
SP5448_07235		Huntington interacting protein HYPE	-1.89591	0.000495277	-1.69327	0.000772833	-1.93272	0.000877082
SP5448_07340	rnc	Ribonuclease III (EC 3.1.26.3)	-1.18065	0.0082946	-1.02905	0.015231	-1.28998	0.00952253
SP5448_07485	coaE	Dephospho-CoA kinase (EC 2.7.1.24)	-1.55569	0.00517961	-1.53819	0.00475502	-1.02362	0.051917
SP5448_07490	fpg	Formamidopyrimidine-DNA glycosylase (EC 3.2.2.23)	-1.83762	0.00128696	-1.65962	0.0015162	-1.26883	0.0111579
SP5448_07495	mutR	Positive transcriptional regulator, MutR family	-2.06817	0.00128067	-1.76004	0.00211598	-1.41454	0.011571
SP5448_07560		Bacteriocin-like peptide J BlpJ	-1.3626	0.0094774	-1.88957	0.00173865	-1.26434	0.0227583
SP5448_07695		hypothetical protein	-1.07415	0.0050844	-1.15521	0.00308575	-1.13898	0.00635781
SP5448_07715		NAD-dependent oxidoreductase	-1.92146	0.00277986	-1.86068	0.00261421	-2.10047	0.00290487
SP5448_07720	fabG	3-Ketoacyl-ACP reductase	-2.26927	0.00137241	-2.23434	0.00101845	-2.44289	0.0014918
SP5448_07725		hypothetical protein	-2.47619	0.000406344	-2.56579	0.000296306	-2.40258	0.000899203
SP5448_07815	exoA	Exodeoxyribonuclease III (EC 3.1.11.2)	-1.56832	0.0022548	-1.33002	0.00401179	-1.41377	0.00588008
SP5448_07935		putative membrane-associated phospholipid phosphatase, PAP2 superfamily	-1.07868	0.0112739	-1.09665	0.0102896	-1.07684	0.0195929
SP5448_08000		FIG005935: membrane protein	-1.7229	0.00275007	-1.60934	0.00312702	-1.77287	0.00390695
SP5448_08005		FIG005986: HD family hydrolase	-1.89089	0.000749744	-1.90071	0.000583086	-1.97718	0.00102404
SP5448_08010		Uncharacterized RNA methyltransferase YsgA	-1.03308	0.00855889	-1.19358	0.00409893	-1.30061	0.00535014
SP5448_08030		Acylphosphate phosphohydrolase (EC 3.6.1.7)	-1.42619	0.00295904	-1.11655	0.00809984	-1.29549	0.00737723
SP5448_08035		Inner membrane protein translocase and chaperone YidC, OxaA protein	-1.37789	0.00331596	-1.06005	0.0100662	-1.46399	0.00418935
SP5448_08065	snf	SWF/SNF family helicase	-1.50024	0.00237198	-1.42194	0.00240176	-1.19611	0.0103787
SP5448_08155		Cysteine ABC transporter, substrate-binding protein	-2.58175	0.00064978	-1.93732	0.00245279	-2.59474	0.0011381
SP5448_08505		Transcriptional regulator, MarR family	-1.77683	0.0039756	-1.95908	0.00199796	-1.46835	0.0154353
SP5448_09100	spxA	Transcriptional regulator SpxA2	-3.43905	0.000238902	-1.98372	0.00343333	-3.12065	0.000765116
SP5448_09105	recA	RecA protein	-2.27396	0.000151099	-1.93893	0.000286915	-2.29956	0.000269744
SP5448_09110	cinA	ADP-ribose pyrophosphatase of COG1058 family (EC 3.6.1.13) / Nicotinamide-nucleotide amidase (EC 3.5.1.42)	-1.7712	0.00160346	-1.80064	0.00101845	-1.30415	0.0103261
SP5448_09295	gidA	tRNA-5-carboxymethylaminomethyl-2-thiouridine(34) synthesis protein MnmG	-1.51218	0.0048621	-1.32181	0.00809984	-1.25057	0.0185432
SP5448_09300		MutT/Nudix family protein	-1.5449	0.00524811	-1.35899	0.00884689	-1.16385	0.031271
SP5448_09305	mnmA	tRNA-specific 2-thiouridylase MnmA (EC 2.8.1.13)	-2.05567	0.000333811	-1.66532	0.000852593	-1.93623	0.000887463
SP5448_09415		Bis-ABC ATPase YbiT	-1.27188	0.0051254	-1.01008	0.0136866	-1.04425	0.020522
