# Supplementary material for: Streptococcus pyogenes Transcriptome Changes in the Inflammatory Environment of Necrotizing Fasciitis
Source: Appl Environ Microbiol. 2019 Oct 16;85(21):e01428-19. doi: 10.1128/AEM.01428-19 (PMC6803311; doi:10.1128/AEM.01428-19)
Supplement: Supplemental file 4 [file AEM.01428-19-sd004.xlsx]

## Sheet: 24 h vs THY
Dataset 3-1: Global gene expression changes without 24 h_1 RPKM at 24 h post-infection.
Gene ID	Gene name	Accession ID	Definition_from_PATRIC	log2 FC	FDR	THY_1 RPKM	THY_2 RPKM	THY_3 RPKM	24 h_2 RPKM	24 h_3 RPKM
SP5448_00005	dnaA	CP008776	Chromosomal replication initiator protein DnaA	0.153972	0.646106	187.1	269.8	276.2	278.6	257.7
SP5448_00010	dnaN	CP008776	DNA polymerase III beta subunit (EC 2.7.7.7)	0.129225	0.724408	241.4	350.2	344.1	402.3	281.4
SP5448_00015		CP008776	Uncharacterized protein CAC3725	-0.701008	0.156853	63.4	89.7	91.7	47	51.4
SP5448_00020		CP008776	GTP-binding and nucleic acid-binding protein YchF	-0.0487409	0.894884	352.5	488	486.5	513.1	348.4
SP5448_00025	pth	CP008776	Peptidyl-tRNA hydrolase (EC 3.1.1.29)	0.0454656	0.894884	58.4	82.9	79.6	84.2	67.1
SP5448_00030	trcF	CP008776	Transcription-repair coupling factor	-0.270421	0.452998	66.3	104.1	107.5	89.3	62.8
SP5448_00035		CP008776	Ribosome-associated heat shock protein implicated in the recycling of the 50S subunit (S4 paralog)	-0.590891	0.0752034	108.8	150.5	150.8	93.8	85.3
SP5448_00040	divIC	CP008776	Cell division protein DivIC (FtsB), stabilizes FtsL against RasP cleavage	-0.713707	0.0400447	127.7	187.2	184.8	106.7	93.2
SP5448_00050		CP008776	hypothetical protein	-0.313616	0.366273	152.5	225	213.7	193.1	126.2
SP5448_00055	tilS	CP008776	tRNA(Ile)-lysidine synthetase (EC 6.3.4.19)	-2.82553	1.28079e-06	488.7	679	619.3	93.5	72.6
SP5448_00060		CP008776	Hypoxanthine-guanine phosphoribosyltransferase (EC 2.4.2.8)	-2.59098	1.42058e-05	1953.9	2738.9	2816.7	384.2	435.7
SP5448_00065	ftsH	CP008776	Cell division-associated, ATP-dependent zinc metalloprotease FtsH	-2.77277	4.18197e-06	3231.4	4424.8	4607.9	636.1	547.5
SP5448_00070		CP008776	Cationic amino acid transporter - APC Superfamily	0.196854	0.58784	67.6	102.2	100.4	92.3	111.9
SP5448_00185	sibA	CP008776	Secreted antigen GbpB/SagA/PcsB, putative peptidoglycan hydrolase	0.418703	0.156003	886.9	1122.6	1092.9	1338.9	1412.6
SP5448_00190	prsA.2	CP008776	Ribose-phosphate pyrophosphokinase (EC 2.7.6.1)	0.239181	0.43886	449.7	611.5	614.7	702.7	606.5
SP5448_00195	recO	CP008776	DNA recombination and repair protein RecO	-1.3005	0.00178555	122.3	164.9	155.5	63.6	54.4
SP5448_00200	plsX	CP008776	Phosphate:acyl-ACP acyltransferase PlsX (EC 2.3.1.n2)	-1.42952	0.00093266	512.2	659.2	625.3	222.9	217.9
SP5448_00205	acpP.2	CP008776	Acyl carrier protein	-1.19216	0.00344467	144.2	221.4	209.1	95.5	70.1
SP5448_00210	purC	CP008776	Phosphoribosylaminoimidazole-succinocarboxamide synthase (EC 6.3.2.6)	0.765375	0.1729	7.5	12	11.2	17.6	17.8
SP5448_00215	purL	CP008776	Phosphoribosylformylglycinamidine synthase, synthetase subunit (EC 6.3.5.3) / Phosphoribosylformylglycinamidine synthase, glutamine amidotransferase subunit (EC 6.3.5.3)	0.702001	0.140075	12.7	21.1	21.1	25.8	34
SP5448_00220	purF	CP008776	Amidophosphoribosyltransferase (EC 2.4.2.14)	0.520805	0.1731	16.3	26.4	24.4	27.6	36.8
SP5448_00225	purM	CP008776	Phosphoribosylformylglycinamidine cyclo-ligase (EC 6.3.3.1)	0.536313	0.335157	20.1	29.4	29.3	29.5	48.9
SP5448_00230	purN	CP008776	Phosphoribosylglycinamide formyltransferase (EC 2.1.2.2)	0.629676	0.137527	18.6	24.8	27.8	27	49.9
SP5448_00235	purH	CP008776	IMP cyclohydrolase (EC 3.5.4.10) / Phosphoribosylaminoimidazolecarboxamide formyltransferase (EC 2.1.2.3)	0.550941	0.156991	33.1	40.9	42.2	47.2	68.5
SP5448_00240		CP008776	putative choline binding protein	1.16239	0.0735482	6	8.4	9.7	16	22.4
SP5448_00245	purD	CP008776	Phosphoribosylamine--glycine ligase (EC 6.3.4.13)	0.345632	0.460411	31.8	43.8	46.2	43.5	60.2
SP5448_00250	purE	CP008776	N5-carboxyaminoimidazole ribonucleotide mutase (EC 5.4.99.18)	0.502909	0.302877	25.8	36.6	38.1	36.5	60.9
SP5448_00255	purK	CP008776	N5-carboxyaminoimidazole ribonucleotide synthase (EC 6.3.4.18)	0.28046	0.511011	40	59.1	57.8	50.7	77.8
SP5448_00260		CP008776	Possible abortive infection phage resistance protein	-0.0643665	0.862652	82.9	110.1	103	103.8	84.5
SP5448_00265	purB	CP008776	Adenylosuccinate lyase (EC 4.3.2.2) @ SAICAR lyase (EC 4.3.2.2)	0.218912	0.492292	171.2	218.8	228.4	266	213.3
SP5448_00270		CP008776	Transcriptional regulator, Xre family	2.37565	1.0835e-05	7	9.9	10.7	56.9	46.2
SP5448_00280	ruvB	CP008776	Holliday junction ATP-dependent DNA helicase RuvB (EC 3.6.4.12)	0.281925	0.358712	409.1	560.9	579.1	602	639.9
SP5448_00285		CP008776	Low molecular weight protein tyrosine phosphatase (EC 3.1.3.48)	-1.00256	0.00891196	299.1	464.8	484.7	191.5	214.4
SP5448_00290		CP008776	MORN motif family protein	-1.46508	0.00127345	483	680.3	711.7	202.2	244.9
SP5448_00295		CP008776	Acyltransferase family	-0.936852	0.0243677	410.5	614.3	637.4	306.2	262.6
SP5448_00300	adh2	CP008776	Acetaldehyde dehydrogenase (EC 1.2.1.10) / Alcohol dehydrogenase (EC 1.1.1.1)	3.56734	4.11874e-07	107.3	169.9	221.1	2065.1	1743.7
SP5448_00305	adhA	CP008776	Alcohol dehydrogenase (EC 1.1.1.1)	4.89726	7.506e-07	48	49.1	61.5	980.7	2593.9
SP5448_00310		CP008776	Multi antimicrobial extrusion (MATE) family transporter	-1.13219	0.0407274	62.2	94.2	98.9	34	41.3
SP5448_00315	rpsJ	CP008776	SSU ribosomal protein S10p (S20e)	0.00495198	0.990812	1994.1	2802.3	3184.4	2668.1	2572.3
SP5448_00320	rplC	CP008776	LSU ribosomal protein L3p (L3e)	-0.233254	0.508296	2384.5	3243.4	3326	2867.8	2198.8
SP5448_00325	rplD	CP008776	LSU ribosomal protein L4p (L1e)	-0.172434	0.627118	2858.2	3938.5	4170.2	3897	2629.1
SP5448_00330	rplW	CP008776	LSU ribosomal protein L23p (L23Ae)	-0.0545608	0.891479	2082.8	2997.3	3205.3	3339.8	2046
SP5448_00335	rplB	CP008776	LSU ribosomal protein L2p (L8e)	-0.213068	0.558075	2849.5	4020.2	4312	3959.1	2530.5
SP5448_00340	rpsS	CP008776	SSU ribosomal protein S19p (S15e)	-0.648537	0.0877237	4220.3	5339.5	5158.1	4007.3	2418.1
SP5448_00345	rplV	CP008776	LSU ribosomal protein L22p (L17e)	-0.310781	0.410537	3040.4	4155.7	4350.1	4109.9	2285.9
SP5448_00350	rpsC	CP008776	SSU ribosomal protein S3p (S3e)	-0.437055	0.24236	3371	4520	4616.3	4176.2	2225.7
SP5448_00355	rplP	CP008776	LSU ribosomal protein L16p (L10e)	-0.375448	0.318819	3384.7	4509.8	4737.1	4453.8	2315.3
SP5448_00360	rpmC	CP008776	LSU ribosomal protein L29p (L35e)	-0.546192	0.20953	2195.1	3001.9	2947.6	2649.4	1278.5
SP5448_00365	rpsQ	CP008776	SSU ribosomal protein S17p (S11e)	-0.456076	0.260989	3169.3	4346.7	4267.4	4180.3	1921.4
SP5448_00370	rplN	CP008776	LSU ribosomal protein L14p (L23e)	-0.224393	0.569145	2647.5	3681.5	4092.8	4033.4	2120.4
SP5448_00375	rplX	CP008776	LSU ribosomal protein L24p (L26e)	-0.396799	0.311051	3186.4	4306	4404.9	4354.5	2039.9
SP5448_00380	rplE	CP008776	LSU ribosomal protein L5p (L11e)	-0.234144	0.554476	2723.2	3695.1	3864.4	4187.4	1981
SP5448_00385	rpsN	CP008776	SSU ribosomal protein S14p (S29e) @ SSU ribosomal protein S14p (S29e), zinc-dependent	0.0853112	0.86889	1244.1	1875	2298.4	2649.1	1301.6
SP5448_00390	rpsH	CP008776	SSU ribosomal protein S8p (S15Ae)	-0.128328	0.774619	2977.3	4363.7	4545.1	5242.4	2421
SP5448_00395	rplF	CP008776	LSU ribosomal protein L6p (L9e)	-0.392643	0.311051	2915.4	3974.7	4146.9	3988.3	1922.6
SP5448_00400	rplR	CP008776	LSU ribosomal protein L18p (L5e)	-0.382117	0.333721	2680.9	3567.9	4001.2	3569.9	1872.6
SP5448_00405	rpsE	CP008776	SSU ribosomal protein S5p (S2e)	-0.462064	0.224539	2520.8	3525.5	3821.9	3240	1705.5
SP5448_00410	rpmD	CP008776	LSU ribosomal protein L30p (L7e)	-0.662025	0.241378	1677.1	2248	2008.8	1843.8	834.8
SP5448_00415	rplO	CP008776	LSU ribosomal protein L15p (L27Ae)	-0.453824	0.268188	2265.6	3203.9	3443.1	3039.4	1498.7
SP5448_00420	secY	CP008776	Protein translocase subunit SecY	-0.409675	0.300353	2656.6	3851.9	3900.5	3784.3	1748.5
SP5448_00425	adk	CP008776	Adenylate kinase (EC 2.7.4.3)	-0.269332	0.49533	260.9	368.4	383.1	392	194
SP5448_00430	infA	CP008776	Translation initiation factor 1	-0.911415	0.0120537	4509.9	5693.1	5793.6	3296.3	2406.7
SP5448_00435	rpmJ	CP008776	LSU ribosomal protein L36p @ LSU ribosomal protein L36p, zinc-dependent	-1.05649	0.00738404	2230.9	2497.1	2233.3	1351.1	917.8
SP5448_00440	rpsM	CP008776	SSU ribosomal protein S13p (S18e)	-0.558164	0.115457	4499.2	5952	6362.8	4422.7	3205
SP5448_00445	rpsK	CP008776	SSU ribosomal protein S11p (S14e)	-0.609656	0.0729124	4814.6	6219.1	6541.3	4424.4	3273.3
SP5448_00450	rpoA	CP008776	DNA-directed RNA polymerase alpha subunit (EC 2.7.7.6)	-0.671768	0.0701008	4810.5	6452.9	6554.5	4729.1	2881.9
SP5448_00455	rplQ	CP008776	LSU ribosomal protein L17p	-0.512357	0.179295	4058	5595.9	5986.9	4649.9	2794.2
SP5448_00545		CP008776	hypothetical protein	-0.0607582	0.897335	35.9	45.7	48.1	39.1	43.2
SP5448_00555		CP008776	Diphosphocytidyl-sugar kinase	-0.507447	0.156853	103.4	177.4	176.4	102.2	105.4
SP5448_00560	adcR	CP008776	Transcriptional repressor AdcR for Zn(2+)-responsive expression	1.87541	7.50578e-05	175.6	273.9	267.6	971.2	766.1
SP5448_00565	adcC	CP008776	Zinc ABC transporter, ATP-binding protein AdcC	2.04076	3.63122e-05	192	281.4	290.3	1228.3	868.9
SP5448_00570	adcB	CP008776	Zinc ABC transporter, permease protein AdcB	2.07084	5.19267e-05	163.2	242.3	251.7	1149.7	715.4
SP5448_00575		CP008776	HIT family protein	0.412529	0.258869	36.2	43.9	49.3	76.2	43
SP5448_00580	tyrS	CP008776	Tyrosyl-tRNA synthetase (EC 6.1.1.1)	-0.000730939	0.999115	207.7	251.3	244.6	301.9	180.7
SP5448_00585	pbp1b	CP008776	Multimodular transpeptidase-transglycosylase (EC 2.4.1.129) (EC 3.4.-.-)	-1.51628	0.000363503	604.3	823	829.2	296.6	227.1
SP5448_00590	rpoB	CP008776	DNA-directed RNA polymerase beta subunit (EC 2.7.7.6)	-0.312273	0.343664	855.8	1202	1266.7	1013.7	763
SP5448_00595	rpoC	CP008776	DNA-directed RNA polymerase beta' subunit (EC 2.7.7.6)	-0.293902	0.360991	1129.8	1579.2	1696.1	1375.2	1011.9
SP5448_00600		CP008776	DNA binding protein, FIG046916	-2.96988	7.77127e-05	282.2	605.4	628.9	36.7	97
SP5448_00605	comYA	CP008776	Late competence protein ComGA, access of DNA to ComEA	0.562441	0.378661	2.4	3.9	4.3	5.7	5.5
SP5448_00610	comYB	CP008776	Late competence protein ComGB, access of DNA to ComEA	0.629787	0.241817	3.2	4.3	5.1	8.5	5.7
SP5448_00615	comYC	CP008776	Late competence protein ComGC, access of DNA to ComEA, FIG007487	-0.236054	0.690934	3.2	5.8	3.5	2.8	3.8
SP5448_00620		CP008776	Late competence protein ComGD, access of DNA to ComEA, FIG038316	0.183068	0.731629	3.5	5.4	4.3	6.7	3.8
SP5448_00625		CP008776	Late competence protein ComGE, FIG075573	1.52051	0.0152107	1.7	3.7	4	12.6	8.6
SP5448_00630	comYD	CP008776	Late competence protein ComGF, access of DNA to ComEA, FIG012620	0.186818	0.758685	3	5.6	4.4	4.7	5.3
SP5448_00635		CP008776	Late competence protein ComGG, FIG068335	0.0892255	0.849277	3.8	4.9	5.4	5.1	4.9
SP5448_00640		CP008776	Adenine-specific methyltransferase (EC 2.1.1.72)	-1.1367	0.00617672	398.7	671.4	705.5	233.7	290.1
SP5448_00645	ackA	CP008776	Acetate kinase (EC 2.7.2.1)	-0.350163	0.317684	556	879.9	911.8	687.1	522.5
SP5448_00650		CP008776	Hypothetical protein SPy0110	0.54042	0.140382	19.3	30.5	30.3	48.9	30.3
SP5448_00655	proC	CP008776	Pyrroline-5-carboxylate reductase (EC 1.5.1.2)	0.30398	0.343593	197.4	267.1	263.5	360.7	244.5
SP5448_00660	pepA	CP008776	Glutamyl aminopeptidase (EC 3.4.11.7) @ Prolyl aminopeptidase (EC 3.4.11.5)	0.240487	0.428664	180.1	246.6	243.3	285.5	239.3
SP5448_00670		CP008776	FIG014356: hypothetical protein	-1.18517	0.00450849	306.5	369.4	349	141.8	157
SP5448_00675		CP008776	FIG009688: Thioredoxin	-1.12351	0.00701518	297.5	391.1	411.1	172.3	160.1
SP5448_00680		CP008776	Phenylalanyl-tRNA synthetase domain protein (Bsu YtpR)	-0.972697	0.00721342	380.3	504.1	547.9	275.5	209
SP5448_00685		CP008776	FIG107367: tRNA-binding protein	0.593561	0.315794	9.5	12.2	13.9	23.7	13.8
SP5448_00690		CP008776	Deoxyadenosine kinase (EC 2.7.1.76) @ Deoxyguanosine kinase (EC 2.7.1.113)	-0.445708	0.202191	218.2	330.8	327.7	248.7	178.2
SP5448_00695		CP008776	tRNA-dihydrouridine synthase DusB	-0.31129	0.385029	167.6	242.8	248.5	203.6	148.8
SP5448_00700	hslO	CP008776	33 kDa chaperonin HslO	0.127979	0.720512	136.7	202.8	208.1	223.4	172.2
SP5448_00705	rofA	CP008776	Transcriptional regulator, RofA	-1.27226	0.00489504	1534.1	2418.8	2525.5	996.9	763.2
SP5448_00710		CP008776	Fibronectin-binding protein	-0.000574663	0.999249	441.4	644.9	600.2	828.8	371.1
SP5448_00715		CP008776	Signal peptidase I (EC 3.4.21.89)	-0.249289	0.582384	393.1	539.1	493	644.8	243.2
SP5448_00720		CP008776	Fibronectin-binding protein	0.0347657	0.943609	369.1	530.6	497.8	815.4	272.5
SP5448_00725	eftLSL.B	CP008776	NPQTN specific sortase B	-0.125902	0.806891	385.6	510.6	485.7	764.9	229.3
SP5448_00730		CP008776	hypothetical protein	0.622842	0.237663	244.1	351.4	353.7	925.3	249.7
SP5448_00735		CP008776	Transposase	1.82515	0.000399673	16	21.4	21.6	101.3	50.4
SP5448_00740		CP008776	hypothetical protein	0.934148	0.0450244	13.5	18.1	13.1	31.5	26.8
SP5448_00745		CP008776	Mobile element protein	1.23925	0.054707	3	5.7	4.9	22.8	5.8
SP5448_00750		CP008776	Sortase A, LPXTG specific	0.682513	0.119488	4.8	7	5.8	12.2	8
SP5448_00755		CP008776	hypothetical protein	2.82758	4.74539e-05	2.6	4.1	3	49.4	16.7
SP5448_00760	atoE	CP008776	Short-chain fatty acids transporter	4.43823	1.3925e-07	4.1	5.6	6.7	184.1	101.5
SP5448_00770		CP008776	3-ketoacyl-CoA thiolase (EC 2.3.1.16) @ Acetyl-CoA acetyltransferase (EC 2.3.1.9)	1.88557	0.00217782	3.1	4.6	5.5	25	14
SP5448_00775	atoD.2	CP008776	Butyrate--acetoacetate CoA-transferase subunit A (EC 2.8.3.9)	1.99297	0.00285876	2.5	4.4	5.4	25.1	13.7
SP5448_00780		CP008776	Butyrate--acetoacetate CoA-transferase subunit B (EC 2.8.3.9)	1.81652	0.00133331	3.2	4.5	6	26.1	12.5
SP5448_00785		CP008776	YheO-like PAS domain	0.190122	0.579662	97.2	135.8	131.1	141.4	132.9
SP5448_00790		CP008776	RidA/YER057c/UK114 superfamily protein	1.45693	0.00153051	101.5	146.1	150.3	362.2	358.6
SP5448_00795	sloR	CP008776	Transcriptional regulator pfoR	1.42879	0.00266454	125	218.3	233.2	509	492.6
SP5448_00800		CP008776	V-type ATP synthase subunit H (EC 3.6.3.14)	4.99171	4.24021e-08	5.8	11.7	12	340.7	319
SP5448_00805	ntpI	CP008776	V-type ATP synthase subunit I (EC 3.6.3.14)	5.12005	7.99112e-09	7.2	9.8	11.8	353.6	369.3
SP5448_00810	ntpK	CP008776	V-type ATP synthase subunit K (EC 3.6.3.14)	5.30041	6.5254e-09	5.6	8.7	11.1	323	401.4
SP5448_00815	ntpE	CP008776	V-type ATP synthase subunit E (EC 3.6.3.14)	5.34634	7.99112e-09	6.1	11.7	12.4	383.5	486.4
SP5448_00820	ntpC	CP008776	V-type ATP synthase subunit C (EC 3.6.3.14)	5.2474	4.86283e-09	8.9	14.1	14.5	447.7	559.6
SP5448_00825	ntpF	CP008776	V-type ATP synthase subunit F (EC 3.6.3.14)	5.07318	9.79437e-09	8.4	15.1	14.1	366.3	534.2
SP5448_00830	ntpA	CP008776	V-type ATP synthase subunit A (EC 3.6.3.14)	5.00774	1.17111e-08	10.1	17.5	17.7	431.7	587.1
SP5448_00835	ntpB	CP008776	V-type ATP synthase subunit B (EC 3.6.3.14)	4.75277	1.14013e-08	13.9	20.2	23	455.1	614.4
SP5448_00840	ntpD	CP008776	V-type ATP synthase subunit D (EC 3.6.3.14)	4.84835	1.18668e-08	11	18.2	20.5	452.7	529.2
SP5448_00845		CP008776	Tellurite resistance protein	-0.36356	0.333071	244.1	336.7	330.9	277.3	196.6
SP5448_00850		CP008776	FIG013576: hypothetical protein	-0.768815	0.0591838	165.6	247.3	249	140.6	114.5
SP5448_00855	purA	CP008776	Adenylosuccinate synthetase (EC 6.3.4.4)	-1.44578	0.000364189	876.4	1070.4	1123.9	361.1	385.3
SP5448_00860		CP008776	Purine nucleoside ABC transporter, substrate-binding protein	-1.64681	0.000187255	884.1	1285.3	1361.8	364.3	373.1
SP5448_00865	nusG	CP008776	Transcription antitermination protein NusG	0.0590172	0.879876	332.4	476.5	495.2	492.9	403.5
SP5448_00870	nga	CP008776	Nicotine adenine dinucleotide glycohydrolase (NADGH) (EC 3.2.2.5)	5.16515	4.80018e-08	8.2	9.8	11	614	235.2
SP5448_00875		CP008776	Streptococcal NAD glycohydrolase inhibitor	5.03303	1.36732e-07	9.6	13.7	12.3	688	253.5
SP5448_00880	slo	CP008776	Thiol-activated cytolysin => streptolysin O	4.97981	1.36732e-07	14	17.9	18.6	955.5	325.3
SP5448_00885		CP008776	hypothetical protein	2.91266	0.00135804	0.7	0.4	0.8	17.5	7
SP5448_00890		CP008776	hypothetical protein	1.42099	0.0123279	0	0.6	0.6	5.4	1.1
SP5448_00900		CP008776		1.51508	0.122792	0	0	0	1.8	2
SP5448_00905	metB	CP008776	Cystathionine beta-lyase (EC 4.4.1.8)	-0.525614	0.139662	152.1	181.7	175.6	116.9	117.7
SP5448_00910	leuS	CP008776	Leucyl-tRNA synthetase (EC 6.1.1.4)	-1.10875	0.0062961	517.2	688.4	730.4	346.8	251.7
SP5448_00915	ulaA	CP008776	PTS system, ascorbate-specific IIC component	7.11038	2.54456e-10	1.8	2.7	3.2	518.7	451.1
SP5448_00920		CP008776	PTS system, ascorbate-specific IIB component (EC 2.7.1.194)	7.69875	1.32339e-10	1.7	2.2	3.2	722.3	653.1
SP5448_00925		CP008776	PTS system, ascorbate-specific IIA component	7.46557	1.34177e-10	1.5	2.3	2.7	568.1	543.6
SP5448_00930	ulaD	CP008776	3-keto-L-gulonate 6-phosphate decarboxylase	7.85158	1.32339e-10	2.2	2.8	2.7	730.8	919.9
SP5448_00935		CP008776	L-xylulose 5-phosphate 3-epimerase (EC 5.1.3.-)	8.03209	1.32339e-10	1.9	2.1	2.5	711.1	944.1
SP5448_00940	araD	CP008776	L-ribulose-5-phosphate 4-epimerase (EC 5.1.3.4)	7.87751	2.18644e-10	2.6	4.2	5	945.1	1380.9
SP5448_00945		CP008776	Transcriptional antiterminator with PTS regulation domain, SPy0181 ortholog	1.08369	0.00614332	38.9	54	52.1	112.9	93.1
SP5448_00950		CP008776	L-ascorbate-6-phosphate lactonase UlaG	6.48951	6.38617e-10	16.3	21.3	23	2327.2	1530.9
SP5448_00955	opuAA	CP008776	Betaine ABC transporter, ATP-binding protein BusAA	0.0490422	0.931123	188.3	328.2	374.9	259	335.9
SP5448_00960	opuABC	CP008776	Betaine ABC transporter, permease protein BusAB.1 / Betaine ABC transporter, substrate-binding protein BusAB.2	-0.838402	0.115858	293.1	481.9	510.8	230.1	234.7
SP5448_00965	polA	CP008776	DNA polymerase I (EC 2.7.7.7)	-0.536166	0.115183	422.9	618.3	649.7	395.5	368.3
SP5448_00970		CP008776	Uncharacterized CoA-binding protein YneT	-0.323935	0.309318	553.5	775.5	857.8	632.9	517.6
SP5448_00975	perR	CP008776	Peroxide stress regulator PerR, FUR family	-0.294465	0.354834	605.4	815.2	790.7	676.7	524.3
SP5448_00980	vlg	CP008776	M protein trans-acting positive regulator (Mga)	-0.217308	0.507961	528.2	762.3	786.7	691.1	497.2
SP5448_00985		CP008776	Co-activator of prophage gene expression IbrA	-0.407251	0.219212	380.8	541.1	526.6	412.9	312.8
SP5448_00990		CP008776	Co-activator of prophage gene expression IbrB	0.433844	0.216027	713.4	979.5	970	1527.5	922.3
SP5448_00995		CP008776	hypothetical protein	1.39452	0.00974609	2.1	3.3	4.8	13.2	7.9
SP5448_01000		CP008776	Mobile element protein	1.00438	0.00719348	0.7	1.4	1.8	4.1	3.1
SP5448_01005		CP008776	Mobile element protein	0.696496	0.262406	1.5	2.8	3.3	5.3	4
SP5448_01010		CP008776	Transposase	0.437625	0.676559	0.5	0.6	1	1.7	0.9
SP5448_01015		CP008776	Malonate permease	1.72545	0.0117191	2.2	4.8	5.3	23	9.9
SP5448_01020	nadC	CP008776	Quinolinate phosphoribosyltransferase [decarboxylating] (EC 2.4.2.19)	1.35096	0.029719	5.8	10.5	9.9	42	12.6
SP5448_01025		CP008776	Putative transposase InsK for insertion sequence element IS150	0.910898	0.140083	5.4	8.5	8.1	17.3	12
SP5448_01030		CP008776	Transposase	1.01083	0.182928	1.2	5.6	4.6	6.6	8.9
SP5448_01035		CP008776	Integral membrane protein	-0.107234	0.782069	312.8	445.8	468	366.3	381.3
SP5448_01045	tgt	CP008776	Queuine tRNA-ribosyltransferase (EC 2.4.2.29)	0.0640226	0.848075	343.1	443.2	446.1	499.7	363.8
SP5448_01050		CP008776	Zinc-finger protein	1.34317	0.00197309	21.4	32.2	35.1	78.5	71.5
SP5448_01055		CP008776	Substrate-specific component BioY of biotin ECF transporter	1.52358	0.00117975	26.3	34.4	36.7	107.9	82.4
SP5448_01060		CP008776	Metal-dependent hydrolase	-1.28505	0.00152669	337.2	510.5	524	204.3	164.7
SP5448_01065		CP008776	tRNA-specific adenosine-34 deaminase (EC 3.5.4.33)	-1.54807	0.000422738	438.7	637.7	694.8	228.6	170.6
SP5448_01070		CP008776	S-layer homology domain / putative murein endopeptidase	0.564209	0.153018	30.1	45.3	44	77.2	44.1
SP5448_01075	speG	CP008776	Exotoxin, phage associated @ Streptococcal pyrogenic exotoxin G (SpeG)	-0.881052	0.016699	80.4	127.1	130.4	61.5	57.1
SP5448_01085	pgi	CP008776	Glucose-6-phosphate isomerase (EC 5.3.1.9)	-0.68248	0.0491726	698.1	999.6	996.3	634.6	479.5
SP5448_01090	ralp	CP008776	Transcriptional regulator, RofA-like Protein (RALP)	2.32219	5.68645e-05	7.4	11.9	11.5	76.4	38.4
SP5448_01095		CP008776	Mobile element protein	1.4334	0.0526439	2.1	3.3	1.4	6.5	8.7
SP5448_01100		CP008776	Mobile element protein	-0.203824	0.847246	0	1.4	0.3	0	0.7
SP5448_01105		CP008776	hypothetical protein	-0.942237	0.158799	0.3	1.7	1	0	0
SP5448_01115		CP008776	FIG056164: rhomboid family serine protease	-0.6807	0.0752034	97.4	129.5	134.7	75.5	72.6
SP5448_01120	hasC	CP008776	UTP--glucose-1-phosphate uridylyltransferase (EC 2.7.7.9)	-1.1907	0.00299681	1112	1499.9	1487.6	734.3	478.1
SP5448_01125	gpsA	CP008776	Glycerol-3-phosphate dehydrogenase [NAD(P)+] (EC 1.1.1.94)	-1.36857	0.00107216	1105	1440.9	1397.1	546.5	466.5
SP5448_01130		CP008776	Transcriptional regulator, MarR family	-1.43144	0.0227417	80.9	128.9	172.5	35.2	56.2
SP5448_01135		CP008776	Heterodimeric efflux ABC transporter, multidrug resistance => LmrC subunit of LmrCD	-1.27958	0.0101908	98.5	148.8	218.7	61.9	58.5
SP5448_01140		CP008776	Heterodimeric efflux ABC transporter, multidrug resistance => LmrD subunit of LmrCD	-1.05619	0.0237103	131.4	184.2	254.4	95.5	80.5
SP5448_01145		CP008776	Epoxyqueuosine reductase (EC 1.17.99.6) QueH	-0.0478186	0.897335	63.2	87	85.4	78.9	71.6
SP5448_01150	dut	CP008776	Deoxyuridine 5'-triphosphate nucleotidohydrolase (EC 3.6.1.23)	-1.68118	0.00026864	354.4	496.6	506.9	120.5	159.5
SP5448_01155	radA	CP008776	DNA repair protein RadA	-1.81658	0.000280937	258.2	362.2	353.2	86.9	94
SP5448_01160		CP008776	Carbonic anhydrase, beta class (EC 4.2.1.1)	-2.38387	0.000119294	383.7	572.6	636.7	71.7	135.6
SP5448_01165		CP008776	DUF124 domain-containing protein	-0.802812	0.0528744	195.7	272.8	267.2	152.1	126.3
SP5448_01170	gltX	CP008776	Glutamyl-tRNA synthetase (EC 6.1.1.17) @ Glutamyl-tRNA(Gln) synthetase (EC 6.1.1.24)	-0.53283	0.107632	495.7	689.3	685.9	480.4	377.5
SP5448_01175	fasB	CP008776	Histidine kinase of the competence regulon ComD	-0.593996	0.105607	55.1	86.4	85.8	54.5	43.7
SP5448_01180	fasC	CP008776	Two-component system sensor histidine kinase	-0.446614	0.20278	48.4	71	66.1	57.1	34.6
SP5448_01185	fasA	CP008776	Response regulator FasA or ComE or BlpR	-0.506871	0.17759	67.4	97.5	90.8	78.9	44
SP5448_01190	rnpA	CP008776	Ribonuclease P protein component (EC 3.1.26.5)	-0.536093	0.112029	368.6	542.7	590.1	317.9	359.4
SP5448_01195		CP008776	Inner membrane protein translocase and chaperone YidC, short form OxaI-like	-0.611105	0.0841997	508.2	771.3	781.9	449	433.3
SP5448_01200		CP008776	RNA-binding protein Jag	-0.372438	0.297363	502.3	730.2	778.7	569.2	454.2
SP5448_01205	rpmH	CP008776	LSU ribosomal protein L34p	0.449414	0.266398	1500.5	2049	2550.1	2838.3	2593.4
SP5448_01210		CP008776	N-acetylmannosamine-6-phosphate 2-epimerase (EC 5.1.3.9)	4.47236	7.9108e-08	16.9	26.7	29	668.1	445.4
SP5448_01215		CP008776	ABC transporter, predicted N-acetylneuraminate-binding protein	5.34791	3.8422e-08	18.3	28.9	31.1	1519.6	763
SP5448_01220		CP008776	ABC transporter, predicted N-acetylneuraminate transport system permease protein 1	5.84523	7.99112e-09	4.1	5.1	6.2	489.7	246.2
SP5448_01225		CP008776	ABC transporter, predicted N-acetylneuraminate transport system permease protein 2	5.95556	6.5254e-09	3.3	4.7	7.3	485.9	272.3
SP5448_01230		CP008776	FIG01114161: hypothetical protein	5.48074	1.45755e-08	5.6	10.9	10.5	569.5	327.5
SP5448_01235	nanH	CP008776	N-acetylneuraminate lyase (EC 4.1.3.3)	5.11988	7.99112e-09	6.7	11	11	435.7	296.5
SP5448_01240		CP008776	N-acetylmannosamine kinase (EC 2.7.1.60)	4.73558	1.67624e-08	9.1	13.2	15.6	394.4	319.1
SP5448_01245		CP008776	Sialic acid utilization regulator, RpiR family	2.0653	0.000129315	62.4	86.6	94.2	417.5	272.6
SP5448_01250	tatD	CP008776	Uncharacterized metal-dependent hydrolase YcfH	0.847671	0.0140374	179.4	229.8	256.9	447.2	350.7
SP5448_01255		CP008776	Ribonuclease M5 (EC 3.1.26.8)	0.56229	0.0768492	250.7	331.4	348.3	491.8	418.8
SP5448_01260	ksgA	CP008776	SSU rRNA (adenine(1518)-N(6)/adenine(1519)-N(6))-dimethyltransferase (EC 2.1.1.182)	0.465701	0.169141	229.3	329.1	347.6	466.1	361.9
SP5448_01270		CP008776	Ribosome small subunit biogenesis RbfA-release protein RsgA	-0.630485	0.0746932	385	548.7	577.2	325.2	314.8
SP5448_01275	rpe	CP008776	Ribulose-phosphate 3-epimerase (EC 5.1.3.1)	-0.41363	0.243336	454.8	666.5	702.2	458.4	437.9
SP5448_01280		CP008776	Thiamin pyrophosphokinase (EC 2.7.6.2)	-0.642119	0.0745141	385	566.3	570.7	350.7	291.2
SP5448_01285		CP008776	DNA recombination protein RmuC	-0.583097	0.109587	423	639.6	666	400.2	354.6
SP5448_01290	cbf	CP008776	3'->5' exoribonuclease Bsu YhaM	-0.752631	0.0280386	491.9	670.5	679.4	376.5	344.4
SP5448_01295	purR	CP008776	Pur operon repressor PurR	0.0794863	0.806891	463.1	612.1	588.2	589.5	573.9
SP5448_01300	prgA	CP008776	Surface exclusion protein	0.475415	0.183139	874.7	1167.8	1143.9	1712.1	1253.1
SP5448_01305	rpsL	CP008776	SSU ribosomal protein S12p (S23e)	0.0407058	0.898925	3431.2	4313.2	4222.9	4441.8	3751.3
SP5448_01310	rpsG	CP008776	SSU ribosomal protein S7p (S5e)	0.181449	0.597245	2263.7	2998.7	3117	3462.9	2841.1
SP5448_01315	fus	CP008776	Translation elongation factor G	-0.665824	0.0631711	4398.1	6256.3	6629.7	4204.5	3038.9
SP5448_01320	plr	CP008776	NAD-dependent glyceraldehyde-3-phosphate dehydrogenase (EC 1.2.1.12)	-0.359563	0.275325	11629.2	17012.6	17971.9	12659.2	11178.3
SP5448_01330		CP008776	ABC transporter, ATP-binding protein (cluster 3, basic aa/glutamine/opines)	-0.365409	0.261766	201.7	283.1	274.5	228.5	164.8
SP5448_01335		CP008776	ABC transporter, substrate-binding protein (cluster 3, basic aa/glutamine/opines) / ABC transporter, permease protein (cluster 3, basic aa/glutamine/opines)	-0.0664212	0.848075	189.7	262.1	264.1	245.3	206.9
SP5448_01340		CP008776	hypothetical protein	-0.54569	0.101921	167.5	223.3	213.5	142.9	130.6
SP5448_01345	uppP	CP008776	Undecaprenyl-diphosphatase (EC 3.6.1.27)	-0.507984	0.137531	162.5	239.5	250.6	162.2	138.6
SP5448_01350	mecA	CP008776	ClpCP protease substrate adapter protein MecA	-0.756294	0.0402881	248.1	362.8	378.6	213.4	171.9
SP5448_01355		CP008776	Undecaprenyl-phosphate alpha-N-acetylglucosaminyl 1-phosphate transferase (EC 2.7.8.33)	-0.881436	0.0163281	250.7	346	376.4	199.3	150.2
SP5448_01365		CP008776	Iron-sulfur cluster assembly ATPase protein SufC	-1.71362	0.000798887	329.6	555.1	558.7	122.6	164.1
SP5448_01370		CP008776	Iron-sulfur cluster assembly protein SufD	-1.99349	0.000191919	406.7	649.8	659.7	142.9	136.2
SP5448_01375	nifS3	CP008776	Cysteine desulfurase (EC 2.8.1.7) => SufS	-1.99009	9.57006e-05	542.5	768.7	778.2	201.9	146.9
SP5448_01380	nifU	CP008776	Putative iron-sulfur cluster assembly scaffold protein for SUF system, SufE2	-2.06959	3.7127e-05	496.5	685.3	669.3	171.3	122.3
SP5448_01385		CP008776	Iron-sulfur cluster assembly protein SufB	-2.2429	5.3331e-05	447	583.4	553.1	140.5	86.1
SP5448_01390		CP008776	D-alanyl-D-alanine carboxypeptidase (EC 3.4.16.4)	2.17657	2.57501e-05	32.9	48	45.2	208	175.5
SP5448_01395	dacA2	CP008776	D-alanyl-D-alanine carboxypeptidase (EC 3.4.16.4)	0.670703	0.0439792	57	73.5	75.1	127.6	92.8
SP5448_01400	oppA	CP008776	Oligopeptide ABC transporter, substrate-binding protein OppA (TC 3.A.1.5.1)	0.628498	0.0706493	702	861.7	851.7	1320.8	1163.9
SP5448_01405	oppB	CP008776	Oligopeptide ABC transporter, permease protein OppB (TC 3.A.1.5.1)	0.631289	0.064052	246	338.2	347.8	550.9	411.5
SP5448_01410	oppC	CP008776	Oligopeptide ABC transporter, permease protein OppC (TC 3.A.1.5.1)	0.364919	0.286979	251.7	375.7	367.1	493.2	358.4
SP5448_01415	oppD	CP008776	Oligopeptide ABC transporter, ATP-binding protein OppD (TC 3.A.1.5.1)	0.331798	0.330492	367.4	538.1	542	723.7	494.2
SP5448_01420	oppF	CP008776	Oligopeptide ABC transporter, ATP-binding protein OppF (TC 3.A.1.5.1)	0.50592	0.149748	302.2	457.5	450.9	667.5	475.7
SP5448_01425		CP008776	Transposase	0.998739	0.265234	1.4	3.1	2.8	8.8	3.6
SP5448_01465	comX1.1	CP008776	Competence-specific sigma factor ComX	-0.344327	0.406044	22.5	36.3	41.7	34.7	18.5
SP5448_01470	truA	CP008776	tRNA pseudouridine(38-40) synthase (EC 5.4.99.12)	-0.671348	0.0376065	224.3	304.2	313.1	164.2	184
SP5448_01475	thiD	CP008776	Novel pyridoxal kinase, thiD family (EC 2.7.1.35)	-0.304123	0.34049	219	304.8	314.2	255.3	195.1
SP5448_01480		CP008776	Substrate-specific component PdxU2 of predicted pyridoxin-related ECF transporter	-0.963298	0.0100146	223.6	313.6	348	160.1	137.3
SP5448_01485		CP008776	UPF0340 protein YwlG	-0.972527	0.00855149	219.5	307.7	346.3	155.2	135.9
SP5448_01490		CP008776	Potassium efflux system KefA protein / Small-conductance mechanosensitive channel	-1.16618	0.00819087	186.9	291.1	306	133.4	96.1
SP5448_01495	tig	CP008776	Cell division trigger factor (EC 5.2.1.8)	0.103512	0.758653	1337.5	1932.1	1945.6	2011.5	1684.4
SP5448_01500	rpoE	CP008776	DNA-directed RNA polymerase delta subunit (EC 2.7.7.6)	-0.571398	0.088096	704.7	1081.7	1125.9	656.1	622.8
SP5448_01505	pyrG	CP008776	CTP synthase (EC 6.3.4.2)	-1.82301	6.34879e-05	395.7	525.6	518	128.8	138.9
SP5448_01510		CP008776	Hydrolase, alpha/beta fold family	-1.22997	0.00135461	822.3	1067.6	1031.3	472.2	359.2
SP5448_01520	fba	CP008776	Fructose-bisphosphate aldolase class II (EC 4.1.2.13)	-0.457677	0.177446	2614.3	3639.9	3721.8	2937.4	1946.1
SP5448_01525	rpmB	CP008776	LSU ribosomal protein L28p @ LSU ribosomal protein L28p, zinc-independent	-1.17883	0.00232778	4577.9	6382.8	6100.9	2617.3	2360.2
SP5448_01530		CP008776	Mobile element protein	1.00996	0.0261757	22.2	31.3	32.2	53.4	62.5
SP5448_01540	asp	CP008776	FIG001802: Putative alkaline-shock protein	-0.0627777	0.851138	711.2	975.7	1003.9	874.6	823.5
SP5448_01545		CP008776	Dihydroxyacetone kinase-like protein, phosphatase domain / Dihydroxyacetone kinase-like protein, kinase domain	-0.457495	0.17534	1169.5	1637.4	1689.6	1145.2	1012.5
SP5448_01550		CP008776	Protein QmcA (possibly involved in integral membrane quality control)	-0.229496	0.486315	573.6	767	761.6	633.9	553.4
SP5448_01555	lppC	CP008776	Acid phosphatase (EC 3.1.3.2)	-0.269143	0.39482	997.5	1312.7	1258.3	1055.8	909.6
SP5448_01560	pgk	CP008776	Phosphoglycerate kinase (EC 2.7.2.3)	-0.942618	0.0153414	2992.3	4172	4620.5	2280.6	1771.2
SP5448_01565		CP008776	hypothetical protein	-1.47685	0.00195174	129.8	175.1	168.3	51.4	60.1
SP5448_01570		CP008776	hypothetical protein	-1.6591	0.000541947	1439.7	1781.8	1679.5	404.1	655
SP5448_01575	glnA	CP008776	Glutamine synthetase type I (EC 6.3.1.2)	-1.39023	0.000817328	1226	1668.2	1693.5	527.6	630.2
SP5448_01580		CP008776	Ribonuclease J1 (endonuclease and 5' exonuclease)	0.561582	0.103998	545.2	773.2	783.2	1078.7	965.5
SP5448_01585		CP008776	Protein of unknown function DUF1447	1.0013	0.00684859	446.7	615.9	651.8	1247.9	1023
SP5448_01590		CP008776	tRNA threonylcarbamoyladenosine biosynthesis protein TsaB	-1.01208	0.00856726	406.9	617.6	640.8	257.6	281.5
SP5448_01595		CP008776	Ribosomal-protein-S18p-alanine acetyltransferase (EC 2.3.1.128)	-1.4124	0.00184116	355	541.8	523.9	161.7	187.6
SP5448_01600		CP008776	N(6)-L-threonylcarbamoyladenine synthase (EC 2.3.1.234)	-1.5578	0.000422585	448.1	668	663.7	203.6	191.6
SP5448_01605	rpsN	CP008776	SSU ribosomal protein S14p (S29e) @ SSU ribosomal protein S14p (S29e), zinc-independent	5.60544	1.11559e-07	167.9	248.2	285.3	18564.5	6707.9
SP5448_01610	crgR	CP008776	Predicted regulator for deoxynucleoside utilization, GntR family	-0.287118	0.358817	217	285.4	273.5	225.7	196
SP5448_01615	udp	CP008776	Uridine phosphorylase (EC 2.4.2.3)	3.28238	2.05884e-07	163	201.3	207.9	1571.7	2187.4
SP5448_01620	nupC	CP008776	Na+ dependent nucleoside transporter NupC	1.79738	6.3031e-05	414.5	570.2	574.9	1631	1963.3
SP5448_01625	deoC	CP008776	Deoxyribose-phosphate aldolase (EC 4.1.2.4)	1.50334	0.000204459	549.6	725.2	738.9	1783.9	1998.2
SP5448_01630		CP008776	Uncharacterized flavin-containing protein YtfP	0.282636	0.417283	128.5	190.2	201.2	209.8	204.4
SP5448_01635		CP008776	Transcriptional regulator OrfX	0.456066	0.249604	252.8	335	327.6	399.8	432.2
SP5448_01640	dnaQ	CP008776	DNA polymerase III epsilon subunit (EC 2.7.7.7)	0.97798	0.0248799	13.9	18.6	17.9	39.8	28.8
SP5448_01645		CP008776	Transcriptional regulator, MerR family	0.980833	0.0259338	10.3	17.8	19.6	36.1	27.2
SP5448_01650		CP008776	Nucleoid-associated protein YaaK	-0.090294	0.801815	460.1	601.2	649.2	615.3	456.3
SP5448_01655		CP008776	putative repressor - phage associated	1.80018	9.28951e-05	38.5	44.7	43.6	143.4	155.6
SP5448_01660		CP008776	Transcriptional regulator, Xre family	0.598251	0.58127	3.5	5.4	4.7	10.4	5.1
SP5448_01665	pepXP	CP008776	Xaa-Pro dipeptidyl-peptidase (EC 3.4.14.11)	-0.853352	0.016049	406	574.6	582.7	295.6	273.2
SP5448_01670	srv	CP008776	Transcriptional regulator, Crp/Fnr family	-0.955099	0.00827927	289.3	393.2	395.7	168.1	199.2
SP5448_01675	norA	CP008776	Uncharacterized MFS-type transporter	0.962916	0.147153	5.5	7.6	13.5	14.2	20.6
SP5448_01680	glpF.2	CP008776	Aquaporin (Major Intrinsic Protein Family)	-0.603731	0.0902859	746.4	1027.4	1048.8	596.3	627.3
SP5448_01685		CP008776	Integral membrane protein	-0.105536	0.7747	96.8	148.5	161.7	113	134.1
SP5448_01690		CP008776	C3-degrading proteinase	-0.763029	0.0237472	309.9	425.7	401.2	248.8	196
SP5448_01695		CP008776	Beta-lactamase class C-like and penicillin binding proteins (PBPs) superfamily	-0.555325	0.115303	248.6	366.3	356.3	271.5	173
SP5448_01700	pfl	CP008776	Pyruvate formate-lyase (EC 2.3.1.54)	2.36521	4.38007e-05	471	750.5	845.9	3534.7	3366.6
SP5448_01705	dinP	CP008776	DNA polymerase IV (EC 2.7.7.7)	-1.65136	0.000658357	136.7	197.6	209	60.6	51.7
SP5448_01710		CP008776	Putative membrane protein precursor SPs0273	0.602153	0.130485	233.2	335.2	335.4	382.7	532.5
SP5448_01715	recD	CP008776	RecD-like DNA helicase YrrC	-0.739131	0.0729124	81.2	117.9	127.9	72.8	55.7
SP5448_01720	spi	CP008776	Signal peptidase I (EC 3.4.21.89)	-0.30696	0.349484	374.5	544.5	589.8	438	363.1
SP5448_01725		CP008776	Ribonuclease HIII (EC 3.1.26.4)	-0.157896	0.614405	239.5	336	342.7	299.1	245
SP5448_01730		CP008776	hypothetical protein	-1.31152	0.00532508	342	581.9	684.5	182.3	234.4
SP5448_01735		CP008776	Colicin V production protein	-0.999792	0.00977761	295.5	458.1	473.8	212.6	187.5
SP5448_01740	mutS2	CP008776	Recombination inhibitory protein MutS2	-0.863817	0.0256111	158.1	240.4	246.6	132	100.9
SP5448_01745		CP008776	Phosphatidic acid phosphatase-like protein SPy1836	-1.29783	0.00225507	175	263.5	258.8	107.7	79.2
SP5448_01750	trx	CP008776	Thioredoxin	-2.84462	9.1586e-07	1807.4	2410.9	2411.3	328.8	281.2
SP5448_01755		CP008776	Transcriptional regulator, Xre family	-1.49605	0.000802629	179.5	266.4	266.9	86.9	77.8
SP5448_01760	mutY	CP008776	A/G-specific adenine glycosylase (EC 3.2.2.-)	-0.522704	0.142515	118.9	173.7	188.5	100.3	118.8
SP5448_01765		CP008776	hypothetical protein	2.04136	0.000157242	16.1	25.8	23.3	114.3	72
SP5448_01770	rpsF	CP008776	SSU ribosomal protein S6p	0.039631	0.907794	3092.5	4117.9	4459.9	4289.7	3639
SP5448_01775	ssb3	CP008776	Single-stranded DNA-binding protein	0.100172	0.785504	2857.5	3866	4311.1	4364.9	3458.7
SP5448_01780	rpsR	CP008776	SSU ribosomal protein S18p @ SSU ribosomal protein S18p, zinc-independent	0.307458	0.394063	1676.6	2461	3110	3265.6	2570.9
SP5448_01785		CP008776	Integral membrane protein	-0.315673	0.430149	266.1	402.4	428.7	313.2	263.9
SP5448_01790	corA	CP008776	Magnesium and cobalt transport protein CorA	-0.171001	0.62922	262.3	385.3	399.2	315.2	294.2
SP5448_01795	uvrA	CP008776	Excinuclease ABC subunit A	-2.09576	5.48644e-05	525	760.9	779.7	162.8	153
SP5448_01800		CP008776	Aminopeptidase YpdF (MP-, MA-, MS-, AP-, NP- specific)	-0.891676	0.0135591	210.9	275.6	281.7	153.4	121.3
SP5448_01805	comEB	CP008776	dCMP deaminase (EC 3.5.4.12) @ Late competence protein ComEB	-0.780455	0.0334729	217.2	276.5	286.7	161.8	138.9
SP5448_01810	efp	CP008776	Translation elongation factor P	-0.530283	0.092174	1880.2	2520.5	2438.5	1588.4	1542.2
SP5448_01815		CP008776	Alkaline shock protein	-0.318763	0.308378	1362.3	1967	2028.2	1506.6	1318.6
SP5448_01820	nusB	CP008776	Transcription termination protein NusB	-0.368224	0.237663	1668.6	2219.8	2126.4	1793.5	1324.4
SP5448_01825	scrR	CP008776	Sucrose operon repressor ScrR, LacI family	1.6148	0.00205605	31.1	45.7	47.4	116.8	137.6
SP5448_01830	scrB	CP008776	Sucrose-6-phosphate hydrolase (EC 3.2.1.26)	1.66237	0.00302489	18.3	28.2	25.6	55.4	107.1
SP5448_01835	scrA	CP008776	PTS system, sucrose-specific IIB component (EC 2.7.1.211) / PTS system, sucrose-specific IIC component / PTS system, sucrose-specific IIA component (EC 2.7.1.211)	3.02273	0.00086105	25.2	34.3	36.5	134.9	516.4
SP5448_01845	endoS	CP008776	Secreted Endo-beta-N-acetylglucosaminidase (EndoS)	5.53378	3.23817e-08	16.8	23.3	24.1	1222.4	859.4
SP5448_01850	scrK	CP008776	Fructokinase (EC 2.7.1.4)	3.71217	3.272e-06	7.8	11.1	10.7	123.5	158.6
SP5448_01855	pmi	CP008776	Mannose-6-phosphate isomerase (EC 5.3.1.8)	-0.338941	0.278266	385.4	496.2	519.7	376.8	355.5
SP5448_01860		CP008776	Mobile element protein	0.612092	0.207702	26.1	37.3	37.1	50.3	51.9
SP5448_01865		CP008776	Mobile element protein	-0.118857	0.849146	18.8	31	21.6	14.3	31.7
SP5448_01875	secA	CP008776	Protein translocase subunit SecA	-0.0394894	0.902393	983.4	1333.3	1349.2	1180	1173.6
SP5448_01880	acpS	CP008776	Holo-[acyl-carrier-protein] synthase (EC 2.7.8.7)	-0.349139	0.261295	159.4	220	229.8	163	151.5
SP5448_01885	alr	CP008776	Alanine racemase (EC 5.1.1.1)	-0.505185	0.135672	119.8	177.7	183.3	102.4	119.5
SP5448_01890	isp2	CP008776	Immunogenic secreted protein	1.17218	0.00270996	516.2	709.1	728.6	1684.5	1251.3
SP5448_01895		CP008776	Streptococcal cell surface hemoprotein receptor Shr	4.23247	1.90094e-06	7.9	11.7	11	393.2	109.2
SP5448_01900	shp	CP008776	Cell surface protein Shp, transfers heme from hemoglobin to apo-SiaA/HtsA	4.06178	1.58458e-06	4.5	5.8	7.2	197.5	62.3
SP5448_01905		CP008776	Heme ABC transporter (Streptococcus), heme and hemoglobin-binding protein SiaA/HtsA	3.89863	2.24791e-06	5.1	9.9	7.6	209.4	72.5
SP5448_01910		CP008776	Heme ABC transporter (Streptococcus), permease protein	3.84138	1.83719e-06	5.1	8.3	10.3	196.7	75.6
SP5448_01915	fhuC	CP008776	Heme ABC transporter (Streptococcus), ATP-binding protein	3.50392	2.18442e-06	6.6	10.2	10.3	173.6	71.3
SP5448_01920	siaD	CP008776	Putative ABC transporter (ATP-binding protein), spy1791 homolog	3.42006	4.29017e-06	6.4	11.7	11.8	176.5	71.7
SP5448_01925	siaE	CP008776	Putative ABC transporter ATP-binding protein, spy1790 homolog	0.93536	0.0248216	56.5	76.9	80.7	200.6	91.8
SP5448_01930		CP008776	Substrate-specific component BL0695 of predicted ECF transporter	-0.0408833	0.902393	181.8	242.3	242	268.4	170.4
SP5448_01935		CP008776	Transmembrane component BL0694 of energizing module of predicted ECF transporter	0.0464407	0.894884	179.1	247.3	240.2	287	179.7
SP5448_01940		CP008776	Duplicated ATPase component BL0693 of energizing module of predicted ECF transporter	0.0265142	0.943609	205.1	273.3	264.9	343	182.7
SP5448_01945	recG	CP008776	ATP-dependent DNA helicase RecG (EC 3.6.4.12)	-0.634473	0.0662334	216.4	301.1	319.8	217	144.2
SP5448_01950		CP008776	ABC transporter, ATP-binding protein	0.0329577	0.931123	31.1	44.3	42.3	48.2	32.6
SP5448_01955		CP008776	ABC transporter, permease protein	-0.426513	0.270985	30.3	42.8	42.3	32.1	24.4
SP5448_01960	asnB	CP008776	L-asparaginase (EC 3.5.1.1)	-0.699367	0.0731572	70.4	102	100.7	58.1	51.8
SP5448_01965		CP008776	Hydrolase, HAD superfamily	-0.231358	0.463946	152	209	205.9	170.1	149
SP5448_01970		CP008776	Universal stress protein family	0.611367	0.106992	682.9	849.9	803	1193	1177.2
SP5448_01975		CP008776	Alanine transaminase (EC 2.6.1.2)	-1.92384	5.68671e-05	783.8	1123.8	1173.7	270.4	261.1
SP5448_01980	codY	CP008776	GTP-sensing transcriptional pleiotropic repressor CodY	-0.749835	0.0230907	831.1	1138.7	1176.5	629.5	602.6
SP5448_01985		CP008776	Nicotinamidase (EC 3.5.1.19)	1.66758	0.00147066	6.6	9	9.9	41.8	19.8
SP5448_01990		CP008776	Pyruvate,phosphate dikinase (EC 2.7.9.1)	2.01549	0.000521804	7.2	14.9	14.9	66.2	38.4
SP5448_01995	gatC	CP008776	Aspartyl-tRNA(Asn) amidotransferase subunit C (EC 6.3.5.6) @ Glutamyl-tRNA(Gln) amidotransferase subunit C (EC 6.3.5.7)	-0.35975	0.272253	346.4	427.5	417.9	359.1	264.2
SP5448_02000	gatA	CP008776	Aspartyl-tRNA(Asn) amidotransferase subunit A (EC 6.3.5.6) @ Glutamyl-tRNA(Gln) amidotransferase subunit A (EC 6.3.5.7)	-0.59615	0.0894071	450.2	602.8	605.9	428.6	305.8
SP5448_02005	gatB	CP008776	Aspartyl-tRNA(Asn) amidotransferase subunit B (EC 6.3.5.6) @ Glutamyl-tRNA(Gln) amidotransferase subunit B (EC 6.3.5.7)	-0.933434	0.0148509	592.9	805.9	848.1	507.4	295.1
SP5448_02010		CP008776	hypothetical protein	0.113339	0.783146	24	35	35.6	42.6	26.6
SP5448_02015		CP008776	Integral membrane protein	-0.285557	0.362648	120.7	160.3	156.3	110.5	127
SP5448_02020		CP008776	Phosphoglycerate mutase family protein	0.0845373	0.816381	175.9	217.5	217.4	213.9	215.9
SP5448_02025		CP008776	D-alanyl-D-alanine carboxypeptidase (EC 3.4.16.4)	0.467889	0.183574	164.4	209.8	216.6	305.2	240.2
SP5448_02030		CP008776	putative N-acetyl-muramidase	0.688931	0.0552926	118.5	157.6	155.5	270.4	196.7
SP5448_02035	hrcA	CP008776	Heat-inducible transcription repressor HrcA	1.14777	0.146278	564.1	823.4	903.8	897.6	3070.4
SP5448_02040	grpE	CP008776	Heat shock protein GrpE	1.74412	0.0309674	469.2	717.1	868.3	1200.7	4123.7
SP5448_02045	dnaK	CP008776	Chaperone protein DnaK	1.36732	0.0588432	1048.1	1508.9	1675.7	1966.9	6485.5
SP5448_02050	dnaJ	CP008776	Chaperone protein DnaJ	0.107974	0.831528	387.1	515.7	543.6	387.9	681.5
SP5448_02055	phaB	CP008776	Trans-2,cis-3-Decenoyl-ACP isomerase	-0.288452	0.368166	1881.8	2715.9	2948.7	2139.7	1911.3
SP5448_02060		CP008776	Transcriptional regulator of fatty acid biosynthesis FabT	-0.595833	0.0608238	2492.1	3259.9	3302.2	2193.5	1788
SP5448_02065	fabH	CP008776	3-oxoacyl-[acyl-carrier-protein] synthase, KASIII (EC 2.3.1.180)	-0.77021	0.027884	2130.5	2916	3013.3	1795.4	1349.3
SP5448_02070	acpP	CP008776	Acyl carrier protein	-0.503275	0.245318	1491.3	2453.7	2938.5	2273.8	1065.9
SP5448_02075	fabK	CP008776	Enoyl-[acyl-carrier-protein] reductase [FMN, NADH] (EC 1.3.1.9), FabK => refractory to triclosan	-0.687095	0.065657	1284.7	1758.5	1775.5	1315.9	739.5
SP5448_02080	fabD	CP008776	Malonyl CoA-acyl carrier protein transacylase (EC 2.3.1.39)	-0.406562	0.307957	1090.5	1561.6	1548.6	1531.4	709
SP5448_02085	fabG	CP008776	3-oxoacyl-[acyl-carrier protein] reductase (EC 1.1.1.100), FadG	-0.573102	0.160511	1600.3	2173.8	2031.7	1976.1	841.5
SP5448_02090	fabF	CP008776	3-oxoacyl-[acyl-carrier-protein] synthase, KASII (EC 2.3.1.179)	-0.564317	0.1785	1869.3	2590.2	2597.1	2337.6	1057.4
SP5448_02095	accB	CP008776	Biotin carboxyl carrier protein of acetyl-CoA carboxylase	-0.742468	0.0760221	2317.2	3036.9	2943.8	2397.9	1123.1
SP5448_02100	fabZ	CP008776	3-hydroxyacyl-[acyl-carrier-protein] dehydratase, FabZ form (EC 4.2.1.59)	-0.529162	0.182461	1744.7	2306.4	2268.8	2176.7	963.1
SP5448_02105	accC	CP008776	Biotin carboxylase of acetyl-CoA carboxylase (EC 6.3.4.14)	-0.322109	0.41537	1804.1	2449.6	2494.3	2603.7	1216.8
SP5448_02110	accA	CP008776	Acetyl-coenzyme A carboxyl transferase beta chain (EC 6.4.1.2)	-0.283426	0.468391	1845.5	2563.1	2524.7	2783.2	1266.9
SP5448_02115	accD	CP008776	Acetyl-coenzyme A carboxyl transferase alpha chain (EC 6.4.1.2)	-0.243323	0.523901	1612.5	2170.2	2246.6	2414.2	1168.5
SP5448_02120	serS	CP008776	Seryl-tRNA synthetase (EC 6.1.1.11)	0.649043	0.125772	184.4	261	270	572.8	237.9
SP5448_02125	manO	CP008776	Putative regulator of the mannose operon, ManO	-0.927852	0.00737115	287.5	396.1	414.1	178	201.6
SP5448_02130	manN	CP008776	PTS system, mannose-specific IID component	0.446219	0.2833	764.6	1149.9	1310.9	2129.3	958.8
SP5448_02135	manM	CP008776	PTS system, mannose-specific IIC component	0.439423	0.268848	707.1	1028.4	1148	1808.7	901.8
SP5448_02140	manL	CP008776	PTS system, mannose-specific IIA component (EC 2.7.1.191) / PTS system, mannose-specific IIB component (EC 2.7.1.191)	0.580887	0.152682	564.1	835.3	906.7	1613.4	787.2
SP5448_02145		CP008776	Hydrolase, HAD superfamily	-1.23644	0.00291027	455.7	625.3	607.9	265	210.2
SP5448_02150		CP008776	Guanine/hypoxanthine permease	-2.08915	0.000521804	136.9	226.6	223.7	34.3	56.5
SP5448_02155		CP008776	tRNA threonylcarbamoyladenosine biosynthesis protein TsaE	-1.67163	0.000152789	384.5	520.9	495.6	128.5	162.8
SP5448_02160		CP008776	Acetyltransferase TM0577	-1.20962	0.00211402	277.2	417.9	400.4	164.7	145.5
SP5448_02165	lytR	CP008776	Cell envelope-associated transcriptional attenuator LytR-CpsA-Psr, subfamily F2	-0.99994	0.00844949	347.6	504.5	489.7	250.6	193.3
SP5448_02170		CP008776	Hypothetical protein in cluster with Ecs transporter (in Streptococci)	0.536087	0.127772	295.7	369.2	353.4	561.2	428.6
SP5448_02175	hit	CP008776	Histidine triad (HIT) nucleotide-binding protein, similarity with At5g48545 and yeast YDL125C (HNT1)	0.550447	0.120214	258.2	333.1	339.6	500.2	407.5
SP5448_02180		CP008776	ABC transporter, ATP-binding protein EcsA	0.0929485	0.790903	162.6	225.8	239	237.6	203.8
SP5448_02185		CP008776	ABC transporter, permease protein EscB	-0.252093	0.430209	139.2	200.6	191.5	172.2	124.9
SP5448_02190	ahpF	CP008776	Putative phosphotransferase YtmP	0.593439	0.0792613	388.4	526.1	524	838	613.4
SP5448_02195	trmB	CP008776	tRNA (guanine(46)-N(7))-methyltransferase (EC 2.1.1.33)	0.529626	0.127772	494.3	641.4	637.7	1078.1	666.5
SP5448_02205	int.3	CP008776	Integrase	0.698658	0.0542349	59.6	91.3	94.5	158.1	108
SP5448_02210		CP008776	Phage protein	0.715268	0.0409941	76.1	100	102	177.1	129.6
SP5448_02215		CP008776	Phage protein	0.768895	0.0409356	71.6	90.9	83.2	170.2	114.4
SP5448_02220		CP008776	Phage transcriptional regulator	0.967655	0.0194141	51.2	65	67.1	151.6	94.3
SP5448_02230		CP008776	Phage protein	-0.760131	0.0235685	73.8	99.9	98.6	47.8	58
SP5448_02235		CP008776	Phage protein	-0.665929	0.164982	17.8	22	27.9	9.4	19.6
SP5448_02240		CP008776	hypothetical protein	-0.627047	0.156605	19.8	27	25.1	11.3	19.9
SP5448_02250		CP008776	Phage protein	-0.531238	0.208861	22.6	30.9	26.9	14.4	22.6
SP5448_02255		CP008776	Phage protein	-0.929249	0.208942	16	30.1	29.6	8.6	17.5
SP5448_02265		CP008776	Phage protein	-0.504288	0.28396	18.3	23.8	24.7	11.7	19.9
SP5448_02270		CP008776	Phage protein	-1.66885	0.0360874	44.1	68.4	67.2	8.9	34.7
SP5448_02275		CP008776	Phage protein	-1.05339	0.0768492	42	63.9	61.7	15.3	43.6
SP5448_02280		CP008776	Phage protein	-0.873513	0.184432	30.3	49.3	47.6	12	40.4
SP5448_02285		CP008776	Phage protein	-1.3892	0.0743554	58.7	77.8	69.3	13.5	47
SP5448_02290		CP008776	DNA polymerase, phage-associated	-0.438984	0.456874	23.3	31.7	33.2	16.7	26.8
SP5448_02295		CP008776	DNA primase, phage associated	-0.684073	0.241223	22.7	32.5	29.6	11.8	24.4
SP5448_02300		CP008776	Phage protein	-0.446759	0.392949	12.2	15.6	13.2	10.7	8.8
SP5448_02305		CP008776	DNA helicase (EC 3.6.4.12), phage-associated	-0.586799	0.269962	16	21.3	20	10.9	13.8
SP5448_02315		CP008776	Phage protein	-1.67058	0.142633	13.9	22.2	12.1	4.5	3.9
SP5448_02320		CP008776	DNA modification methyltransferase (EC 2.1.1.-)	-1.16513	0.0701008	17.5	22.2	16.1	9.6	6.1
SP5448_02325		CP008776	Phage protein	-1.72706	0.00715632	9.8	12	12.1	2.9	2.5
SP5448_02330		CP008776	Phage transcriptional activator	-1.06443	0.0729124	18.5	18.9	17.8	9.5	7.2
SP5448_02335		CP008776	Phage terminase, small subunit	-0.498883	0.460411	18	25.5	24.8	9.6	25.1
SP5448_02340		CP008776	Phage terminase, large subunit	-0.425787	0.480089	11	19	19	6.4	20.2
SP5448_02345		CP008776	Phage portal	-0.123172	0.841878	12.2	20	20.2	10.4	23
SP5448_02350		CP008776	Phage protein	-0.255095	0.642472	12.2	17.7	18.8	7.9	21.7
SP5448_02355		CP008776	hypothetical protein	-0.989626	0.383078	11.2	16.1	17.4	2.9	14.9
SP5448_02360		CP008776	Phage protein	-1.00938	0.0827746	10.1	20.7	15.7	3.1	14.2
SP5448_02365		CP008776	Phage capsid and scaffold	-1.4852	0.0601901	56.3	83.8	78	8.4	70.7
SP5448_02370		CP008776	Phage major capsid protein	-0.990755	0.168311	38.5	60.2	61.2	10	64.4
SP5448_02375		CP008776	Phage protein	-0.831114	0.258053	33.9	59	57.4	10.8	64.8
SP5448_02380		CP008776	Phage protein	-1.20642	0.0661601	44.5	61	61.2	10.6	49.9
SP5448_02385		CP008776	Phage protein	-1.31137	0.13344	28.8	46.1	37.7	4	45.6
SP5448_02390		CP008776	Phage protein	-1.49214	0.105432	37	58.7	58.2	4.3	61
SP5448_02395		CP008776	Phage protein	-1.05119	0.183947	40.4	64.3	61.6	8.7	72.1
SP5448_02400		CP008776	Phage protein	-0.772655	0.320713	25.5	37.4	39.2	7.1	49.5
SP5448_02405		CP008776	Phage protein	-0.775851	0.164124	30.1	43.8	43	10.6	44.6
SP5448_02410		CP008776	Phage tail length tape-measure protein T	-0.408477	0.555848	32.7	50.6	50.7	13.1	79.9
SP5448_02415		CP008776	Phage protein	-0.592213	0.444245	25	38.7	36.6	7.2	60.4
SP5448_02420		CP008776	Phage endopeptidase	-0.483823	0.460411	26	39.7	39.4	10.5	54.8
SP5448_02425		CP008776	Hyaluronate lyase (phage associated)	-0.758577	0.333895	32	44.4	44.9	7.4	68.8
SP5448_02430		CP008776	hypothetical protein	-0.451808	0.501187	24.1	34	32.9	8.3	54.6
SP5448_02435		CP008776	Phage hyaluronidase	-0.258816	0.687187	32	45.1	42.1	14.7	71.4
SP5448_02445		CP008776	Phage protein	-0.599658	0.366717	29.1	46.7	47.7	11.1	60
SP5448_02450		CP008776	Phage protein	-0.789815	0.3912	21.7	35.2	32.8	4.3	56.9
SP5448_02455		CP008776	Phage protein	-0.671935	0.280998	30.8	45.3	37.9	9.9	52.7
SP5448_02460		CP008776	hypothetical protein	-0.0649692	0.94401	9.1	12.9	16	5.8	23
SP5448_02465		CP008776	Phage lysin	-0.0406057	0.944213	27.2	39.8	40.4	16.2	71.3
SP5448_02470	sda1	CP008776	Streptodornase D	4.92566	3.67665e-08	10.8	16.6	18.1	670.8	342.6
SP5448_02475		CP008776	Paratox	-0.0153164	0.983308	5.4	9.1	9.2	5.6	10.2
SP5448_02480		CP008776	Bacterial ribosome SSU maturation protein RimP	0.0532929	0.895265	350.7	532.9	543.9	395.9	592.5
SP5448_02485	nusA	CP008776	Transcription termination protein NusA	-0.08905	0.816381	504.5	735.1	751.8	572.6	658.7
SP5448_02490		CP008776	COG2740: Predicted nucleic-acid-binding protein implicated in transcription termination	-0.455299	0.1731	545.4	861.7	850.1	534.4	539.4
SP5448_02495		CP008776	Ribosomal protein L7Ae family protein YlxQ	-0.363185	0.268376	446.2	683.8	691.4	476.4	449.2
SP5448_02500	infB	CP008776	Translation initiation factor 2	-0.373415	0.252758	812.5	1180.2	1198.1	824.1	792.7
SP5448_02505	rbfA	CP008776	Ribosome-binding factor A	-0.635606	0.0429883	436.1	581.1	576	341.5	335.7
SP5448_02515		CP008776	Esterase (EC 3.1.1.-)	1.23624	0.0100734	7.5	10.3	9.8	35.6	14.5
SP5448_02520	copY	CP008776	Negative transcriptional regulator-copper transport operon	0.630743	0.168234	33.5	46.8	56.3	59.7	81
SP5448_02525	copA	CP008776	Copper-translocating P-type ATPase (EC 3.6.3.4)	0.960242	0.0464789	53.4	73.9	91.9	118.6	164.5
SP5448_02530	copZ	CP008776	Copper chaperone	1.1666	0.00287197	43.5	57.1	72.9	114.6	143.6
SP5448_02535	lacR.1	CP008776	Lactose phosphotransferase system repressor	1.80267	0.000280937	36.3	41.9	43.4	179.7	114.4
SP5448_02540		CP008776	PTS system, galactose-specific IIA component (EC 2.7.1.204)	4.49537	3.19366e-07	5.8	4.8	13.2	164.3	205.7
SP5448_02545		CP008776	PTS system, galactose-specific IIB component (EC 2.7.1.204)	5.04457	1.28128e-06	3.1	4.7	16.2	210.9	277.9
SP5448_02550		CP008776	PTS system, galactose-specific IIC component	5.4352	5.07242e-07	3.9	5.9	19.1	327.9	438.6
SP5448_02555	lacA	CP008776	Galactose-6-phosphate isomerase, LacA subunit (EC 5.3.1.26)	4.30611	3.33179e-07	8.1	12.1	20.7	246.8	296
SP5448_02560	lacB	CP008776	Galactose-6-phosphate isomerase, LacB subunit (EC 5.3.1.26)	4.50803	4.72873e-07	5.9	12.3	19.5	264.4	296.5
SP5448_02565		CP008776	Tagatose-6-phosphate kinase (EC 2.7.1.144)	3.9454	4.29332e-06	8.9	12	24.2	187.3	276.3
SP5448_02570	lacD	CP008776	Tagatose 1,6-bisphosphate aldolase (EC 4.1.2.40)	3.93822	4.552e-07	11	17.6	26	231	334.9
SP5448_02580		CP008776	UPF0126 membrane protein YvgT	0.130561	0.669732	220.7	268.6	284.2	271.4	290.4
SP5448_02585		CP008776	Hydrolase, HAD superfamily	0.428065	0.172637	181.1	240.4	257.9	302.6	300.6
SP5448_02590		CP008776	Transcriptional regulator, AcrR family	0.776082	0.0366546	66.5	102.7	111.9	174.7	141.6
SP5448_02595		CP008776	DegV family protein	-1.94349	5.27721e-05	653.3	949.6	907.7	252.9	181
SP5448_02600		CP008776	hypothetical protein	-0.71606	0.0477429	178.6	289.7	292.4	168.5	133.9
SP5448_02605		CP008776	Sodium-dependent phosphate transporter	-0.216475	0.488338	173.6	230.9	224.7	193.5	165.5
SP5448_02610	nagA	CP008776	N-acetylglucosamine-6-phosphate deacetylase (EC 3.5.1.25)	1.22719	0.00648323	191.5	245.3	247.8	808.8	349.8
SP5448_02615		CP008776	oxidoreductase of aldo/keto reductase family, subgroup 1	1.27458	0.00686125	121.6	182.2	194.4	448.6	348.1
SP5448_02620		CP008776	Rhomboid family protein	2.15774	5.72136e-05	49.8	71.5	84.2	372.4	245.2
SP5448_02625	glyQ	CP008776	Glycyl-tRNA synthetase alpha chain (EC 6.1.1.14)	-0.641094	0.0768492	335.9	469.2	490.6	355.6	209.2
SP5448_02630	glyS	CP008776	Glycyl-tRNA synthetase beta chain (EC 6.1.1.14)	-0.668588	0.0769896	369	545.6	576.4	406.4	231.1
SP5448_02635		CP008776	UPF0291 protein YnzC	-0.515657	0.216799	304.9	412.4	454.8	417.5	173.5
SP5448_02640		CP008776	FIG01116327: hypothetical protein	-0.523097	0.306646	1050.8	1677.6	1895.3	1031.2	1048.9
SP5448_02645	glpK	CP008776	Glycerol kinase (EC 2.7.1.30)	3.2443	8.2091e-05	3.5	5.5	6.2	66	46.4
SP5448_02650	glpO	CP008776	Alpha-glycerophosphate oxidase (EC 1.1.3.21)	3.65119	6.1198e-06	5.5	7.8	7.6	102.5	93.8
SP5448_02655	glpF	CP008776	Glycerol uptake facilitator protein	4.26953	1.03272e-06	6.1	7.9	9	187	144.9
SP5448_02660		CP008776	NADH peroxidase (EC 1.11.1.1)	3.61915	6.16005e-07	7.1	8.7	8.6	118.6	104.2
SP5448_02665		CP008776	Trans-acting positive regulator	3.45993	1.34321e-06	7.3	10.7	10.7	129.9	99.6
SP5448_02670		CP008776	Transaldolase (EC 2.2.1.2)	5.77832	4.87999e-09	10.6	13	13.5	1001	529.9
SP5448_02675	tkt	CP008776	Transketolase (EC 2.2.1.1)	0.324261	0.303923	1049.4	1324.2	1399.3	1748.3	1397.3
SP5448_02680		CP008776	hypothetical protein	1.28172	0.00247029	68.3	101.4	92.4	251.4	177.2
SP5448_02685		CP008776	ABC transporter, ATP-binding protein	1.35435	0.00155889	78.5	123.8	117.2	312.8	230.8
SP5448_02690	proB	CP008776	ABC transporter, permease protein	1.53661	0.00110686	84.4	135.9	138.5	427.9	270.7
SP5448_02695		CP008776	Glutamate 5-kinase (EC 2.7.2.11)	0.221718	0.517987	66.8	87.4	83.4	89.6	94.3
SP5448_02700	proA	CP008776	Gamma-glutamyl phosphate reductase (EC 1.2.1.41)	0.357138	0.268188	97.3	123.1	128.7	153.3	143.3
SP5448_02715	mraW	CP008776	16S rRNA (cytosine(1402)-N(4))-methyltransferase (EC 2.1.1.199)	-0.201816	0.548393	311.2	435.2	460.9	370.3	321
SP5448_02720	ftsL	CP008776	Cell division protein FtsL	-0.150997	0.630247	104.1	155.7	146.5	126.2	114.3
SP5448_02725		CP008776	Cell division protein FtsI [Peptidoglycan synthetase] (EC 2.4.1.129)	-1.10889	0.00583916	253.6	381.1	389.6	179.2	133.8
SP5448_02730	mraY	CP008776	Phospho-N-acetylmuramoyl-pentapeptide-transferase (EC 2.7.8.13)	-1.98967	7.68249e-05	439	647.4	637.8	158.7	126.6
SP5448_02735		CP008776	DEAD-box ATP-dependent RNA helicase CshB (EC 3.6.4.13)	-0.684472	0.0445492	603.4	833.6	846.5	474	461.6
SP5448_02740		CP008776	Cysteine ABC transporter, permease protein	-1.31963	0.00202155	338.9	521.8	539.4	180.5	184.5
SP5448_02745		CP008776	hypothetical protein	-1.9175	0.000145433	437	656.1	666.3	154.8	148.7
SP5448_02750	aapA	CP008776	hypothetical protein	-1.31951	0.00221401	120.4	176.8	176.6	63	60.4
SP5448_02755		CP008776	Thioredoxin reductase (EC 1.8.1.9)	-1.23328	0.00230201	252.5	340.4	363.8	141.4	125.9
SP5448_02760		CP008776	Uncharacterized amino acid permease, GabP family	-1.39123	0.000831293	541.2	774.5	811.5	252.7	278.9
SP5448_02765	nadE	CP008776	Nicotinate phosphoribosyltransferase (EC 6.3.4.21)	-1.46407	0.000903744	513.4	709.1	730.3	248.3	217.6
SP5448_02770	nadE	CP008776	NAD synthetase (EC 6.3.1.5)	-1.52973	0.000539279	621.7	790.1	831.8	292.9	224.3
SP5448_02775	pepC	CP008776	Aminopeptidase C (EC 3.4.22.40)	-1.31014	0.00101918	2268.5	3033.7	2964.3	1329.5	912.3
SP5448_02780	pbp1A	CP008776	Multimodular transpeptidase-transglycosylase (EC 2.4.1.129) (EC 3.4.-.-) / Penicillin-binding protein 1A/1B (PBP1)	0.108325	0.766734	725.3	1042.9	1059.1	1037.4	966.4
SP5448_02785	recU	CP008776	RecU Holliday junction resolvase	-0.0818169	0.833348	655.1	944.6	959.7	746.2	845.2
SP5448_02790		CP008776	UPF0398 protein YpsA	-0.881358	0.0201742	45.6	71.7	70.2	33.4	32.2
SP5448_02795		CP008776	Cell division protein GpsB, coordinates the switch between cylindrical and septal cell wall synthesis by re-localization of PBP1	-0.766164	0.039794	691.6	1090.1	1220.8	576.6	566.5
SP5448_02805		CP008776	23S rRNA (guanine(2445)-N(2))-methyltransferase (EC 2.1.1.173)	-1.92712	4.79116e-05	759	1081.2	1101.6	256.7	250.3
SP5448_02810		CP008776	hypothetical protein	-1.52338	0.000425393	1016.2	1403.7	1488.8	490.7	406.3
SP5448_02815	luxS	CP008776	S-ribosylhomocysteine lyase (EC 4.4.1.21) @ Autoinducer-2 production protein LuxS	-0.643133	0.0520653	317.3	419.8	449.2	247	253.2
SP5448_02820		CP008776	D-beta-hydroxybutyrate permease	-0.935698	0.0237103	59.2	86.8	91.9	46.5	34.8
SP5448_02825		CP008776	3-hydroxybutyrate dehydrogenase (EC 1.1.1.30)	-1.30528	0.00247042	96	139.5	144.3	60.2	41.2
SP5448_02830	atoA	CP008776	Butyrate--acetoacetate CoA-transferase subunit B (EC 2.8.3.9)	-1.47625	0.000969586	103.9	147	152.1	53	41.6
SP5448_02835	atoD.1	CP008776	Butyrate--acetoacetate CoA-transferase subunit A (EC 2.8.3.9)	-1.555	0.000544157	110.4	149.2	145.8	53.3	37.8
SP5448_02840	atoB	CP008776	Acetyl-CoA acetyltransferase (EC 2.3.1.9)	-1.48097	0.00118667	103.1	153.2	155.9	53.5	42.5
SP5448_02845		CP008776	Transcriptional regulator, LysR family	-0.954528	0.0082539	105.1	138.4	138.7	67.7	61.9
SP5448_02850		CP008776	Ribonuclease Y	-0.485224	0.140075	1187	1634.6	1749.5	1101.5	1045.9
SP5448_02855	gmk	CP008776	Guanylate kinase (EC 2.7.4.8)	0.659909	0.0557583	260.5	347.2	348.3	522	478.1
SP5448_02860		CP008776	DNA-directed RNA polymerase omega subunit (EC 2.7.7.6)	0.0585002	0.863125	513.7	595.1	593.2	653.4	531.8
SP5448_02865	priA	CP008776	Helicase PriA essential for oriC/DnaA-independent DNA replication	0.497809	0.149672	53.9	70.4	74.8	100.8	86.2
SP5448_02870	fmt	CP008776	Methionyl-tRNA formyltransferase (EC 2.1.2.9)	0.593306	0.0955721	192.8	298.6	320.6	444.6	358.6
SP5448_02875	sunL	CP008776	16S rRNA (cytosine(967)-C(5))-methyltransferase (EC 2.1.1.176)	-0.39207	0.268848	253.5	400.9	417.8	289.6	243.7
SP5448_02880	pppL	CP008776	Protein serine/threonine phosphatase PrpC, regulation of stationary phase	-0.976871	0.00799203	969.8	1368.5	1382.9	654.9	590
SP5448_02885		CP008776	Serine/threonine protein kinase PrkC, regulator of stationary phase	-1.027	0.00603887	1005.7	1432.1	1442.1	708.5	552.5
SP5448_02890	yvqF	CP008776	Membrane protein LiaF(VraT), specific inhibitor of LiaRS(VraRS) signaling pathway	-0.912819	0.0156244	81.7	117.3	115.4	60.6	48.9
SP5448_02895	yvqE	CP008776	Cell envelope stress response system LiaFSR, sensor histidine kinase LiaS(VraS)	-1.10017	0.00590925	157.6	230.2	219.6	101.4	84.6
SP5448_02900	yvqC	CP008776	Cell envelope stress response system LiaFSR, response regulator LiaR(VraR)	-1.07982	0.0082838	212.1	301.3	305.6	155	103.8
SP5448_02905		CP008776	Streptococcal lipoprotein rotamase A; Peptidyl-prolyl cis-trans isomerase (EC 5.2.1.8)	-1.60458	0.000375585	647.6	937.9	980	299.9	253.9
SP5448_02910		CP008776	General stress protein 13	-1.65674	0.000229231	801.9	1075.9	1018.6	366.6	250.6
SP5448_02915	cysM	CP008776	Cysteine synthase (EC 2.5.1.47)	-2.02909	9.6707e-05	349.9	451.1	440.8	133.9	74.7
SP5448_02920		CP008776	FIG000605: protein co-occurring with transport systems (COG1739)	-1.69369	0.000541947	147.5	211.8	199.8	63.8	49.5
SP5448_02925	comFA	CP008776	ComF operon protein A, DNA transporter ATPase	0.509591	0.261711	5.4	8	7.6	13	8.1
SP5448_02930	comFC	CP008776	Competence protein F homolog, phosphoribosyltransferase domain; protein YhgH required for utilization of DNA as sole source of carbon and energy	0.354022	0.382393	4.3	5.4	6.4	8	6.2
SP5448_02935		CP008776	Ribosome hibernation promoting factor Hpf	1.3302	0.00306322	2119.3	2558.5	2486.9	4571.7	7838.2
SP5448_02980		CP008776	DUF402 family nucleoside diphosphatase	-0.227156	0.467247	706.9	1001.7	1049.4	723.9	826.8
SP5448_02985	recX	CP008776	Regulatory protein RecX	-1.15835	0.00515098	97.5	127.7	109.7	57.6	41.9
SP5448_02990		CP008776	RNA methyltransferase, TrmA family	-1.06016	0.0224574	65.6	80.3	64.6	39.4	27.5
SP5448_02995	rocA	CP008776	Two-component system sensor histidine kinase	0.662629	0.0547117	90	132.1	134.1	203.5	169.2
SP5448_03000		CP008776	alpha-mannosidase (EC 3.2.1.24)	3.15772	8.94582e-06	12.3	18.7	26.7	158.5	186
SP5448_03005		CP008776	hypothetical protein	3.23058	4.74817e-06	8.6	11.5	15.3	102.8	131.4
SP5448_03010		CP008776	Transcriptional repressor of arabinoside utilization operon, GntR family	2.52689	2.29423e-05	17.8	25.2	29.6	127.2	157.2
SP5448_03015	hyl	CP008776	Hyaluronoglucosaminidase (EC 3.2.1.35)	2.6954	7.91405e-06	23.8	29.1	38.6	171.5	231.6
SP5448_03020		CP008776	beta-glucosidase (EC 3.2.1.21)	2.75373	1.4985e-05	24.8	38.2	47.3	207	291.2
SP5448_03030		CP008776	N-acetylmannosamine kinase (EC 2.7.1.60)	2.7348	7.12125e-05	8.4	12.7	15	69.1	101.7
SP5448_03035		CP008776	ABC transporter, permease protein 1 (cluster 1, maltose/g3p/polyamine/iron)	6.56844	4.86283e-09	3.3	5	6.5	441.3	676.6
SP5448_03040		CP008776	ABC transporter, permease protein 2 (cluster 1, maltose/g3p/polyamine/iron)	6.70498	9.354e-10	3.3	3.9	5.1	461.3	604.2
SP5448_03045		CP008776	ABC transporter, substrate-binding protein (cluster 1, maltose/g3p/polyamine/iron)	7.27127	1.19207e-09	4.7	6.7	7.9	963.2	1321.9
SP5448_03050		CP008776	FIG011440: Integral membrane protein	5.13963	7.99112e-09	16.2	23.5	25.5	684.9	904.7
SP5448_03055	trxS	CP008776	Two-component sensor kinase YesM (EC 2.7.3.-)	4.91405	1.17441e-08	23	29.1	31	707.9	1038.1
SP5448_03060	trxR	CP008776	Two-component response regulator TrxR	5.01092	7.99112e-09	17.8	25.5	26.5	656.4	905.1
SP5448_03065	lacZ	CP008776	beta-galactosidase (EC 3.2.1.23)	4.83849	7.99112e-09	24.5	34.4	36.9	773.7	1113.4
SP5448_03070	aroE	CP008776	Shikimate/quinate 5-dehydrogenase I beta (EC 1.1.1.282)	2.09327	1.42058e-05	65	89.7	90	312.6	386.2
SP5448_03075		CP008776	SAM-dependent methyltransferase HI0095 (UbiE paralog)	1.09847	0.00232778	174.3	234.5	234.7	449.4	463.1
SP5448_03080		CP008776	hypothetical protein	0.0171689	0.953921	442.2	581.8	614.1	552.1	542.1
SP5448_03085		CP008776	Uncharacterized conserved protein, contains double-stranded beta-helix domain	0.100843	0.758653	274.4	402.6	412.3	365.9	401.1
SP5448_03090	aroB	CP008776	3-dehydroquinate synthase (EC 4.2.3.4)	0.930562	0.0131977	73.2	109.7	110.4	217.4	155.7
SP5448_03095		CP008776	2-keto-3-deoxy-D-arabino-heptulosonate-7-phosphate synthase I beta (EC 2.5.1.54)	1.06261	0.00631688	70.2	89.8	94.7	174.6	179.4
SP5448_03105		CP008776	hypothetical protein	-0.620331	0.0819923	237.9	268.5	236.9	171.5	150.3
SP5448_03110		CP008776	hypothetical protein	-0.397346	0.226949	249.1	312.1	304.3	254.1	186.5
SP5448_03115		CP008776	Ribosomal-protein-serine acetyltransferase	-1.10526	0.00442635	209.3	254.4	230.4	121.7	93.4
SP5448_03120		CP008776	hypothetical protein	-0.58967	0.0916025	100.2	150.5	150.1	105	72
SP5448_03125	valS	CP008776	Valyl-tRNA synthetase (EC 6.1.1.9)	-0.284531	0.425448	169.1	235.6	242.3	235	129.7
SP5448_03130		CP008776	CRISPR-associated helicase Cas3	2.67706	0.000211636	2.2	3.4	3.3	41.5	13.6
SP5448_03135		CP008776	CRISPR-associated protein Cas5	2.32557	0.00026864	5.2	5.2	5.8	51.1	18.7
SP5448_03140		CP008776	CRISPR-associated protein, Csd1 family	2.36825	0.000360369	5.6	8.8	6.7	70.8	22.3
SP5448_03145		CP008776	CRISPR-associated protein, Csd2/Csh2 family	2.26273	0.00070802	7.9	9.8	12.7	87	30.3
SP5448_03150		CP008776	CRISPR-associated RecB family exonuclease Cas4	2.52126	0.000131377	9.6	13.6	15.4	126.7	47.1
SP5448_03155		CP008776	CRISPR-associated protein Cas1	2.33368	0.000204463	12.4	18.4	18.8	136.1	54.3
SP5448_03160		CP008776	CRISPR-associated protein Cas2	2.47472	9.39247e-05	7.9	13.2	10.4	102.7	37
SP5448_03165	ccdA	CP008776	Cytochrome c-type biogenesis protein CcdA homolog, associated with MetSO reductase	4.29503	3.52302e-07	0.8	1.7	1.4	38.6	48.4
SP5448_03170	tlpA	CP008776	Thiol:disulfide oxidoreductase associated with MetSO reductase	4.727	1.15949e-07	0.5	1.5	1.7	42.2	75
SP5448_03175	msrA	CP008776	Peptide-methionine (S)-S-oxide reductase MsrA (EC 1.8.4.11) / Peptide-methionine (R)-S-oxide reductase MsrB (EC 1.8.4.12)	5.09356	2.12321e-08	0.8	1.5	1.6	59.7	96.1
SP5448_03180		CP008776	Two-component response regulator yesN, associated with MetSO reductase	-0.109837	0.751476	59	82.8	78	62.4	72.3
SP5448_03185		CP008776	Two-component sensor kinase yesM (EC 2.7.3.-), associated with MetSO reductase	-0.377297	0.293876	92.7	128.5	127.5	91	85.7
SP5448_03190		CP008776	hypothetical protein	-0.691957	0.0443642	107.6	152.8	157.9	90.1	79.6
SP5448_03195		CP008776	hypothetical protein	-1.80243	6.73612e-05	470.5	660.4	626.2	168.7	162.2
SP5448_03200	ahrC.2	CP008776	Arginine pathway regulatory protein ArgR, repressor of arg regulon	1.0133	0.00666059	51.1	68.9	77.9	147.4	118.4
SP5448_03205		CP008776	Transcriptional regulator ArcR essential for anaerobic expression of the ADI pathway, Crp/Fnr family	2.78358	2.16132e-05	23.3	31.5	37.2	252.8	179.8
SP5448_03210	arcA	CP008776	Arginine deiminase (EC 3.5.3.6)	6.13212	8.88578e-09	40.5	32.9	83.2	3048.7	3889.7
SP5448_03215		CP008776	Acetyltransferase	7.09278	8.59725e-08	15	22.1	82	3750.6	4873
SP5448_03220	arcB	CP008776	Ornithine carbamoyltransferase (EC 2.1.3.3)	7.1209	9.08671e-08	14.4	21.5	79.3	3509.9	5067.7
SP5448_03225		CP008776	Arginine/ornithine antiporter ArcD	6.8609	5.92986e-08	6	7.3	26.4	1131.5	1628.7
SP5448_03230		CP008776	Putative Xaa-His dipeptidase	7.01111	4.22071e-08	6.5	9.1	30.1	1440.3	2041.5
SP5448_03235	arcC	CP008776	Carbamate kinase (EC 2.7.2.2)	6.80332	1.8273e-08	7.7	12.9	29.2	1396.8	2124.5
SP5448_03240	asnA	CP008776	Aspartate--ammonia ligase (EC 6.3.1.1)	0.153518	0.623555	71.4	104.9	97.3	103.6	96.9
SP5448_03245		CP008776	16S rRNA (guanine(966)-N(2))-methyltransferase (EC 2.1.1.171)	-0.566533	0.0894071	234.6	350.3	345.1	202.4	208.9
SP5448_03250	coaD	CP008776	Phosphopantetheine adenylyltransferase (EC 2.7.7.3)	-1.01385	0.00919811	280.2	399.3	387.5	177.4	169.6
SP5448_03255		CP008776	Lon-like protease with PDZ domain	-1.40648	0.00104057	412.8	553.2	520.8	195.7	174.6
SP5448_03265		CP008776	hypothetical protein	-0.735483	0.0291859	274.4	399.6	382.6	212.2	204.4
SP5448_03270		CP008776	23S rRNA (adenine(2503)-C(2))-methyltransferase @ tRNA (adenine(37)-C(2))-methyltransferase (EC 2.1.1.192)	-0.894305	0.00858753	328.7	455	458.3	230.8	209.2
SP5448_03275		CP008776	type IV prepilin peptidase PilD / late competence protein ComC processing protease	0.7475	0.045365	4.1	7.6	5.1	12	8
SP5448_03280	dpr	CP008776	DNA protection during starvation protein	-0.142101	0.721733	3957.6	5765.1	5936.4	3382.9	6401.9
SP5448_03285		CP008776	Uncharacterized protein YqgQ	-0.278131	0.491863	154.2	176.3	154.4	118.7	148.7
SP5448_03290	glcK	CP008776	Glucokinase (EC 2.7.1.2)	-0.19896	0.513657	177.5	208.1	213.8	174.1	172.6
SP5448_03295		CP008776	Rhodanese-like domain protein	-0.171015	0.596711	202.3	243.8	234.2	229	175.8
SP5448_03300	typA	CP008776	GTP-binding protein TypA/BipA	-0.927762	0.0112908	1551.7	2295.6	2399.2	1005.2	1148.1
SP5448_03305		CP008776	hypothetical protein	-0.579695	0.139765	244	373.3	390.3	305.4	157.9
SP5448_03310	murD	CP008776	UDP-N-acetylmuramoyl-L-alanine--D-glutamate ligase (EC 6.3.2.9)	-1.08686	0.00323932	428	553.7	515.1	257.7	210.7
SP5448_03315	murG	CP008776	UDP-N-acetylglucosamine--N-acetylmuramyl-(pentapeptide) pyrophosphoryl-undecaprenol N-acetylglucosamine transferase (EC 2.4.1.227)	-1.32558	0.00091617	579	779.4	753.7	321.8	240
SP5448_03320	divIB	CP008776	Cell division protein FtsQ	-1.23338	0.00289544	457.3	628.7	624.4	300.2	190.8
SP5448_03325	ftsA	CP008776	Cell division protein FtsA	-1.45316	0.000984753	1541	2006.4	1887.6	632.5	682.3
SP5448_03330	ftsZ	CP008776	Cell division protein FtsZ	-1.25384	0.00103884	1868.5	2394.6	2405.9	968.2	884.3
SP5448_03335		CP008776	Pyridoxal phosphate-containing protein YggS	-1.21469	0.00184764	1712.4	2429.2	2443.5	1046.3	831.6
SP5448_03340		CP008776	SepF, FtsZ-interacting protein related to cell division	-1.09964	0.00449866	2301.8	3075.8	3087.7	1439.7	1181.5
SP5448_03345		CP008776	Cell division integral membrane protein, YggT and half-length relatives	-1.32115	0.000805131	1465.2	2015.4	1976.6	812.7	637.8
SP5448_03350		CP008776	Putative RNA-binding protein YlmH	-1.26731	0.00113952	1607.9	2250.1	2152.1	935.1	724
SP5448_03355	divIVAS	CP008776	Cell division initiation protein DivIVA	-1.0528	0.00515098	1816.2	2558.8	2650.7	1313.1	943
SP5448_03360	ileS	CP008776	Isoleucyl-tRNA synthetase (EC 6.1.1.5)	-0.439327	0.17738	330.8	456.4	471	361.6	257.7
SP5448_03365		CP008776	hypothetical protein	0.192834	0.581737	646.1	868.2	842.9	907.6	873.9
SP5448_03370	mutT	CP008776	Mutator MutT protein (7,8-dihydro-8-oxoguanine-triphosphatase) (EC 3.6.1.-)	1.08683	0.00886455	75.3	114	128.9	249.3	195.6
SP5448_03375	clpE	CP008776	ATP-dependent Clp protease, ATP-binding subunit ClpE	-1.43699	0.00275325	838.2	1157.4	1171.3	317.7	466.1
SP5448_03380		CP008776	hypothetical protein	-0.741184	0.0743554	512.4	756.6	753.1	403.3	389.8
SP5448_03385	artQ	CP008776	ABC transporter, permease protein (cluster 3, basic aa/glutamine/opines)	1.48582	0.000984753	24.3	34.4	29.2	92.1	75.1
SP5448_03390	artP	CP008776	ABC transporter, ATP-binding protein (cluster 3, basic aa/glutamine/opines)	1.36463	0.00133331	25.8	34.5	33.9	98.2	68
SP5448_03395	phr	CP008776	Deoxyribodipyrimidine photolyase (EC 4.1.99.3)	-1.8344	0.000501665	96.6	129.3	129.1	39	26.5
SP5448_03400		CP008776	phosphoglucomutase/phosphomannomutase family protein	2.27774	5.29634e-06	342.4	438.3	419.4	2233.7	1672.7
SP5448_03405	folD	CP008776	Methenyltetrahydrofolate cyclohydrolase (EC 3.5.4.9) / Methylenetetrahydrofolate dehydrogenase (NADP+) (EC 1.5.1.5)	0.476242	0.198324	107.2	147.9	136.5	242.3	134.2
SP5448_03410	xseA	CP008776	Exodeoxyribonuclease VII large subunit (EC 3.1.11.6)	0.802996	0.0315499	114.3	143.3	145.7	264.3	207
SP5448_03415	xseB	CP008776	Exodeoxyribonuclease VII small subunit (EC 3.1.11.6)	0.310353	0.342914	103.8	144	124.3	178.6	130.5
SP5448_03420	fps	CP008776	(2E,6E)-farnesyl diphosphate synthase (EC 2.5.1.10)	0.19549	0.577631	166.3	223.4	224.4	274.5	196.6
SP5448_03425		CP008776	RNA binding methyltransferase FtsJ like	-0.0553377	0.883999	225.6	299.6	306.9	310.2	225.3
SP5448_03430	argR1	CP008776	Arginine repressor ArgR, putative	-0.193645	0.591961	134.7	200.8	197.1	172	135.4
SP5448_03435	recN	CP008776	DNA repair protein RecN	0.103691	0.774619	170.7	244.5	248.3	280.5	195.8
SP5448_03440		CP008776	hypothetical protein	0.301339	0.367434	189.2	282.8	282.7	348.4	267
SP5448_03445		CP008776	DegV family protein	0.288457	0.349715	321.6	439	456.1	487.9	491.6
SP5448_03450		CP008776	FIG006988: Lipase/Acylhydrolase with GDSL-like motif	0.395663	0.229034	329.7	481.8	487	573.9	548.2
SP5448_03455		CP008776	YfaA	0.353979	0.266575	220.8	332.5	318.9	398.8	335.8
SP5448_03460		CP008776	DNA-binding protein HBsu	-1.42815	0.0010234	7220.6	10283.7	10916.9	4225	2840.5
SP5448_03465	int.2	CP008776	Phage integrase	0.107834	0.833348	17.8	23.9	23.1	35.4	15
SP5448_03470		CP008776	hypothetical protein	1.09095	0.0178183	46.4	62.5	62.6	176.5	83.8
SP5448_03475		CP008776	Phage protein	0.889357	0.0609838	47.4	66.2	59.3	140.2	81
SP5448_03480		CP008776	putative repressor protein	0.895955	0.0153255	53.3	70	72.8	149.5	98.6
SP5448_03495		CP008776	Phage protein	-2.49362	0.00087727	23.5	28.8	27.7	2.4	6.1
SP5448_03500		CP008776	Phage antirepressor protein	-2.02521	0.00212843	28.3	37.6	39.9	6	10.1
SP5448_03505		CP008776		-1.55528	0.0701008	20.3	30.1	28.8	7.2	9.3
SP5448_03510		CP008776	putative protein Ymh	-0.100628	0.815348	67.1	93.9	98.3	91.6	68.9
SP5448_03520		CP008776	Phage protein	-1.4707	0.00104057	917.4	1236.5	1093	371.3	403.3
SP5448_03525		CP008776	Phage protein	-1.74515	0.0129036	16	24.9	28.4	4	8.9
SP5448_03530	xis	CP008776	hypothetical protein	-0.344308	0.521815	9.7	13.5	12.9	8.3	10.2
SP5448_03535		CP008776	Phage protein	-1.31984	0.156853	10.3	15.4	14.7	3	7.3
SP5448_03540		CP008776	Phage replication protein	-1.15599	0.0933551	8	10.8	12.6	5	3.3
SP5448_03545		CP008776	Phage DNA replication protein O	-1.17784	0.353361	9.5	15.8	14.6	3.8	7
SP5448_03550		CP008776	hypothetical protein	-0.953041	0.250932	7.6	15.9	17.4	7.9	4.8
SP5448_03560		CP008776	hypothetical protein	-1.9629	0.0131977	15.2	23.6	18.5	3.1	5.3
SP5448_03565		CP008776	Phage protein	-1.13208	0.120239	12.5	18.5	15.3	6.1	6.7
SP5448_03570		CP008776	Recombinational DNA repair protein RecT (prophage associated)	-0.896245	0.0715827	14.4	20.8	19.1	8.6	9.7
SP5448_03575		CP008776	Phage protein	-0.918028	0.0866352	18.6	28.6	23.1	10.4	13.3
SP5448_03585		CP008776	hypothetical protein	-1.48787	0.00218887	14.2	19.8	20.6	7	4.7
SP5448_03590		CP008776	Phage protein	-1.51201	0.0559864	18	21.4	19.1	6.3	6.1
SP5448_03595		CP008776	Phage protein	-2.09905	0.00635339	17.2	27.7	27.4	6.1	3.6
SP5448_03600		CP008776	phage protein homolog lin2602	-1.13719	0.0192965	13.1	16.9	16.2	8	5.1
SP5448_03605		CP008776	FIG021474: Phage protein	-2.64558	0.000124157	44.1	76.7	75.5	7	12.2
SP5448_03610		CP008776	Phage-associated HNH homing endonuclease	-1.3048	0.0127625	9.8	12.5	15.4	4.8	4
SP5448_03620		CP008776	FIG018599: Phage-associated protein	-0.471842	0.64807	8.4	16.4	12.4	9.8	7.2
SP5448_03625		CP008776	Phage portal protein; Phage capsid and scaffold	-0.450328	0.483366	4.3	8.6	7.6	6.6	3
SP5448_03630		CP008776	Phage protein	-0.301271	0.443613	84.4	110.8	114.4	74.4	92.1
SP5448_03635		CP008776	FIG021930: Phage-associated protein	0.619476	0.0729124	108.8	136.4	136.1	166.1	228.3
SP5448_03645		CP008776	Phage protein	0.408445	0.178871	4.7	6.2	5.7	7.2	8
SP5448_03650		CP008776	Phage terminase	-1.12019	0.134741	7.3	12	10.6	5.6	2.7
SP5448_03655		CP008776	Phage capsid and scaffold	-1.47664	0.0236435	8.2	9.4	13.2	3.6	2.4
SP5448_03660		CP008776	Phage major capsid protein	-0.570561	0.419243	5.5	8.9	9.8	7.2	3.4
SP5448_03665		CP008776	FIG021300: Phage-associated protein	-0.269018	0.59911	6.5	6.9	6.6	9.2	3
SP5448_03670		CP008776	FIG017897: Phage protein	-0.258051	0.597959	4.3	8.9	7.6	8.1	3.6
SP5448_03675		CP008776	FIG018632: Phage-associated protein	-0.571962	0.263705	5.6	9.1	8	5.4	4
SP5448_03680		CP008776	FIG020717: Phage-associated protein	-1.06629	0.142633	4	6.4	5.2	1.9	1.9
SP5448_03685		CP008776	FIG018217: Phage-associated protein	-0.408904	0.486371	4.1	5.3	5.2	5.5	2
SP5448_03690		CP008776	Phage major tail protein	0.0505937	0.937257	4.9	8.8	7.8	10.8	4.8
SP5448_03695		CP008776	Phage protein	0.200464	0.829623	3.6	5.7	5.6	8.7	3.7
SP5448_03700		CP008776	Phage protein	-0.591132	0.457344	3.2	6.8	5.7	4	2.2
SP5448_03705		CP008776	Phage minor tail protein	-0.237502	0.676441	4.2	6.3	7	6.4	3.4
SP5448_03710		CP008776	FIG022125: Phage-associated protein	-0.222612	0.667579	3.9	6.6	5.5	6	3.1
SP5448_03715		CP008776	Phage hyaluronidase	0.125883	0.820519	3.8	5.7	5.4	7.9	3.6
SP5448_03720		CP008776	hypothetical protein	-0.155624	0.764704	3.2	4.4	4.6	4.6	2.6
SP5448_03725		CP008776	Phage protein	-0.632892	0.220222	4.4	6.7	6.2	4.3	2.5
SP5448_03730		CP008776	Phage holin	0.135542	0.845875	3.5	5.8	5.1	8	3.4
SP5448_03735		CP008776	Phage holin	0.364854	0.780275	2.5	4.8	4.8	4	6.9
SP5448_03740		CP008776	hypothetical protein	0.532456	0.334777	1.5	2.8	0.9	3.3	2.4
SP5448_03745		CP008776	Phage-associated cell wall hydrolase	1.14425	0.0236435	4.7	6.2	6.7	19.4	10.2
SP5448_03750		CP008776	hypothetical protein	5.63601	2.08652e-09	11.3	18.1	18.3	870.3	778.8
SP5448_03755	spd3	CP008776	Streptococcal extracellular nuclease 3; Mitogenic factor 3	6.34576	3.75015e-10	48.2	66.1	65.7	5402.3	4459.2
SP5448_03760		CP008776	Paratox	-0.209344	0.797375	12.3	22.7	22.8	15.1	16.8
SP5448_03765		CP008776	Lead, cadmium, zinc and mercury transporting ATPase (EC 3.6.3.3) (EC 3.6.3.5); Copper-translocating P-type ATPase (EC 3.6.3.4)	1.2666	0.0153891	66.4	119.4	141.8	159.7	396.5
SP5448_03775	pyrD	CP008776	Dihydroorotate dehydrogenase (fumarate) (EC 1.3.98.1)	-0.4592	0.249497	198.5	320.5	297.8	187.9	199.6
SP5448_03780	gpmA	CP008776	Phosphoglycerate mutase (EC 5.4.2.11)	-0.465939	0.190599	1399.5	1859.6	1961.2	1478.6	1050.5
SP5448_03785		CP008776	Transcriptional repressor for NAD biosynthesis in gram-positives	0.255866	0.450073	124	174.5	162.2	197.2	167.4
SP5448_03795		CP008776	Substrate-specific component NiaX of predicted niacin ECF transporter	0.721431	0.0612147	227.1	300.9	312	619.5	338.3
SP5448_03800		CP008776	Formate/nitrite family of transporters	2.19407	5.80875e-05	29.5	38.9	42.9	201.5	145.7
SP5448_03805		CP008776	hypothetical protein	-0.603659	0.0904758	150.9	191.3	186.8	118	112.2
SP5448_03810	recR	CP008776	Recombination protein RecR	-0.322893	0.30672	172.3	236.7	232.1	179.5	158.9
SP5448_03815	ddl	CP008776	D-alanine--D-alanine ligase (EC 6.3.2.4)	-0.1133	0.740349	199	303.8	301.6	254.3	232.7
SP5448_03820	murF	CP008776	UDP-N-acetylmuramoyl-tripeptide--D-alanyl-D-alanine ligase (EC 6.3.2.10)	-0.393671	0.256664	485.4	659.7	660.2	442.1	464.6
SP5448_03825		CP008776	putative membrane protein	0.385492	0.257996	315.1	471.5	510.5	532.7	574.8
SP5448_03830	prfC	CP008776	Peptide chain release factor 3	-0.991863	0.0101479	538.5	750.2	774.2	400.2	290.3
SP5448_03835	deaD	CP008776	DEAD-box ATP-dependent RNA helicase DeaD (= CshA) (EC 3.6.4.13)	-1.56457	0.00113186	1504.9	2242.3	2328.4	668.5	674.4
SP5448_03840		CP008776	Kup system potassium uptake protein	-1.10118	0.00581468	96.9	138	132	46.4	67
SP5448_03845		CP008776	UPF0213 protein YazA	-0.382205	0.390926	57.9	80.1	77.2	56.1	52.5
SP5448_03850		CP008776	tRNA(1)(Val) (adenine(37)-N(6))-methyltransferase (EC 2.1.1.223)	-0.347176	0.277491	71.6	98.3	92.4	68.6	67.2
SP5448_03855		CP008776	Acyl-ACP:1-acyl-sn-glycerol-3-phosphate acyltransferase (EC 2.3.1.n4)	-0.61887	0.0739654	160.5	236.2	237.9	137.5	132.9
SP5448_03860		CP008776	Late competence protein ComEA, DNA receptor	1.1806	0.0334435	1.2	1.7	1.9	6.8	3.4
SP5448_03865	comEC	CP008776	DNA internalization-related competence protein ComEC/Rec2	1.21178	0.0400447	1.6	2.4	2.6	9.5	4.2
SP5448_03870	holA	CP008776	DNA polymerase III delta subunit (EC 2.7.7.7)	-0.00327282	0.993979	74.9	97.9	93.3	90.5	85.4
SP5448_03875	sodA	CP008776	Superoxide dismutase [Mn] (EC 1.15.1.1)	-2.68168	2.60391e-05	2758.2	4034	4029.3	451.1	677.5
SP5448_03880		CP008776	hypothetical protein	-2.52068	5.69322e-06	333.2	435.1	441.7	55.7	85.1
SP5448_03885		CP008776	hypothetical protein	-2.43335	6.55145e-05	420.5	513.4	553.1	65.1	125.3
SP5448_03890		CP008776	hypothetical protein	-2.40238	3.04195e-05	477.4	652.9	688.6	87.4	144.6
SP5448_03895		CP008776	FIG01115059: hypothetical protein	-1.61763	0.00073836	256.3	361.6	335.4	117.1	88.5
SP5448_03900	queA	CP008776	S-adenosylmethionine:tRNA ribosyltransferase-isomerase (EC 2.4.99.17)	-1.33434	0.0010234	225.3	324.1	316.1	115	109.7
SP5448_03905	nagB	CP008776	Glucosamine-6-phosphate deaminase (EC 3.5.99.6)	0.415157	0.385172	53.7	73.5	71.9	149.5	51.6
SP5448_03910		CP008776	SSU rRNA pseudouridine(516) synthase (EC 5.4.99.19)	-0.359769	0.356509	126	164.5	175	173.6	82.2
SP5448_03915		CP008776	Competence protein CoiA	0.912409	0.0819923	16.4	22.6	22.1	72.1	20.7
SP5448_03920	pepB	CP008776	Oligoendopeptidase F	0.199373	0.594798	124.8	184.3	184.9	245.2	141.3
SP5448_03925		CP008776	Major facilitator:Oxalate:Formate Antiporter	-0.589941	0.224539	20.5	33.6	32.2	23.2	14.5
SP5448_03930		CP008776	Uncharacterized SAM-dependent O-methyltransferase	-0.34671	0.281672	143	210	208.9	150.1	139.8
SP5448_03935	prsA	CP008776	Foldase protein prsA 1 precursor (EC 5.2.1.8)	0.079948	0.816381	587.3	841.1	846.8	803.9	777.4
SP5448_03940	alaS	CP008776	Alanyl-tRNA synthetase (EC 6.1.1.7)	-0.072376	0.848075	219.4	307.5	316.9	342.8	203.1
SP5448_03945		CP008776	Transcriptional regulator, Xre family	0.848185	0.0758677	39.5	49.1	57.8	55	139.2
SP5448_03950		CP008776	hypothetical protein	1.78219	0.00130301	26.6	37.6	40.4	94	154.1
SP5448_03955		CP008776	Membrane-bound protease, CAAX family	1.57447	0.00303928	32	52.3	49.7	100.7	173.3
SP5448_03960		CP008776	Mobile element protein	1.23024	0.00554846	12.1	22	20	40.6	44.4
SP5448_03970		CP008776	Mobile element protein	1.14319	0.00291027	26.2	39.4	38	74.4	78.3
SP5448_03975		CP008776	Transposase	0.749278	0.0486726	25.9	38.6	46.7	69.8	53.8
SP5448_03980		CP008776	Chloride channel protein	0.284902	0.457344	42.7	64.8	69.8	78.7	63.5
SP5448_03985	nrdF	CP008776	Ribonucleotide reductase of class Ib (aerobic), beta subunit (EC 1.17.4.1)	-2.83649	7.83644e-06	1106.6	1780.1	1778.1	280.5	159.8
SP5448_03990	nrdE.2	CP008776	Ribonucleotide reductase of class Ib (aerobic), alpha subunit (EC 1.17.4.1)	-2.70063	4.11988e-06	1129.5	1802.7	1785.9	250.7	221.6
SP5448_03995	nrdH	CP008776	Glutaredoxin-like protein NrdH, required for reduction of Ribonucleotide reductase class Ib	-2.07429	4.40696e-05	424.4	644.9	718.2	121.9	154.6
SP5448_04000	ptsH	CP008776	Phosphotransferase system, phosphocarrier protein HPr	-0.694553	0.0457457	9370	12116.7	11807.2	8252.1	5624.4
SP5448_04005	pstI	CP008776	Phosphoenolpyruvate-protein phosphotransferase of PTS system (EC 2.7.3.9)	-0.467308	0.184877	2117.8	2956.5	3187.8	2530.5	1520.9
SP5448_04010	gapN	CP008776	Glyceraldehyde-3-phosphate dehydrogenase (NADP(+)) (EC 1.2.1.9)	-1.71493	0.000156951	1071.3	1446	1457.9	451.9	352.2
SP5448_04015		CP008776	Peptidoglycan N-acetylglucosamine deacetylase (EC 3.5.1.-)	1.94138	4.4558e-05	201.5	268.4	273.5	1103.3	810.4
SP5448_04020	deaD2	CP008776	ATP-dependent RNA helicase YfmL	0.178473	0.601342	260.3	385.9	386	362.2	405.5
SP5448_04025	udk	CP008776	Uridine kinase (EC 2.7.1.48)	-0.656881	0.0736606	281.3	400.2	399.9	232.6	218.2
SP5448_04030		CP008776	hypothetical protein	-0.15694	0.686571	16.5	26.8	24	22	17.5
SP5448_04035		CP008776	FIG01115656: hypothetical protein	-2.09473	1.17212e-05	163.3	208.5	208.5	43.9	44.6
SP5448_04040		CP008776	Free methionine-(R)-sulfoxide reductase, contains GAF domain	-0.406401	0.202757	282.6	430.5	436.9	285.3	281.7
SP5448_04045		CP008776	DNA polymerase III subunits gamma and tau (EC 2.7.7.7)	-0.48819	0.159706	294.7	458.2	474.2	301.3	269.4
SP5448_04050		CP008776	hypothetical protein	-0.621118	0.0729266	331.8	473.2	503.5	307.8	252.3
SP5448_04055	birA	CP008776	Biotin operon repressor / Biotin--protein ligase (EC 6.3.4.9)(EC 6.3.4.10)(EC 6.3.4.11)(EC 6.3.4.15)	-0.560635	0.099305	158.1	241.5	257.5	142.4	147.5
SP5448_04060	inlA	CP008776	internalin, putative	5.73979	8.6453e-08	5.1	7.7	9.3	764.7	250.5
SP5448_04065	metK2	CP008776	S-adenosylmethionine synthetase (EC 2.5.1.6)	-0.934608	0.00684954	432.7	568.7	560.5	268.3	271.4
SP5448_04070	murZ	CP008776	UDP-N-acetylglucosamine 1-carboxyvinyltransferase (EC 2.5.1.7)	-0.075706	0.830325	242.6	342.2	340.1	251.8	331.5
SP5448_04075	grab	CP008776	Protein G-related alpha 2 macroglobulin-binding protein (GRAB)	-5.70565	4.29605e-07	4710.3	6557.8	6998	67.4	192.3
SP5448_04080		CP008776	Ribosomal-protein-S5p-alanine acetyltransferase (EC 2.3.1.128)	-0.554835	0.103473	212.2	279.6	273	176.7	167.3
SP5448_04085		CP008776	Cytosolic protein containing multiple CBS domains	-0.27574	0.398698	253.6	331	329.1	295.7	210.6
SP5448_04090	map	CP008776	Methionine aminopeptidase (EC 3.4.11.18)	-0.854133	0.0218905	750	1069	1152.5	583	497.2
SP5448_04095		CP008776	Inner membrane protein YihY, formerly thought to be RNase BN	-0.775059	0.0350842	422.2	636.4	656.9	389.6	275.1
SP5448_04100		CP008776	3-phosphoshikimate 1-carboxyvinyltransferase (EC 2.5.1.19)	-0.395508	0.29433	60.9	94.3	88.8	73.9	49.5
SP5448_04105	aroK	CP008776	Shikimate kinase I (EC 2.7.1.71)	-0.714065	0.0721615	48.4	75.1	69.9	46.8	31.2
SP5448_04110		CP008776	Cell envelope-associated transcriptional attenuator LytR-CpsA-Psr, subfamily F1	-0.0244671	0.941522	198.3	272.1	285.4	252.2	237.2
SP5448_04115		CP008776	23S rRNA (uracil(1939)-C(5))-methyltransferase (EC 2.1.1.190)	-1.7769	0.000104349	307.3	410.8	411.1	111.8	104.6
SP5448_04125		CP008776	Thioesterase	-1.47983	0.000416151	333.7	471.2	503.2	151.8	154.8
SP5448_04130		CP008776	ATP-dependent Zn protease	-0.174497	0.615519	156.1	243.6	244.3	216.3	160.2
SP5448_04135		CP008776	Uncharacterized MFS-type transporter	2.17186	7.31274e-05	5	7.1	7.8	42.1	25.7
SP5448_04140		CP008776	Dihydrolipoamide acyltransferases	3.0451	1.25999e-06	48.5	54.4	50.6	415.6	443.2
SP5448_04145	rsuA	CP008776	SSU rRNA pseudouridine(516) synthase (EC 5.4.99.19)	0.598628	0.0674468	60.2	82.1	78.9	103.8	119.1
SP5448_04150		CP008776	Putative transposase InsK for insertion sequence element IS150	1.68377	0.00091872	3.2	4.3	5.5	20.4	12.1
SP5448_04155		CP008776	Transposase	0.73733	0.561996	2.7	0	0.8	8.9	0
SP5448_04165	obgE	CP008776	GTP-binding protein Obg	-0.67452	0.0435422	274.9	357.8	364.3	214.8	197.9
SP5448_04170		CP008776	hypothetical protein	-0.0777099	0.876956	62.4	107.4	114.2	99.6	75.3
SP5448_04175		CP008776	Ribosyl nicotinamide transporter, PnuC-like	2.30067	1.72903e-05	16.2	19.4	19.4	92.6	95
SP5448_04180	bglA.2	CP008776	6-phospho-beta-glucosidase (EC 3.2.1.86)	2.64361	3.43377e-05	1.8	2.7	3.1	27.3	15.9
SP5448_04185		CP008776	Outer surface protein of unknown function, cellobiose operon	2.77615	1.79439e-05	2.3	2.7	3.5	28.9	21.8
SP5448_04190		CP008776	Transcriptional antiterminator of lichenan operon, BglG family	3.38007	1.45728e-06	2.8	4.3	4.6	52.3	46.4
SP5448_04195		CP008776	PTS system, cellobiose-specific IIB component (EC 2.7.1.205)	3.44682	4.29605e-07	3.5	5.7	3.4	59.3	49.9
SP5448_04200		CP008776	PTS system, cellobiose-specific IIA component (EC 2.7.1.205)	3.53705	1.44273e-06	2	4.6	5.4	52.1	56.2
SP5448_04205		CP008776	hypothetical protein	3.58258	2.24992e-07	3.1	4.7	4.4	60.6	58
SP5448_04210		CP008776	PTS system, cellobiose-specific IIC component	3.57994	4.78932e-07	3.8	4.8	5.5	65.8	67.9
SP5448_04220	glnQ.2	CP008776	Glutamine ABC transporter, ATP-binding protein GlnQ	-2.64939	4.18353e-06	1509.6	2109	2266.7	299.1	315.5
SP5448_04225	glnH	CP008776	Glutamine ABC transporter, substrate-binding protein GlnH / Glutamine ABC transporter, substrate-binding protein GlnH / Glutamine ABC transporter, permease protein GlnP	-2.46206	3.5319e-05	1182.9	1688.4	1780.5	215.8	353.4
SP5448_04230	uvrB	CP008776	Excinuclease ABC subunit B	-1.51809	0.000376991	523.8	656	655.8	213.8	209.9
SP5448_04235		CP008776	Component involved in D-alanylation of teichoic acids	-1.5204	0.0127656	150.8	227.7	235.1	76.1	63.1
SP5448_04240	dltA	CP008776	D-alanine--poly(phosphoribitol) ligase subunit 1 (EC 6.1.1.13)	-1.19988	0.00178555	569.1	806	856.6	341.5	296.7
SP5448_04245		CP008776	D-alanyl transfer protein DltB	-1.26051	0.0023418	531.6	870.3	940.8	355.5	280.4
SP5448_04250		CP008776	D-alanine--poly(phosphoribitol) ligase ACP subunit (EC 6.1.1.13)	-1.46187	0.00130974	546.6	867.7	1006	314.2	255
SP5448_04255	dltD	CP008776	Poly(glycerophosphate chain) D-alanine transfer protein DltD	-1.3436	0.0013504	560	886.9	921	339.8	270.2
SP5448_04260		CP008776	Esterase (EC 3.1.1.-)	-1.32987	0.00113186	679	1021.7	1098.2	394.6	333.4
SP5448_04265		CP008776	hypothetical protein	0.229241	0.738501	21.7	51.2	70.5	54	47.2
SP5448_04275	malX	CP008776	Maltodextrin ABC transporter, substrate-binding protein MdxE	6.00715	2.61806e-08	30.9	34.9	58.2	1786.7	3840.4
SP5448_04285	amyB	CP008776	Neopullulanase (EC 3.2.1.135)	5.72075	2.44999e-08	33	40	58.6	1519.6	3483.4
SP5448_04290	amyA	CP008776	Cyclomaltodextrin glucanotransferase (EC 2.4.1.19)	5.60465	2.12321e-08	53.8	70.2	91.2	2251.7	5311.8
SP5448_04295	malC	CP008776	Maltodextrin ABC transporter, permease protein MdxF	5.42158	3.73851e-08	51.4	70.7	86.6	1870.8	4675.9
SP5448_04300	malD	CP008776	Maltodextrin ABC transporter, permease protein MdxG	5.46011	2.50691e-08	58.6	77.9	96.2	2187.8	5252.5
SP5448_04305	malA	CP008776	Maltodextrose utilization protein YvdJ	6.02082	9.79437e-09	48	69.6	89.7	3017.3	6449.3
SP5448_04310		CP008776	Transcriptional regulator, LacI family	3.31748	2.18687e-07	20	25	28	211.9	293.6
SP5448_04315	malG	CP008776	Maltodextrin ABC transporter, permease protein MdxG	4.78079	7.50817e-08	17.8	26	31.2	545.9	886.9
SP5448_04320	malF	CP008776	Maltodextrin ABC transporter, permease protein MdxF	5.16744	7.50817e-08	19.4	27.1	35	722.7	1342.1
SP5448_04325	malE	CP008776	Maltodextrin ABC transporter, substrate-binding protein MdxE	5.03011	7.50817e-08	69.7	87.7	103.6	2165.5	3718.9
SP5448_04330	malR	CP008776	Maltose operon transcriptional repressor MalR, LacI family	1.94055	4.55036e-05	23.4	29.6	29.9	105.2	111.6
SP5448_04335	malM	CP008776	4-alpha-glucanotransferase (amylomaltase) (EC 2.4.1.25)	5.47582	1.72028e-07	8.3	12.4	15.4	364.9	869.4
SP5448_04340	glgP	CP008776	Maltodextrin phosphorylase (EC 2.4.1.1)	4.81896	1.96059e-07	15.1	22.3	24.6	453.2	792
SP5448_04345		CP008776	putative lipoprotein	0.0479301	0.897335	74.8	112.3	112	86.7	118.4
SP5448_04350	int.1	CP008776	Phage integrase	0.302827	0.486371	21.1	31.3	28.1	31	34.9
SP5448_04355		CP008776	unknown protein encoded by bacteriophage BP-933W	-0.46134	0.226815	85.2	130.3	130.6	95.3	70.5
SP5448_04360		CP008776	CI-like repressor, phage associated	-0.517078	0.170635	78.2	122.4	127	67.2	82.1
SP5448_04375		CP008776	Phage protein	-0.178727	0.590332	92.6	137.7	115.8	105.1	96.1
SP5448_04380		CP008776	Phage protein	-0.902719	0.0180756	39.5	62.9	62.4	27.6	29
SP5448_04385		CP008776	Phage protein	-0.630017	0.085758	241.3	328.1	308.7	245.5	142.6
SP5448_04390		CP008776	Phage protein	-1.09191	0.0240149	29.9	39	37.6	11.5	22.2
SP5448_04395		CP008776	hypothetical protein	-0.0680749	0.848075	444	642	759.9	555.9	590.4
SP5448_04400		CP008776	Phage protein	-0.870953	0.0168945	15.5	25.9	21.4	9.9	11.7
SP5448_04405		CP008776	Phage DNA replication protein O	-1.10752	0.0178513	15.7	24.5	21.1	6.1	12.5
SP5448_04410		CP008776	Helicase loader DnaI	-0.869295	0.101094	21.5	34.7	29.1	10	21.8
SP5448_04420		CP008776	Phage protein	-0.73149	0.220027	18.3	28.2	21.9	12.2	14.1
SP5448_04425		CP008776	Phage protein	-1.20176	0.00395133	20.6	26.8	24.6	7.9	12.1
SP5448_04430		CP008776	hypothetical protein	-0.82019	0.08173	14.5	25.3	22.7	10.5	11.7
SP5448_04435	ssb1	CP008776	Phage essential recombination function protein, Erf	-0.827195	0.202212	22.2	31	26.1	12.1	16.9
SP5448_04440	ssb2	CP008776	Phage essential recombination function protein, Erf	-1.60142	0.00543398	18.8	26.2	23.7	4.8	9.6
SP5448_04445		CP008776	Phage protein	-1.64646	0.0210748	16.4	22.6	20.6	3.6	8.5
SP5448_04450		CP008776	Endodeoxyribonuclease RusA	-1.0516	0.043271	16.8	24.7	21	7.5	11.7
SP5448_04455		CP008776	hypothetical protein	-0.666896	0.16863	17.6	27.4	21.1	16.2	10.8
SP5448_04460		CP008776	hypothetical protein	-1.73876	0.0198243	20.2	30.1	22.8	5.6	7.5
SP5448_04465		CP008776	Phage protein	-1.45838	0.00910919	16.8	22.5	22.5	6.6	7
SP5448_04475		CP008776	Phage protein	-1.12768	0.0149183	21.1	26.3	25.4	11.6	9.5
SP5448_04480		CP008776	phage protein homolog lin2602	-2.29848	0.000674512	20.7	28	26.3	4.2	4.3
SP5448_04485		CP008776	Phage protein	-1.57088	0.0242398	14.8	18.5	17.2	3.9	6.4
SP5448_04490		CP008776	hypothetical protein	-1.38467	0.24114	12.3	12.8	13.4	4.5	4.1
SP5448_04495		CP008776	Phage protein	-0.5395	0.341976	20.2	25.4	23.2	11.9	19.9
SP5448_04500		CP008776	Phage protein	-0.477257	0.294148	6	8.9	10.3	5.6	5.7
SP5448_04505		CP008776	Phage terminase, large subunit	-0.45882	0.394063	7.5	11	11.5	8.1	5.9
SP5448_04510		CP008776	Phage portal protein	-0.455142	0.352561	7	9.7	9.9	5.5	6.8
SP5448_04515		CP008776	Phage protein	-0.249789	0.676559	6.9	10.1	10.1	8	6.7
SP5448_04520		CP008776	Phage protein	-1.18661	0.0819923	8.1	12	8.8	4.1	3.2
SP5448_04530		CP008776	Phage capsid and scaffold	-1.44188	0.0171597	19	30.4	28.6	7.8	9.9
SP5448_04535		CP008776	Phage major capsid protein	-1.25513	0.0196161	19.6	25.7	27	8	11.2
SP5448_04540		CP008776	Phage transcriptional terminator	-1.21415	0.0147054	19.7	26.9	25.9	10.6	8.9
SP5448_04545		CP008776	Phage protein	-0.635	0.255441	11.4	14.6	14.5	8.5	8.1
SP5448_04550		CP008776	Phage protein	-1.22557	0.0125615	15	26.9	22.1	6.5	10.6
SP5448_04555		CP008776	Phage protein	-1.35034	0.0122561	19.6	25.7	25.5	6	12
SP5448_04560		CP008776	Phage protein	-0.74903	0.270511	9.9	14.3	14.5	8.5	6
SP5448_04565		CP008776	hypothetical protein	-1.11057	0.0284689	14	19.7	18.8	8.2	6.8
SP5448_04570		CP008776	Phage protein	-0.996113	0.215337	8.6	13.6	15.5	6.4	5
SP5448_04575		CP008776	Phage protein	-1.26259	0.0653773	12.3	19.4	18	5.8	6.6
SP5448_04580		CP008776	Phage minor tail protein	-0.434057	0.424647	12.6	17.1	18.3	12.2	10.7
SP5448_04585		CP008776	hypothetical protein	-0.543712	0.292277	12.1	17.4	18.3	11.2	9.8
SP5448_04590		CP008776	Phage protein	-0.696381	0.202191	10.9	16.1	16.5	9	7.9
SP5448_04595		CP008776	putative minor structural protein	-0.56095	0.253125	9.9	15.1	14.2	9.1	7.7
SP5448_04600		CP008776	Phage protein	-0.982114	0.205802	10	14.7	14.8	9.3	3.9
SP5448_04610		CP008776	hypothetical protein	-0.681887	0.124264	7.2	11.9	10.2	6.3	5
SP5448_04615		CP008776	Phage holin	-0.306739	0.580396	8.4	16.8	15.9	12.2	8.9
SP5448_04620		CP008776	Phage-associated cell wall hydrolase	-0.117659	0.829932	12.3	18.2	20	16.4	14
SP5448_04625		CP008776	Phage protein	-0.205526	0.67519	6	9.2	10.7	9.5	5.4
SP5448_04630		CP008776	Phage protein	-0.506121	0.209421	7.8	10.8	12	6.7	6.9
SP5448_04635		CP008776	Phage protein	-0.300758	0.706995	4.4	7.1	9.1	3.7	7.1
SP5448_04640		CP008776	Phage protein	-0.194981	0.623555	5.7	6.4	8.8	6.4	5.4
SP5448_04645	speA2	CP008776	Exotoxin, phage associated @ Streptococcal pyrogenic exotoxin A (SpeA); Toximoron (Superantigen)	1.68501	0.000450804	7.1	10.9	12.2	42.1	27.2
SP5448_04650		CP008776	Paratox	0.321362	0.389435	7	12.3	11.6	13.6	11.9
SP5448_04655		CP008776	Immunoreactive protein Se23.5 (Fragment)	-0.940024	0.00684954	667.3	878.8	904.9	418	425.1
SP5448_04660		CP008776	hypothetical protein	0.302074	0.45421	104.9	181	165.6	213.2	153.5
SP5448_04665		CP008776	Efflux ABC transporter, ATP-binding protein	0.358559	0.403271	125.8	217.9	198.1	279	182.5
SP5448_04670		CP008776	Transcriptional regulator, GntR family	0.554245	0.177446	100.9	155.9	171	235.1	178.2
SP5448_04675	dnaE	CP008776	DNA polymerase III alpha subunit (EC 2.7.7.7)	-1.89988	0.000129315	206.3	296.8	296.8	75.5	64.4
SP5448_04680	pfkA	CP008776	6-phosphofructokinase (EC 2.7.1.11)	-0.960669	0.0053397	1977.3	2565.8	2621.8	1219.5	1214.4
SP5448_04685	pyk	CP008776	Pyruvate kinase (EC 2.7.1.40)	-0.593735	0.08173	2177.3	3052.4	3182.2	2137	1570.7
SP5448_04690	sipC	CP008776	Signal peptidase I (EC 3.4.21.89)	-0.139386	0.732827	277.5	431.7	444.8	349.6	333.7
SP5448_04695	glmS	CP008776	Glutamine--fructose-6-phosphate aminotransferase [isomerizing] (EC 2.6.1.16)	-0.212234	0.57074	474.6	637.2	709	544.4	490
SP5448_04700		CP008776	Protein PhnA	-0.948103	0.0163281	371.5	516.9	539	202.2	291.6
SP5448_04705		CP008776	ABC transporter, permease protein (cluster 3, basic aa/glutamine/opines)	-0.737924	0.0752846	323.6	443.8	446.2	202.5	283.3
SP5448_04710		CP008776	ABC transporter, ATP-binding protein (cluster 3, basic aa/glutamine/opines)	-0.759011	0.0377946	349.8	506.8	515.9	244.8	288.7
SP5448_04715		CP008776	ABC transporter, substrate-binding protein (cluster 3, basic aa/glutamine/opines)	-1.02953	0.00643842	341.7	458.7	449.3	192.8	211.2
SP5448_04720	cfa	CP008776	CAMP factor	1.31443	0.00291158	111.3	145.9	136.6	458.7	231.5
SP5448_04725		CP008776	Cobalt-zinc-cadmium resistance protein	-0.493675	0.159727	112	167.8	174.8	118.6	93.5
SP5448_04730		CP008776	Sodium/glycine symporter GlyP	-0.733459	0.0427484	63.9	95.2	103.8	49.3	53.2
SP5448_04735	pcrA	CP008776	ATP-dependent DNA helicase UvrD/PcrA (EC 3.6.4.12)	-0.895462	0.0109393	171.5	229.9	221.4	123	98.8
SP5448_04740		CP008776	hypothetical protein	1.84422	0.000428855	509.8	704.7	857.9	1708.9	3449.5
SP5448_04745		CP008776	hypothetical protein	1.88091	0.00040596	698.2	996.2	1067.7	2511.2	4437.3
SP5448_04750		CP008776	Small integral membrane protein	1.83233	0.000437566	398.4	545.4	548.7	1224.1	2516.7
SP5448_04755		CP008776	General stress protein, Gls24 family	2.29018	6.80387e-05	1010.2	1339.2	1455.5	4384.9	8582.4
SP5448_04760		CP008776	hypothetical protein	2.42373	1.38677e-05	772.8	1004.6	1003.2	3806.7	6413.1
SP5448_04765		CP008776	General stress protein, Gls24 family	2.59889	1.08887e-05	991.9	1299.7	1435.3	5478.5	10110.7
SP5448_04770		CP008776	Transcriptional regulator, GntR family	0.962617	0.00629662	248.7	338.2	343.6	626.8	572.5
SP5448_04775		CP008776	Transcriptional regulator, AcrR family	0.653586	0.146593	6.6	7.1	8	14.1	10
SP5448_04780		CP008776	ABC transporter, ATP-binding protein	-0.887021	0.0931591	46.6	76.6	62.6	32.1	32.6
SP5448_04785		CP008776	ABC transporter, FliJ domain and fused permease subunit	-0.821628	0.0866352	68.3	121.4	92.4	57	46.2
SP5448_04790		CP008776	Type I restriction-modification system, specificity subunit S	-0.666403	0.102852	100.2	173.1	138.6	93.8	75.3
SP5448_04795		CP008776	Membrane protein	-0.560774	0.202212	74.7	133	107.6	80.5	59.2
SP5448_04800		CP008776	hypothetical protein	-1.69734	0.000205866	136.3	179.3	176.3	55	44.5
SP5448_04805	truB	CP008776	tRNA pseudouridine(55) synthase (EC 5.4.99.25)	-1.77962	0.000143631	236.8	343.2	373.2	101	80.4
SP5448_04810	mreA	CP008776	FMN adenylyltransferase (EC 2.7.7.2) / Riboflavin kinase (EC 2.7.1.26)	-1.91271	0.000335828	159	249.5	252	66.1	48.2
SP5448_04815	spxA	CP008776	Transcriptional regulator SpxA1	-0.291551	0.358654	919.2	1313.1	1301.4	1078.4	836.1
SP5448_04820		CP008776	UPF0223 protein YktA	0.094664	0.782986	227.4	277.2	270	270.9	278.6
SP5448_04825		CP008776	Inositol-1-monophosphatase (EC 3.1.3.25)	0.257996	0.445679	194.3	262.2	273.8	287	289.1
SP5448_04830		CP008776	tRNA/rRNA cytosine-C5-methyltransferase	0.0908189	0.797375	146.3	211.4	213.2	222.8	179.2
SP5448_04835	pstS	CP008776	Phosphate ABC transporter, substrate-binding protein PstS (TC 3.A.1.7.1)	-0.84604	0.0246552	501.3	751	785.3	351.6	389.7
SP5448_04840	pstC	CP008776	Phosphate ABC transporter, permease protein PstC (TC 3.A.1.7.1)	-0.902691	0.0137173	443	628.9	660.2	327.7	281.5
SP5448_04845	pstA	CP008776	Phosphate ABC transporter, permease protein PstA (TC 3.A.1.7.1)	-1.20802	0.00286809	553.6	772.8	767.7	344.1	258.2
SP5448_04850	pstB2	CP008776	Phosphate ABC transporter, ATP-binding protein PstB (TC 3.A.1.7.1)	-1.28224	0.00147066	616.3	818.3	816	359	259.5
SP5448_04855	pstB	CP008776	Phosphate ABC transporter, ATP-binding protein PstB (TC 3.A.1.7.1)	-1.16085	0.00368431	612.6	826.3	823.7	422	263.7
SP5448_04860	phoU	CP008776	Phosphate transport system regulatory protein PhoU	-1.15206	0.00323771	572.6	790.1	810.3	398.1	259.6
SP5448_04865	pepN	CP008776	Lysyl aminopeptidase (EC 3.4.11.15)	-0.738725	0.0336047	906.2	1266.3	1326	783.7	605.5
SP5448_04870	ciaR	CP008776	Two component system response regulator CiaR	-0.805429	0.0351369	156.2	218.3	238	127.4	103
SP5448_04875	ciaH	CP008776	Two component system sensor histidine kinase CiaH (EC 2.7.3.-)	-0.535952	0.0922642	110.6	146.3	143.7	102.5	80.9
SP5448_04880	rpsT	CP008776	SSU ribosomal protein S20p	-0.740785	0.0493184	3261.5	4657.6	5195.7	2752.1	2393.4
SP5448_04885	coaA	CP008776	Pantothenate kinase (EC 2.7.1.33)	1.25042	0.00179397	29.9	44.1	39.6	94.4	86.4
SP5448_04890		CP008776	16S rRNA (guanine(1207)-N(2))-methyltransferase (EC 2.1.1.172)	1.61676	0.00071312	73.4	117.1	141	329	329.3
SP5448_04895	cdd	CP008776	Cytidine deaminase (EC 3.5.4.5)	0.812082	0.0149183	392.7	517.5	560	842.5	860.7
SP5448_04900		CP008776	Purine nucleoside ABC transporter, substrate-binding protein	1.0225	0.0100809	780	1064.7	1145.3	2204.8	1812.2
SP5448_04905		CP008776	Purine nucleoside ABC transporter, ATP-binding protein	1.62447	0.000217516	162.5	212	227.3	720.9	523.4
SP5448_04910		CP008776	Purine nucleoside ABC transporter, permease protein 1	1.04832	0.0062961	193.3	282.9	290	577.7	469.2
SP5448_04915		CP008776	Purine nucleoside ABC transporter, permease protein 2	0.870879	0.0188834	226	320.2	341	583.4	487.5
SP5448_04920	pgmA	CP008776	Phosphoglucomutase (EC 5.4.2.2)	0.0836138	0.806891	377.9	505.8	517.5	535.9	448.3
SP5448_04925		CP008776	Substrate-specific component PanT of predicted pantothenate ECF transporter	0.119426	0.742725	110.5	172.3	150.9	179.3	133.2
SP5448_04930	dfp	CP008776	Phosphopantothenoylcysteine decarboxylase (EC 4.1.1.36)	0.181074	0.59771	112.7	165.3	150.2	185.6	137.7
SP5448_04935	dpfB	CP008776	Phosphopantothenoylcysteine synthetase (EC 6.3.2.5)	0.047582	0.897335	120.1	181.5	168.8	170.3	149.6
SP5448_04940		CP008776	Protein:protein lipoyl transferase (EC 2.3.1.200)	0.319807	0.463059	171.1	310.9	351.8	286.6	383.9
SP5448_04945		CP008776	Lipoylation-related NADH-dependent flavin oxidoreductase	0.0241687	0.953921	198.4	323	345.1	259.6	313.9
SP5448_04950		CP008776	Luciferase-like monooxygenase in lipoylation-related cluster	-0.146867	0.735184	229	340.1	318.5	252.6	274.5
SP5448_04955		CP008776	Biotinyl-lipoyl attachment domain protein, GcvH-like	0.0213219	0.953553	297.5	433.2	400.4	371.9	384
SP5448_04960		CP008776	Macro domain protein YmdB, possibly ADP-ribose binding	-0.044264	0.913002	274.1	347.7	328	300.7	310.3
SP5448_04965		CP008776	NAD-dependent protein deacetylase of SIR2 family	-0.159738	0.688037	314.5	363	320.6	289.6	304.9
SP5448_04970	lplA	CP008776	Lipoate-protein ligase A	0.037179	0.923156	260.8	291.5	273.1	279.1	285.1
SP5448_04975	fhs.1	CP008776	Formate--tetrahydrofolate ligase (EC 6.3.4.3)	-0.722	0.0291808	428	519.4	504.5	282.9	301.3
SP5448_04980		CP008776	Cardiolipin synthase, bacterial type ClsA	-1.16108	0.00247572	538.8	747	713.8	289.5	299.6
SP5448_04985	rnhB	CP008776	Anaerobic ribonucleoside-triphosphate reductase (EC 1.17.4.2)	-1.20622	0.00277427	1419.9	2239	2216.4	689.5	999.9
SP5448_04990		CP008776	Transcriptional regulator of pyridoxine metabolism / Pyridoxamine phosphate aminotransferase (EC 2.6.1.54)	-0.0376747	0.918291	26.4	38.2	36.5	34.5	30.4
SP5448_04995		CP008776	Pyridoxal kinase (EC 2.7.1.35)	-1.34122	0.0217589	52.6	69.9	69.7	14.8	40.1
SP5448_05000	pdxK	CP008776	Substrate-specific component PdxU of predicted pyridoxine ECF transporter	-0.671343	0.120081	24.5	35.9	43.5	18.6	23.2
SP5448_05005		CP008776	Bis-ABC ATPase SPy1206	-0.00220231	0.99638	52.5	72.1	70.2	64.8	63.5
SP5448_05010		CP008776	UDP-N-acetylmuramoylpentapeptide-lysine N(6)-alanyltransferase (EC 2.3.2.10)	0.126948	0.748249	11.9	17.7	17.5	22.2	12.9
SP5448_05015	guaA	CP008776	GMP synthase [glutamine-hydrolyzing], amidotransferase subunit (EC 6.3.5.2) / GMP synthase [glutamine-hydrolyzing], ATP pyrophosphatase subunit (EC 6.3.5.2)	-0.585417	0.087388	659.3	1007.4	1039.2	640.7	540.8
SP5448_05020		CP008776	hypothetical protein	0.0967417	0.768704	40.3	50.8	54.3	53.7	49.4
SP5448_05025		CP008776	Transcriptional regulator, GntR family	-0.321578	0.309318	358.3	493.2	505.2	367.5	347.7
SP5448_05030	ylxM	CP008776	Signal recognition particle associated protein	-0.450009	0.159706	296.5	402.8	400.6	246.6	285.9
SP5448_05035	ffh	CP008776	Signal recognition particle protein Ffh	-0.784987	0.0274115	475.3	634.5	666.8	337.2	342
SP5448_05040		CP008776	Pleiotropic regulator of exopolysaccharide synthesis, competence and biofilm formation Ftr, XRE family	-0.37083	0.364458	39.5	63	55.8	48.5	32.7
SP5448_05045	xerS	CP008776	Integrase/recombinase xerD	0.656944	0.15557	46.1	62.5	70	98.5	88
SP5448_05050		CP008776	hypothetical protein	-1.36801	0.00184764	362.7	504	528.8	206.1	152.4
SP5448_05055	citC	CP008776	[Citrate [pro-3S]-lyase] ligase (EC 6.2.1.22)	-1.35438	0.00195354	482.1	690.4	706.1	281.8	205.7
SP5448_05060	oadA1	CP008776	Oxaloacetate decarboxylase alpha chain (EC 4.1.1.3)	4.26909	2.2554e-08	23.9	36	36.7	720.6	547.5
SP5448_05065	citX	CP008776	Citrate lyase holo-[acyl-carrier-protein] synthase (EC 2.7.7.61)	4.40444	2.12321e-08	17.8	25.1	29	600.9	446.5
SP5448_05070	citF	CP008776	Citrate lyase alpha chain (EC 4.1.3.6)	4.43542	3.23388e-08	16.9	24	28.2	607.9	425
SP5448_05075	citE	CP008776	Citrate lyase beta chain (EC 4.1.3.6)	4.26	1.05895e-07	18.6	24.5	26.2	583	356.8
SP5448_05080	citD	CP008776	Citrate lyase gamma chain, acyl carrier protein	4.2401	1.96059e-07	11.4	15	15	352.5	217
SP5448_05085		CP008776	FIG01114213: hypothetical protein	3.3112	8.33049e-05	5	6.3	5.2	87.1	46
SP5448_05090	oadB	CP008776	Oxaloacetate decarboxylase beta chain (EC 4.1.1.3)	3.637	6.97158e-06	12.7	15.7	15.9	213.9	177
SP5448_05095		CP008776	Biotin carboxyl carrier protein of oxaloacetate decarboxylase; Biotin carboxyl carrier protein	3.61473	1.37895e-06	12.9	15.8	12.9	180.2	181.4
SP5448_05100		CP008776	hypothetical protein	3.452	4.00153e-06	9.2	11.5	13.4	124.5	141.4
SP5448_05105		CP008776	Citrate/H+ symporter of CitMHS family	6.07697	1.17111e-08	1.6	2.2	2.6	270.6	160
SP5448_05110	citG	CP008776	Transcriptional regulator, GntR family	1.51969	0.00131046	44.6	64.6	58.8	200.3	128.8
SP5448_05115		CP008776	Triphosphoribosyl-dephospho-CoA synthase (EC 2.4.2.52)	1.5655	0.000663854	49.4	65.6	63.3	220.6	141.2
SP5448_05120		CP008776	Oxaloacetate decarboxylase beta chain (EC 4.1.1.3)	1.88065	0.000207913	34.9	46.3	48.9	226.8	113.8
SP5448_05125		CP008776	Biotin carboxyl carrier protein of oxaloacetate decarboxylase; Biotin carboxyl carrier protein	1.83731	0.000344861	27.8	37.5	37.3	165.5	92.3
SP5448_05130		CP008776	hypothetical protein	1.75554	0.000324467	18.9	19	20.7	86.5	54
SP5448_05135	oadA2	CP008776	Oxaloacetate decarboxylase alpha chain (EC 4.1.1.3)	1.99707	0.00030603	25.3	29.9	28.3	138.4	93.6
SP5448_05140	gid	CP008776	Methylenetetrahydrofolate--tRNA-(uracil-5-)-methyltransferase TrmFO (EC 2.1.1.74)	-2.25623	4.80235e-06	345	456	422.8	84.1	83.9
SP5448_05145	satE	CP008776	hypothetical protein	0.787686	0.0547223	38.8	54	56.9	102.1	72.1
SP5448_05150	satD	CP008776	SatD	0.667259	0.115429	28.2	39.2	41.8	56.4	58.7
SP5448_05155	ddh	CP008776	D-lactate dehydrogenase (EC 1.1.1.28)	0.525696	0.143022	3.4	4.4	5.1	8	5.4
SP5448_05170		CP008776	Transcriptional regulator, LysR family	0.699494	0.202125	2.3	3.6	4.1	7.2	4.8
SP5448_05175		CP008776	DNA topoisomerase I (EC 5.99.1.2)	-0.922731	0.0104465	270.7	391.1	394.5	177.7	187.6
SP5448_05180	smf	CP008776	Rossmann fold nucleotide-binding protein Smf possibly involved in DNA uptake	0.395637	0.332457	4.8	5.7	6	10.2	5.4
SP5448_05185	rnhB	CP008776	Ribonuclease HII (EC 3.1.26.4)	-0.430833	0.240728	134.9	186.3	192.8	137.2	114.4
SP5448_05190	rbgA	CP008776	LSU ribosomal maturation GTPase RbgA (B. subtilis YlqF)	-0.282924	0.386861	108.2	160.2	161.5	108	123.8
SP5448_05195		CP008776	hypothetical protein	-4.86011	9.79437e-09	3185	4370.1	4469.5	129.2	142
SP5448_05200		CP008776	Hemolysin III	-4.23059	3.17229e-08	3296	4547.2	4537.5	242	193.7
SP5448_05205		CP008776	Transcription regulator [contains diacylglycerol kinase catalytic domain]	-3.66285	1.01489e-07	3338.2	4544.6	4876.3	360.5	303
SP5448_05210		CP008776	hypothetical protein	1.17944	0.0328943	1240.5	2104.6	2458.1	3194.3	5549.2
SP5448_05220		CP008776	Uncharacterized protein YaeR with similarity to glyoxylase family	-0.543094	0.113018	107.2	150	158	104.3	83.5
SP5448_05225		CP008776	Sortase A, LPXTG specific	-0.97703	0.00571192	714.2	891.2	866.6	457	378.9
SP5448_05230	gyrA	CP008776	DNA gyrase subunit A (EC 5.99.1.3)	-0.679038	0.0547072	642.6	856.3	878.6	502.3	477.7
SP5448_05235	ldh	CP008776	L-lactate dehydrogenase (EC 1.1.1.27)	-0.10707	0.750623	870.7	1236.6	1273.6	1138.3	934.7
SP5448_05240	nox	CP008776	NADH peroxidase (EC 1.11.1.1)	-0.369832	0.284832	1341.7	1777.8	1907.9	1470.1	1118.3
SP5448_05245		CP008776	Heterodimeric efflux ABC transporter, permease/ATP-binding subunit 2	-0.745309	0.0251672	194.8	277.9	283.3	141.9	154
SP5448_05250		CP008776	Heterodimeric efflux ABC transporter, permease/ATP-binding subunit 1	-0.926348	0.0088246	255.6	372.9	383.7	175.9	172.5
SP5448_05255		CP008776	Pneumococcal vaccine antigen A homolog	-0.941641	0.00960892	312.9	445.1	440.7	217.9	192.7
SP5448_05260		CP008776	Pseudouridylate synthases, 23S RNA-specific	-0.973394	0.00737115	341.5	488.8	506.6	248	200.7
SP5448_05265	glyA	CP008776	Serine hydroxymethyltransferase (EC 2.1.2.1)	-0.764889	0.0296531	322.7	470.7	509.7	265.1	236.6
SP5448_05270		CP008776	Acetyltransferase, GNAT family	-0.973701	0.00880463	338.6	518.5	533.9	240.2	221.8
SP5448_05275		CP008776	Threonylcarbamoyl-AMP synthase (EC 2.7.7.87)	-1.15425	0.00287817	343.6	500.5	484.4	208.4	183.7
SP5448_05280	hemK	CP008776	Peptide chain release factor N(5)-glutamine methyltransferase (EC 2.1.1.297)	-1.4032	0.00142135	336.3	512.6	503.7	171	162.7
SP5448_05285	prfA	CP008776	Peptide chain release factor 1	-1.15131	0.00669696	256	383.4	430.6	152.1	160.6
SP5448_05290	tdk2	CP008776	Thymidine kinase (EC 2.7.1.21)	-1.14562	0.00862929	294.5	439.2	494.2	164.1	197.8
SP5448_05295		CP008776	2-hydroxymuconate tautomerase-like protein	-0.595104	0.110663	100.1	130.7	116.8	72.3	79.7
SP5448_05300	apbE	CP008776	FAD:protein FMN transferase (EC 2.7.1.180)	-0.593709	0.0820567	67.9	97.9	98.4	58.9	55.5
SP5448_05305		CP008776	Xanthine permease	-2.02232	0.000316214	133.9	221.4	216	53.3	37.9
SP5448_05310	xpt	CP008776	Xanthine phosphoribosyltransferase (EC 2.4.2.22)	-1.68104	0.00211402	90.9	148.8	144.7	47.8	30.7
SP5448_05315	guaC	CP008776	GMP reductase (EC 1.7.1.7)	-1.15569	0.00155889	39.1	47.9	48.2	17.4	22.1
SP5448_05320		CP008776	Glycine betaine ABC transport system, permease protein OpuAB / Glycine betaine ABC transport system, glycine betaine-binding protein OpuAC	-0.866231	0.0250366	180.6	310.6	312.8	141.9	142.3
SP5448_05325	proV	CP008776	Glycine betaine ABC transport system, ATP-binding protein OpuAA (EC 3.6.3.32)	-0.68196	0.0674468	123.1	219.1	220.8	106.3	119.3
SP5448_05330		CP008776	Na+-driven multidrug efflux pump	-0.771324	0.0701008	149.5	310.2	347.4	130	167.6
SP5448_05340	pta	CP008776	Phosphate acetyltransferase (EC 2.3.1.8)	0.828555	0.0189244	433.9	636.7	657.6	939.4	1078.6
SP5448_05345		CP008776	Similar to ribosomal large subunit pseudouridine synthase D, Bacillus subtilis YjbO type	-0.490869	0.157168	145.9	198.2	193.2	137.4	115.5
SP5448_05350	ppnK	CP008776	NAD kinase (EC 2.7.1.23)	-1.10393	0.00319155	356.6	490.2	500.5	215.4	197.1
SP5448_05355		CP008776	GTP pyrophosphokinase (EC 2.7.6.5)	-1.19953	0.00205923	497.7	666.4	671.9	241.9	286.8
SP5448_05360		CP008776	Adenylate cyclase (EC 4.6.1.1)	-0.26354	0.431357	67	96	92.9	82	59.7
SP5448_05365		CP008776	Ribose-phosphate pyrophosphokinase (EC 2.7.6.1)	-0.881658	0.0127656	549	808.6	847.1	407.3	375.9
SP5448_05370	nifS2	CP008776	Cysteine desulfurase (EC 2.8.1.7)	-0.859892	0.0146609	547.5	785.3	801.3	414.9	358.8
SP5448_05375		CP008776	FIG01114333: hypothetical protein	-0.449024	0.214536	259.7	413	368.8	312.4	198.9
SP5448_05380		CP008776	Redox-sensing transcriptional repressor Rex	-0.206374	0.56169	470.4	684	731.8	645.9	443.3
SP5448_05385		CP008776	Glutamine amidotransferase, class I	-1.14461	0.00306189	247.9	351	351.9	158.1	125.7
SP5448_05390	radC	CP008776	UPF0758 family protein	-0.86657	0.0146462	83	117.7	113.8	59.1	53.8
SP5448_05395		CP008776	UPF0118 membrane protein SPy1117	-0.907226	0.01385	288.7	400.1	397.1	188.1	192.8
SP5448_05405		CP008776	Lipase/Acylhydrolase family protein	-1.07567	0.0132286	101.9	179.5	194.4	75.9	68.1
SP5448_05410		CP008776	Voltage-gated H(+)/2Cl(-) exchange transporter ClcA	-0.477888	0.183139	83.9	125.7	130	81.2	77.8
SP5448_05415		CP008776	Class B acid phosphatase precursor (EC 3.1.3.2)	3.18872	1.08325e-06	60.3	84	87.4	908.1	544
SP5448_05420		CP008776	Zn-dependent alcohol dehydrogenases and related dehydrogenases	5.34908	1.24954e-08	2.2	3.5	4.3	212	139
SP5448_05425		CP008776	NADP-dependent malic enzyme (EC 1.1.1.40)	7.70725	6.04217e-10	3.7	4.3	5.5	1257.8	1031.3
SP5448_05430	malP	CP008776	L-malate or citrate/H+ symporter CimH (TC 2.A.24.2.4)	7.58585	4.49121e-10	4.5	6.1	7.3	1341.4	1305.6
SP5448_05435	dpiB	CP008776	Two-component sensor histidine kinase, malate (EC 2.7.3.-)	2.70801	9.25296e-07	14.1	19.1	18.5	123.4	111.5
SP5448_05440	dpiA	CP008776	Two-component response regulator, malate (EC 2.7.3.-)	3.16296	3.04291e-07	10.3	14.1	14	143.1	103.4
SP5448_05445		CP008776	Spermidine/putrescine import ABC transporter substrate-binding protein PotD (TC 3.A.1.11.1)	-0.400161	0.253125	128.8	176.1	175.3	155.2	92.5
SP5448_05450	potC	CP008776	Spermidine/putrescine import ABC transporter permease protein PotC (TC 3.A.1.11.1)	-0.356551	0.335668	109.4	151.7	157.2	133.1	86.5
SP5448_05455	potB	CP008776	Spermidine/putrescine import ABC transporter permease protein PotB (TC 3.A.1.11.1)	-0.246592	0.457344	120.4	182.2	173.8	151.6	114.1
SP5448_05460	potA	CP008776	Spermidine/putrescine import ABC transporter ATP-binding protein PotA (TC 3.A.1.11.1)	-0.347972	0.292277	143.2	201	199.8	160.9	122.8
SP5448_05465	murB	CP008776	UDP-N-acetylenolpyruvoylglucosamine reductase (EC 1.3.1.98)	-0.338822	0.294148	141.6	202	199.4	154.5	128.8
SP5448_05470	folK	CP008776	2-amino-4-hydroxy-6-hydroxymethyldihydropteridine pyrophosphokinase (EC 2.7.6.3)	-1.67095	0.000136891	1296.5	1669.8	1588.2	548	408.8
SP5448_05475	folQ	CP008776	Dihydroneopterin aldolase (EC 4.1.2.25)	-1.92211	3.86357e-05	1312.4	1782.8	1742.1	439.1	403.2
SP5448_05480	folP	CP008776	Dihydropteroate synthase (EC 2.5.1.15)	-1.89877	2.35415e-05	1575.3	1936.5	1931.6	499.2	468.6
SP5448_05485	folE	CP008776	GTP cyclohydrolase I (EC 3.5.4.16) type 1	-1.82454	5.95648e-05	1809	2399.1	2362.1	653.1	574.6
SP5448_05490	folC.1	CP008776	Dihydrofolate synthase (EC 6.3.2.12) @ Folylpolyglutamate synthase (EC 6.3.2.17)	-2.41254	6.33189e-06	4264.9	5887.2	6312.9	987.4	1044.8
SP5448_05495		CP008776	Putative polysaccharide deacetylase YxkH	0.626683	0.0820567	158.9	206.3	201	331.1	254.1
SP5448_05500	dacA1	CP008776	D-alanyl-D-alanine carboxypeptidase (EC 3.4.16.4)	-0.733759	0.0475892	123.7	190.5	194.6	101.3	97.8
SP5448_05505		CP008776	Integrase	-1.05967	0.0194397	122.5	243.2	297.9	98.5	99.1
SP5448_05510		CP008776	Integrase	-1.35462	0.003603	137.3	260.8	308.9	85	88.1
SP5448_05515		CP008776	Integrase	-1.30936	0.00829096	124	247.8	309	68.4	105.2
SP5448_05520		CP008776	Phage integrase	-1.47853	0.00272909	176.3	306.8	349.3	80.2	112.4
SP5448_05530		CP008776	Transcriptional regulator, Xre family	0.136377	0.676559	13.2	17.3	20.7	17.7	19.5
SP5448_05535	srtG	CP008776	Lantibiotic transport permease protein	0.0451918	0.952219	10.7	14.6	13.6	10.8	16.3
SP5448_05540	srtE	CP008776	Lantibiotic transport permease protein	-0.117105	0.724408	9.9	11.8	12.7	9.2	11.9
SP5448_05545	srtF	CP008776	Lantibiotic transport ATP-binding protein srtF	-0.377931	0.385004	15.2	22.4	21.3	15.3	14
SP5448_05550	srtT	CP008776	Subtilin transport ATP-binding protein spaT	-0.266477	0.542678	15.2	19.1	20.2	15.2	14.5
SP5448_05555	srtA	CP008776	hypothetical protein	0.292516	0.550503	8.1	14.9	17.6	22.9	11.2
SP5448_05560	srtK	CP008776	Two-component sensor histidine kinase, Nisin biosynthesis sensor NisK (EC 2.7.3.-)	-1.53026	0.000783943	79.6	115.7	112.2	37.5	31.5
SP5448_05565	srtR	CP008776	hypothetical protein	-1.79911	0.00017744	124.4	177	171.3	45.3	42.8
SP5448_05570	srtI	CP008776	Protein involved in lantibiotic (srt) production / Tn5252, relaxase	1.19007	0.0450244	0.4	1.1	1	4.6	2
SP5448_05580		CP008776	DNA-cytosine methyltransferase (EC 2.1.1.37)	2.33657	0.00104057	0.2	0.9	0.6	10.8	4.2
SP5448_05595	rplL	CP008776	LSU ribosomal protein L7p/L12p (P1/P2)	-0.570336	0.173521	5156.7	7479.3	8598	6572.6	3305.5
SP5448_05600	rplJ	CP008776	LSU ribosomal protein L10p (P0)	-0.925981	0.0190906	4602.4	6349.2	6498.4	3913.6	2337.7
SP5448_05605	trmE	CP008776	tRNA-5-carboxymethylaminomethyl-2-thiouridine(34) synthesis protein MnmE	1.57572	0.000258525	37	49.1	48.2	138.5	130.5
SP5448_05610		CP008776	Putative Xaa-His dipeptidase	-1.56547	0.000226823	1009.3	1363.1	1372.1	483	359.8
SP5448_05615		CP008776	Oxygen-insensitive NAD(P)H nitroreductase (EC 1.-.-.-) / Dihydropteridine reductase (EC 1.5.1.34)	-1.34884	0.00102924	763.1	1025.8	1009.7	430.7	304.9
SP5448_05620	uvrC	CP008776	Excinuclease ABC subunit C	-0.764113	0.0455495	296	389.9	378	246.3	173.7
SP5448_05625	gabD	CP008776	Succinate-semialdehyde dehydrogenase [NAD] (EC 1.2.1.24); Succinate-semialdehyde dehydrogenase [NADP+] (EC 1.2.1.79)	0.058944	0.894884	148.4	201.1	194.1	206.2	169.9
SP5448_05630		CP008776	Pyrimidine 5'-nucleotidase YjjG (EC 3.1.3.5)	-0.996319	0.0146609	105.7	153.3	156.7	63	73.2
SP5448_05635		CP008776	Acetyltransferase	-1.07156	0.00286064	119.2	155.6	167.5	67.5	70.3
SP5448_05645		CP008776	Ferric iron ABC transporter, iron-binding protein	0.622111	0.100377	84.6	118.8	123.2	136.8	200.9
SP5448_05650		CP008776	Two-component response regulator, associated with ferric iron transporter, SPy1062 homolog	0.70511	0.0546817	68.7	92.9	98.4	118.8	165.7
SP5448_05655		CP008776	Two-component sensor kinase, associated with ferric iron transporter, SPy1061 homolog	0.944746	0.0119808	74.9	98.7	102.9	149	209.5
SP5448_05660	ptsD	CP008776	PTS system, mannose/fructose/sorbose family, IID component	3.89075	4.11874e-07	120.2	152.6	251	2118.9	2907.2
SP5448_05665	ptsC	CP008776	PTS system, mannose/fructose/sorbose family, IIC component	3.80831	4.68934e-07	121.6	154.7	258.5	2035.3	2798.8
SP5448_05670	ptsB	CP008776	PTS system, mannose/fructose/sorbose family, IIB component	3.35559	1.99531e-06	196	235.2	345.3	2112.6	3160.9
SP5448_05675		CP008776	PTS system, mannose/fructose/sorbose family, IIA component	2.59271	6.1198e-06	243.8	230.4	257	1087.3	1997.6
SP5448_05680		CP008776	Putative membrane protein YeiH	-0.850549	0.0181731	165	247.7	236.8	112.8	122.9
SP5448_05685	msrB	CP008776	Peptide-methionine (R)-S-oxide reductase MsrB (EC 1.8.4.12)	-1.56213	0.000795433	88.1	148.4	160.1	47.1	38.7
SP5448_05690		CP008776	Collagen-like surface protein	-0.881313	0.0192809	551.9	735	773.4	419.9	323.2
SP5448_05695	lepA	CP008776	Translation elongation factor LepA	-0.560487	0.103923	467.9	631.2	669.7	463.1	336.5
SP5448_05700		CP008776	Nucleoside diphosphate kinase (EC 2.7.4.6)	1.12405	0.00306905	66.8	98.4	108.3	210.4	182.1
SP5448_05705		CP008776	Nucleoside diphosphate kinase (EC 2.7.4.6)	0.479221	0.185883	148	201.9	188.9	244.5	252.8
SP5448_05710		CP008776	CRISPR-associated protein, Csn2 family	0.213604	0.556576	18.4	33	31.6	33.2	29.4
SP5448_05715		CP008776	CRISPR-associated protein Cas2	0.20788	0.533584	29.5	44.2	42.1	51.7	37.5
SP5448_05720		CP008776	CRISPR-associated protein Cas1	0.637564	0.0752034	21.2	28.2	29.3	50.4	33.4
SP5448_05725		CP008776	CRISPR-associated endonuclease Cas9	1.31767	0.00222604	12.8	17.3	17.4	51.2	32.1
SP5448_05730		CP008776	Integral membrane protein	-1.3779	0.00070792	266.9	391.4	365.1	140.1	118.6
SP5448_05735		CP008776	Hypothetical NagD-like phosphatase	-1.24579	0.000930421	259.9	352.7	328.4	134.9	126.4
SP5448_05740		CP008776	Acyl-ACP thioesterase	-1.53519	0.000183712	210.4	296.4	263.4	89.3	84.9
SP5448_05745	hemN	CP008776	Oxygen-independent coproporphyrinogen-III oxidase-like protein YggW	-1.59168	0.00018623	251	358.3	350.3	101.1	107.2
SP5448_05750		CP008776	hypothetical protein	-1.88939	0.0001369	88.3	134.6	120.8	36.7	24
SP5448_05755	femD	CP008776	Phosphoglucosamine mutase (EC 5.4.2.10)	-1.21325	0.00211762	826.9	1163.9	1228	518	400.5
SP5448_05760		CP008776	Uncharacterized secreted protein associated with spyDAC	-1.1481	0.00235698	259.5	351.2	350.9	144.6	140.8
SP5448_05765		CP008776	Diadenylate cyclase spyDAC; Bacterial checkpoint controller DisA with nucleotide-binding domain	-0.944307	0.0114279	239.3	323.3	330.9	144.9	160.9
SP5448_05770		CP008776	proposed amino acid ligase found clustered with an amidotransferase	-0.952295	0.00943902	208.1	307	298.9	162.6	116.6
SP5448_05775		CP008776	Putative amidotransferase similar to cobyric acid synthase	-0.682438	0.0819289	221.4	340.1	350.6	238	144
SP5448_05780	lplB	CP008776	Lipoate-protein ligase A	-0.846716	0.0370361	196.9	281.1	288.9	158	123.4
SP5448_05785	hylA	CP008776	Hyaluronate lyase precursor (EC 4.2.2.1)	-0.135733	0.730848	78	116.4	117.1	119.4	72.1
SP5448_05790	acoL	CP008776	Lipoate carrier protein / Dihydrolipoamide dehydrogenase of pyruvate dehydrogenase complex (EC 1.8.1.4)	-1.71595	0.000754397	1721.5	2121.2	2061.4	614.7	577.6
SP5448_05795		CP008776	hypothetical protein	-1.58855	0.000677248	800.9	1239.3	1254.8	398.6	319.9
SP5448_05800	acoC	CP008776	Dihydrolipoamide acetyltransferase component of pyruvate dehydrogenase complex (EC 2.3.1.12)	-1.93461	0.000498583	1732.6	2332.3	2256.1	556.6	535.1
SP5448_05805	acoB	CP008776	Pyruvate dehydrogenase E1 component beta subunit (EC 1.2.4.1)	-1.9609	0.000330459	1681.3	2444.7	2394.3	541.7	557.9
SP5448_05810	acoA	CP008776	Pyruvate dehydrogenase E1 component alpha subunit (EC 1.2.4.1)	-1.99842	0.000499398	1321.5	2036.4	2031.3	377.3	513.4
SP5448_05815		CP008776	Bis-ABC ATPase YheS	-1.13755	0.00291158	297.1	424.9	431.9	176.2	167.5
SP5448_05820		CP008776	hypothetical protein	-2.11554	3.67045e-05	361.4	499.6	517.8	112.3	96.2
SP5448_05825	estA	CP008776	Tributyrin esterase	-1.9992	6.33882e-05	415	567.8	586.7	123.5	133.9
SP5448_05830		CP008776	Ribonuclease J2 (endoribonuclease in RNA processing)	-1.2111	0.00221996	943.9	1294.8	1359.5	496.8	525.7
SP5448_05835		CP008776	ABC transporter, ATP-binding protein (cluster 15, trp?)	-0.848372	0.0474238	64.8	80.5	80.8	44.3	38.3
SP5448_05840		CP008776	ABC transporter, permease protein (cluster 15, trp?)	-0.7641	0.0994789	43	60.3	58.2	30.5	31.4
SP5448_05850		CP008776	ABC transporter, substrate-binding protein (cluster 15, trp?)	-0.165349	0.724477	32.9	44	43.3	34.3	36.4
SP5448_05855	fbp	CP008776	Fibronectin/fibrinogen-binding protein	-0.19897	0.558075	139.2	197.2	206.2	160.9	149.6
SP5448_05860		CP008776	TPR-repeat-containing protein	-1.44439	0.000828741	373.1	523.2	538.4	208.8	142.9
SP5448_05865		CP008776	UPF0118 membrane protein YubA	-1.39717	0.000880845	310.8	445.1	438.9	163.2	135.3
SP5448_05870		CP008776	Mutator MutT protein (7,8-dihydro-8-oxoguanine-triphosphatase) (EC 3.6.1.-)	-1.22108	0.00218021	290.1	401.8	413.6	161.4	149.9
SP5448_05875	cpsFQ	CP008776	dTDP-glucose 4,6-dehydratase (EC 4.2.1.46)	-1.38552	0.000783082	1806.3	2546.4	2516.7	977.4	765.9
SP5448_05880	cpsFP	CP008776	dTDP-4-dehydrorhamnose 3,5-epimerase (EC 5.1.3.13)	-1.4561	0.000608353	1589.5	2210.2	2272.4	826	641.3
SP5448_05885	cpsFO	CP008776	Glucose-1-phosphate thymidylyltransferase (EC 2.7.7.24)	-1.53655	0.000244826	1923.1	2437.6	2396.4	814.6	730.4
SP5448_05890		CP008776	Glycine/D-amino acid oxidases family	-1.2627	0.00191518	166.2	227.5	228	97	74.3
SP5448_05895		CP008776	GTP cyclohydrolase 1 type 2 homolog YbgI	-1.19914	0.00334261	233	312.5	295.7	140.4	103.6
SP5448_05900		CP008776	tRNA (adenine(22)-N(1))-methyltransferase (EC 2.1.1.217)	-0.646655	0.0653773	137.3	188.5	196.6	125.4	95.6
SP5448_05905	nth	CP008776	Endonuclease III (EC 4.2.99.18)	-0.936147	0.0144964	363.7	545.7	582.4	293.6	220
SP5448_05910	dnaD	CP008776	Chromosome replication initiation protein DnaD	-1.05353	0.00605721	540.7	791	799.9	361.9	312.8
SP5448_05915	apt	CP008776	Adenine phosphoribosyltransferase (EC 2.4.2.7)	-1.07937	0.00341404	669.4	991.4	1002.6	391.7	434.7
SP5448_05920	recJ	CP008776	Single-stranded-DNA-specific exonuclease RecJ	-1.68606	0.000363503	175.2	260.5	265.3	88.2	56.6
SP5448_05925		CP008776	Short-chain dehydrogenase	-1.51428	0.000767674	324.7	457.1	478.2	181.1	114.9
SP5448_05930	elaC	CP008776	Ribonuclease Z (EC 3.1.26.11)	-1.28915	0.00303969	257.1	356.8	362.9	159.2	107.8
SP5448_05935		CP008776	Cystathionine beta-lyase (EC 4.4.1.8) (EC 4.4.1.1)	-0.944261	0.0146035	218.4	305.6	309.3	171.8	117.5
SP5448_05940	hflX	CP008776	Ribosome LSU-associated GTP-binding protein HflX	-0.952466	0.0205705	259.2	364.3	361.7	188.6	148.2
SP5448_05945	miaA	CP008776	tRNA dimethylallyltransferase (EC 2.5.1.75)	-0.125095	0.701812	61.6	78	73.3	70.2	59.6
SP5448_05955		CP008776	Exfoliative toxin A	0.00326556	0.995566	106.5	145	147.8	154.3	112.9
SP5448_05960		CP008776	Glutathione S-transferase domain protein (class beta)	-1.21277	0.0383814	51.2	83.2	81.2	37.7	23.4
SP5448_05965		CP008776	Rhodanese domain protein UPF0176, Firmicutes subgroup	-2.14939	0.000280937	403.4	656.9	638.4	110.3	139.2
SP5448_05970		CP008776	FIG015049: hypothetical protein	-2.62566	8.19105e-05	414.2	691	658.9	82.9	102.2
SP5448_05980	rpsA	CP008776	SSU ribosomal protein S1p	-0.0589002	0.874644	4178.8	6071.3	6491.3	5255.7	5268.4
SP5448_05995		CP008776	hypothetical protein	-1.00447	0.00827927	328.5	486.7	557.8	209.6	235.5
SP5448_06000	bcaT	CP008776	Branched-chain amino acid aminotransferase (EC 2.6.1.42)	-1.45878	0.000499635	379.9	497.9	480.3	174.7	151.9
SP5448_06005	parC	CP008776	DNA topoisomerase IV subunit A (EC 5.99.1.3)	-1.21145	0.00717388	371.3	542.7	531.4	299.2	139.6
SP5448_06010	parE	CP008776	DNA topoisomerase IV subunit B (EC 5.99.1.3)	-1.25637	0.00166811	339.2	475.3	463.7	203.4	151.8
SP5448_06015		CP008776	Acyl-phosphate:glycerol-3-phosphate O-acyltransferase PlsY (EC 2.3.1.n3)	0.0747954	0.826507	171.5	230.5	224.1	215.2	220.8
SP5448_06020	pyrC	CP008776	Dihydroorotase (EC 3.5.2.3)	-0.577581	0.112694	143.2	193.7	196.8	128.7	107.6
SP5448_06025	ung	CP008776	Uracil-DNA glycosylase, family 1 (EC 3.2.2.27)	-0.554001	0.0758941	155.4	194.4	179.5	120.4	118.4
SP5448_06030		CP008776	ABC transporter, permease protein YckA (cluster 3, basic aa/glutamine/opines)	-1.77526	0.000226823	245.6	372.1	363	113.7	76.3
SP5448_06035		CP008776	ABC transporter, substrate-binding protein YckB (cluster 3, basic aa/glutamine/opines)	-1.51314	0.00056042	228.7	360.9	349.6	117.7	96.9
SP5448_06040	amiC	CP008776	6-aminohexanoate-cyclic-dimer hydrolase (EC 3.5.2.12)	-0.299168	0.401468	41.3	57.1	56.2	50.7	33.5
SP5448_06045	pyrE	CP008776	Orotate phosphoribosyltransferase (EC 2.4.2.10)	1.44728	0.00151994	6	9.2	9.4	32.7	17.2
SP5448_06050	pyrF	CP008776	Orotidine 5'-phosphate decarboxylase (EC 4.1.1.23)	1.64969	0.000554783	6.7	8.8	8.4	37.6	19.2
SP5448_06055		CP008776	hypothetical protein	-0.22539	0.568254	306.5	477.3	501.5	384.7	333
SP5448_06060	cpsY	CP008776	Methionine biosynthesis and transport regulator MtaR, LysR family	-0.74254	0.0296227	196.2	267.3	253.9	154	129.6
SP5448_06065	cpsX	CP008776	Histidine protein kinase	0.555508	0.0898677	185.6	255.3	271.7	381.2	312.1
SP5448_06070	deoD	CP008776	Purine nucleoside phosphorylase (EC 2.4.2.1)	0.638555	0.0446089	505.4	652.9	689	1057.8	854.4
SP5448_06075	punA	CP008776	Purine nucleoside phosphorylase (EC 2.4.2.1) @ N-Ribosylnicotinamide phosphorylase (EC 2.4.2.1)	0.626845	0.0526439	645.2	872.4	906.7	1343.4	1134.6
SP5448_06080	arsC	CP008776	Arsenate reductase (EC 1.20.4.1) glutaredoxin-coupled, glutaredoxin-like family	0.639505	0.0541027	626.5	861.9	898.8	1385.4	1082.8
SP5448_06085	deoB	CP008776	Phosphopentomutase (EC 5.4.2.7)	0.442647	0.163368	645.3	888.7	894.8	1147.9	1032.1
SP5448_06090	rpiA	CP008776	Ribose-5-phosphate isomerase A (EC 5.3.1.6)	-0.378321	0.270985	619	867.2	915.5	561.3	656.2
SP5448_06095	clpL	CP008776	ClpE-like protein	0.62386	0.142438	335.7	524	534.8	567.7	866.6
SP5448_06100		CP008776	hypothetical protein	-0.594334	0.0729124	363.6	511.9	511.1	309.6	294.6
SP5448_06105	engB	CP008776	GTP-binding protein EngB	-2.20353	2.63631e-05	1054.3	1489.6	1492.3	361.2	229
SP5448_06110	clpX	CP008776	ATP-dependent Clp protease ATP-binding subunit ClpX	-1.68298	0.000339761	700.3	993.6	1012	344.3	221.8
SP5448_06115		CP008776	Uncharacterized protein SPy0884	-1.09316	0.0198847	243.2	347.9	337.8	184.1	110.7
SP5448_06120	dyr	CP008776	Dihydrofolate reductase (EC 1.5.1.3)	-1.47914	0.000365671	585.5	782.1	776.9	278.6	230.7
SP5448_06125	thyA	CP008776	Thymidylate synthase (EC 2.1.1.45)	-1.5141	0.000226992	314.6	405.7	408.5	138.8	122.1
SP5448_06130	mvaS.1	CP008776	Hydroxymethylglutaryl-CoA synthase (EC 2.3.3.10)	-1.76764	0.000175269	407.8	573	578.3	161.3	139.5
SP5448_06135		CP008776	Hydroxymethylglutaryl-CoA reductase (EC 1.1.1.34)	-1.83023	0.000311942	429	612.5	604.7	192.8	119.2
SP5448_06140		CP008776	Isopentenyl-diphosphate delta-isomerase, FMN-dependent (EC 5.3.3.2)	-1.02937	0.00573669	250.1	361.8	356.9	175.2	138
SP5448_06145	mvaK2	CP008776	Phosphomevalonate kinase (EC 2.7.4.2)	-0.788617	0.0218657	196.6	285	270.7	156.5	130.4
SP5448_06150	mvaD	CP008776	Diphosphomevalonate decarboxylase (EC 4.1.1.33)	-0.559015	0.0941085	189.8	283.9	279.5	183.2	152.8
SP5448_06155	mvaK1	CP008776	Mevalonate kinase (EC 2.7.1.36)	-0.575285	0.0762681	194.6	277.5	284	166.7	166.1
SP5448_06160	sptS	CP008776	Two-component system sensor histidine kinase	0.287126	0.396311	232.4	342.7	356.3	411	337.5
SP5448_06165	sptR	CP008776	Two-component transcriptional response regulator, LuxR family	-0.157099	0.619007	260.3	347.4	356.1	295.9	274.9
SP5448_06170		CP008776	GTP pyrophosphokinase (EC 2.7.6.5)	-0.457257	0.153794	296.7	390.6	380.8	246.9	267.8
SP5448_06175		CP008776	5'-nucleotidase (EC 3.1.3.5)	0.579114	0.145451	58.2	88.3	90.8	120.1	112.7
SP5448_06180	fms	CP008776	Peptide deformylase (EC 3.5.1.88)	-0.956712	0.0101908	241.1	374.4	388.6	159.7	177.1
SP5448_06185		CP008776	hypothetical protein	0.93027	0.151143	5.5	8.1	11.3	15.6	16.8
SP5448_06190		CP008776	Bis-ABC ATPase Uup	0.0416047	0.902393	153.7	222.7	221	228.4	178.8
SP5448_06195	papS	CP008776	CCA tRNA nucleotidyltransferase (EC 2.7.7.72)	0.307652	0.366712	136.4	194	197.1	253.6	182
SP5448_06200		CP008776	DegV family protein	-0.0424518	0.902187	599	861.9	914.1	774	738.3
SP5448_06205		CP008776	Hypothetical protein SP1558	0.0188898	0.955996	515	685.6	723.5	638.4	647.4
SP5448_06210		CP008776	hypothetical protein	-0.151959	0.847246	3.6	5.9	6.4	8.3	2.3
SP5448_06220	mac	CP008776	Immunoglobulin G-endopeptidase (IdeS) / Mac/ Secreted immunoglobulin binding protein (Sib38)	1.23515	0.00909929	2.4	3.9	2.9	9.1	7.8
SP5448_06225		CP008776		0.740583	0.298051	0.3	0.1	0.3	1.3	0.9
SP5448_06230		CP008776	Transposase	1.57227	0.0018825	2.5	3	2	13	6.7
SP5448_06235	mur1.2	CP008776	Peptidoglycan hydrolase, Autolysin2 (EC 3.5.1.28)	0.957987	0.00737115	411.4	511.6	478.5	782.9	1045.5
SP5448_06240	mur1.1	CP008776	Peptidoglycan hydrolase, Autolysin1 (EC 3.5.1.28)	-1.14805	0.00373049	66.9	88.3	90	35.3	36.7
SP5448_06245	fruA	CP008776	PTS system, fructose-specific IIA component (EC 2.7.1.202) / PTS system, fructose-specific IIB component (EC 2.7.1.202) / PTS system, fructose-specific IIC component	-0.312602	0.486315	486.7	634	719.5	374.9	633.5
SP5448_06250	fruB	CP008776	1-phosphofructokinase (EC 2.7.1.56)	-0.236755	0.555848	335.9	439.1	497.1	289.7	435.1
SP5448_06255	fruR	CP008776	Transcriptional repressor of the fructose operon, DeoR family	-0.149616	0.716458	317.6	379.1	395.3	288.3	370
SP5448_06260	apbA	CP008776	2-dehydropantoate 2-reductase (EC 1.1.1.169)	0.240107	0.551921	411.4	591.1	639.6	882.4	457.4
SP5448_06265		CP008776	Membrane protein	-0.178051	0.610286	315.6	426.9	458.2	439.5	277.5
SP5448_06270	trxB	CP008776	Thioredoxin reductase (EC 1.8.1.9)	-1.39343	0.00139277	150.6	205.3	209.3	81.5	60.6
SP5448_06275	trmD	CP008776	tRNA (guanine(37)-N(1))-methyltransferase (EC 2.1.1.228)	-1.27746	0.00135236	183.8	230.1	222.7	90.8	82.5
SP5448_06280	rimM	CP008776	16S rRNA processing protein RimM	-0.995878	0.00511772	242.9	316	289	138.9	141.9
SP5448_06285		CP008776	Transcriptional regulator, AcrR family	-0.14342	0.695171	32.5	40.4	48	44.1	29.3
SP5448_06290	czcD	CP008776	Cobalt/zinc/cadmium resistance protein CzcD	0.731687	0.212253	7.3	9.8	10.4	26.8	9.1
SP5448_06295		CP008776	hypothetical protein	3.86052	2.29423e-05	13.8	15.2	14.7	511.9	98
SP5448_06300		CP008776	Cell surface protein	3.7535	8.6288e-06	9.6	13.7	14.5	345.7	93.7
SP5448_06305		CP008776	KH domain RNA binding protein YlqC	-0.0604386	0.880999	961	1456.4	1889.7	1492.2	1178.6
SP5448_06310	rpsP	CP008776	SSU ribosomal protein S16p	-0.235033	0.487622	1672.4	2282.9	2319.1	1916.5	1612
SP5448_06315		CP008776	membrane-anchoring domain / Glycerophosphoryl diester phosphodiesterase (EC 3.1.4.46)	0.496562	0.185883	68.5	109.4	105.2	159.1	107.4
SP5448_06320		CP008776	ABC-type antimicrobial peptide transport system, permease component	0.525442	0.183947	95.1	150.2	160	231.5	156
SP5448_06325		CP008776	ABC-type antimicrobial peptide transport system, ATPase component	0.387517	0.291489	103.3	157.4	163.2	218.2	150.9
SP5448_06330		CP008776	ABC transporter, RND-adapter-like protein	0.214213	0.555848	92	126.6	128.2	149.7	117.7
SP5448_06335	carB	CP008776	Carbamoyl-phosphate synthase large chain (EC 6.3.5.5)	-0.0539284	0.894884	57.3	85.5	88.1	102.1	51.8
SP5448_06340	carA	CP008776	Carbamoyl-phosphate synthase small chain (EC 6.3.5.5)	0.161649	0.705857	60.4	84.9	89.2	124.1	59.9
SP5448_06345	pyrB	CP008776	Aspartate carbamoyltransferase (EC 2.1.3.2)	0.0522245	0.897641	52.3	75.3	78.3	100.8	48.7
SP5448_06350	pyrP	CP008776	Uracil permease @ Uracil:proton symporter UraA	0.125872	0.766734	41.8	57.9	62.2	83.2	40.6
SP5448_06355	pyrR	CP008776	Pyrimidine operon regulatory protein PyrR	-0.0786256	0.849132	48	68.6	72.5	83.6	41.1
SP5448_06360		CP008776	LSU rRNA pseudouridine(1911/1915/1917) synthase (EC 5.4.99.23)	-1.28002	0.00178555	301.2	429.3	449.8	167	151.3
SP5448_06365	lsp	CP008776	Lipoprotein signal peptidase (EC 3.4.23.36)	-1.24351	0.00270996	206.6	324.7	309.2	120.7	110.4
SP5448_06370		CP008776	Cysteine and methionine metabolism regulator CmbR, LysR family	-1.38357	0.000692575	327.8	478	498.5	152.1	175.1
SP5448_06375	rpmA	CP008776	LSU ribosomal protein L27p	-0.336107	0.313242	2008.3	2761.1	3109.2	2359.3	1774.8
SP5448_06380		CP008776	FIG139598: Potential ribosomal protein	-0.718487	0.0401646	2599.5	3467.9	3405.9	2135.5	1695.2
SP5448_06385	rplU	CP008776	LSU ribosomal protein L21p	-0.373371	0.267693	2209.9	2992.2	3248.3	2378.8	1935.4
SP5448_06390	capA	CP008776	Capsule biosynthesis protein capA	0.310649	0.379897	84.7	111.6	107.8	139.8	111.9
SP5448_06395	thiI	CP008776	tRNA 4-thiouridine synthase (EC 2.8.1.4)	-0.996853	0.00737115	244.4	331.2	336.6	173.2	130.4
SP5448_06400	nifS1	CP008776	Cysteine desulfurase (EC 2.8.1.7), associated with tRNA 4-thiouridine synthase	-0.635794	0.0456904	225	307.7	308.6	188.7	168.3
SP5448_06405		CP008776	Histone acetyltransferase Gcn5	-1.85434	6.34879e-05	473	612.2	589.3	168.3	138.5
SP5448_06410	folC.2	CP008776	Dihydrofolate synthase (EC 6.3.2.12) @ Folylpolyglutamate synthase (EC 6.3.2.17)	-1.39169	0.00110686	290.6	415.5	425.9	176.9	112.5
SP5448_06415	gor	CP008776	Glutathione reductase (EC 1.8.1.7)	-1.5221	0.00148072	164.2	216.1	211.5	83.6	54.5
SP5448_06420		CP008776	Transcriptional regulator	-0.423638	0.219212	767.3	1068.5	1125.7	870.3	605
SP5448_06425	aroF	CP008776	Chorismate synthase (EC 4.2.3.5)	-0.00594701	0.988376	256.9	357.3	395.8	397.2	273.9
SP5448_06430	aroD	CP008776	3-dehydroquinate dehydratase I (EC 4.2.1.10)	0.202643	0.552557	197.6	294.4	306.3	359.7	251.5
SP5448_06435		CP008776	Putative ribosomal RNA large subunit methyltransferase YwbD	0.288781	0.381683	247.9	342.9	347.7	408.9	349.3
SP5448_06440		CP008776	Lipoteichoic acid synthase LtaS Type IIc	-1.9802	5.19267e-05	661.4	939.2	916.1	247.8	176.7
SP5448_06445	rplT	CP008776	LSU ribosomal protein L20p	0.271392	0.457344	1092.2	1437.1	1439.8	2046.9	1226
SP5448_06450	rpmI	CP008776	LSU ribosomal protein L35p	0.460068	0.277491	963.8	1410.6	1436.6	2249.1	1315.2
SP5448_06455	infC	CP008776	Translation initiation factor 3	0.376876	0.308684	982.5	1337.1	1322.2	1990.9	1224.3
SP5448_06460	cmk	CP008776	Cytidylate kinase (EC 2.7.4.25)	-0.176847	0.576261	612.7	828	866.2	642	704.3
SP5448_06465		CP008776	hypothetical protein	0.0790482	0.826762	1059.2	1304.7	1226.3	960.4	1651.4
SP5448_06470		CP008776	Ferredoxin	-0.201348	0.58637	800.7	1017.8	951.4	582.6	1095.3
SP5448_06475	ebsA	CP008776	Pore forming protein ebsA	0.17195	0.615519	690.6	899.3	801.6	703.2	1134
SP5448_06480	pepT	CP008776	Tripeptide aminopeptidase (EC 3.4.11.4)	-0.106184	0.761328	740.6	994.8	1001.2	751.4	937.6
SP5448_06485		CP008776	membrane protein, related to Actinobacillus protein (1944168)	-1.18854	0.00356395	232.5	344.3	334.8	168.6	101.4
SP5448_06490	amrA	CP008776	Heteropolysaccharide repeat unit export protein	-1.25196	0.00239778	281.5	415.9	413.4	193.2	120.2
SP5448_06495		CP008776	Membrane protein SPy0796	-1.30313	0.00381424	112.2	189.4	183.3	82.4	48.4
SP5448_06500		CP008776	Glycosyltransferase involved in cell wall biogenesis	-1.28808	0.00239778	361.6	521.4	537.1	245.6	147.4
SP5448_06505		CP008776	Phosphoglycerol transferase	-1.26814	0.0019882	393.8	592.9	589.1	264.9	172.4
SP5448_06510	rgpFc	CP008776	Alpha-L-Rha alpha-1,2-L-rhamnosyltransferase/alpha-L-Rha alpha-1,3-L- rhamnosyltransferase (EC 2.4.1.-)	-1.06867	0.00684859	327.1	505.5	518.1	249.5	176.2
SP5448_06515	rgpEc	CP008776	putative glycosyltransferase - possibly involved in cell wall localization and side chain formation of rhamnose-glucose polysaccharide	-0.887581	0.0158057	339.8	498.8	491.7	265.7	209
SP5448_06520	rgpDc	CP008776	ABC-transporter (ATP-binding protein) -possibly involved in cell wall localization and side chain formation of rhamnose-glucose polysaccharide	-0.756598	0.0320411	303.7	450.5	476.6	254.7	222.1
SP5448_06525	rgpCc	CP008776	rhamnose-containing polysacharide translocation permease	-0.312455	0.34213	195.3	293.6	299	210.9	204
SP5448_06530	rgpBc	CP008776	Alpha-L-Rha alpha-1,3-L-rhamnosyltransferase (EC 2.4.1.-)	0.0549502	0.882952	239.4	327.5	319.9	316.2	292.6
SP5448_06535	rgpAc	CP008776	Alpha-D-GlcNAc alpha-1,2-L-rhamnosyltransferase (EC 2.4.1.-)	0.192586	0.564541	293.1	394	380.4	423	384.7
SP5448_06540	rmlD	CP008776	dTDP-4-dehydrorhamnose reductase (EC 1.1.1.133)	-0.457777	0.178184	236.1	319.5	332.9	246	184.3
SP5448_06545		CP008776	PaaD-like protein (DUF59) involved in Fe-S cluster assembly	-0.403581	0.270511	276.9	385.6	426.1	316.4	229.8
SP5448_06550	rpoD	CP008776	RNA polymerase sigma factor RpoD	-0.452382	0.159823	468.2	620.2	627.1	480.7	356.5
SP5448_06555	dnaG	CP008776	DNA primase DnaG	0.0239846	0.942656	331.5	448.9	441.2	432.3	389.2
SP5448_06560	mscL	CP008776	Large-conductance mechanosensitive channel	-1.33015	0.00535002	1839.6	2873.3	3044.8	857.8	1174.1
SP5448_06565	rpsU	CP008776	SSU ribosomal protein S21p	-0.452064	0.179295	3134.7	4117.2	3910	2575.7	2832.4
SP5448_06570		CP008776	ABC transporter, substrate-binding protein (cluster 3, basic aa/glutamine/opines)	-1.12214	0.00909929	310.2	470.7	473.4	260.2	135.8
SP5448_06575	rexA	CP008776	ATP-dependent helicase/nuclease AddAB, subunit A	-1.06175	0.0138323	275.4	398.2	410.7	248.6	116.1
SP5448_06580	rexB	CP008776	ATP-dependent helicase/nuclease AddAB, subunit B	-1.06449	0.00873267	205.7	289.7	285.8	157.9	95
SP5448_06585		CP008776	YpfJ protein, zinc metalloprotease superfamily	-0.861159	0.0109577	340.4	407.9	392.3	231.3	187.5
SP5448_06590		CP008776	ABC transporter, ATP-binding protein	-1.60638	0.0029011	317.9	530.7	567.4	151	148.2
SP5448_06595		CP008776	ABC transporter, permease protein	-1.80169	0.00311581	234.3	439.3	504.5	83.6	135.1
SP5448_06600		CP008776	hypothetical protein	0.204985	0.533329	46.7	62.6	65.5	74.2	59.8
SP5448_06605		CP008776	Salt-stress induced protein	0.257075	0.507327	43.7	55.8	54.6	74.3	50.5
SP5448_06610	pheT	CP008776	Phenylalanyl-tRNA synthetase beta chain (EC 6.1.1.20)	-0.503038	0.167526	212.7	292.6	301.2	248.5	140.9
SP5448_06615	pheS	CP008776	Phenylalanyl-tRNA synthetase alpha chain (EC 6.1.1.20)	-0.593381	0.0982484	169.9	246.6	260.1	181.7	118.2
SP5448_06625	epuA	CP008776	Competence-associated EpuA protein	-1.36085	0.00148072	543.3	731.6	688.2	295.2	215.3
SP5448_06630	murA	CP008776	UDP-N-acetylglucosamine 1-carboxyvinyltransferase (EC 2.5.1.7)	-1.26444	0.00134	875	1220.7	1208	478.6	428
SP5448_06635		CP008776	hypothetical protein	-0.705439	0.0435422	288.7	375.5	373.2	243.7	181.2
SP5448_06640	atpC	CP008776	ATP synthase epsilon chain (EC 3.6.3.14)	-1.38952	0.00269019	1142.9	1547.7	1654.6	801	371.2
SP5448_06645	atpD	CP008776	ATP synthase beta chain (EC 3.6.3.14)	-1.48964	0.00176306	1830.7	2464.2	2557.8	1167.1	553.9
SP5448_06650	atpG	CP008776	ATP synthase gamma chain (EC 3.6.3.14)	-1.53695	0.00157852	1447.3	2091.5	2142.6	930.5	442.9
SP5448_06655	atpA	CP008776	ATP synthase alpha chain (EC 3.6.3.14)	-1.58413	0.000702423	1685.2	2299.7	2244.7	950.2	494.2
SP5448_06660	atpH	CP008776	ATP synthase delta chain (EC 3.6.3.14)	-1.66183	0.000470158	1214.2	1741.5	1609.1	630.7	357.1
SP5448_06665	atpF	CP008776	ATP synthase F0 sector subunit b (EC 3.6.3.14)	-1.68212	0.000287396	1880.6	2622.7	2536	924.6	564.8
SP5448_06670	atpB	CP008776	ATP synthase F0 sector subunit a (EC 3.6.3.14)	-1.5851	0.000497971	1688.4	2361.5	2183.6	878.8	533.9
SP5448_06675	atpE	CP008776	ATP synthase F0 sector subunit c (EC 3.6.3.14)	-1.47515	0.000805131	1174.9	1708.6	1774.7	680.3	442.6
SP5448_06680		CP008776	Transcription regulator [contains diacylglycerol kinase catalytic domain]	-0.787528	0.0404825	197.1	301.3	305.4	188.3	122.4
SP5448_06685	ligA	CP008776	DNA ligase (NAD(+)) (EC 6.5.1.2)	-0.444789	0.178738	140.7	200.1	197.5	153.4	110
SP5448_06690		CP008776	Substrate-specific component QueT (COG4708) of predicted queuosine-regulated ECF transporter	1.30404	0.00147066	359.2	522.4	579.4	1295.9	1074.5
SP5448_06695		CP008776	Endonuclease/exonuclease/phosphatase family protein	3.73624	5.83958e-08	93	125.7	125.4	1653.1	1409.5
SP5448_06700	sagI	CP008776	Streptolysin S export transmembrane permease (SagI)	5.71384	7.30354e-10	40.2	58.4	58.1	2779.1	2732.7
SP5448_06705	sagH	CP008776	Streptolysin S export transmembrane permease (SagH)	5.71191	6.7502e-10	36.5	51.3	51.4	2506.8	2403.5
SP5448_06710	sagG	CP008776	Streptolysin S export ATP-binding protein (SagG)	5.76695	1.05951e-09	43.1	65.8	66.6	3331.8	3033.9
SP5448_06715	sagF	CP008776	Streptolysin S biosynthesis protein (SagF)	5.71768	1.20196e-09	45.4	70.1	71.8	3406.6	3137
SP5448_06720	sagE	CP008776	Streptolysin S self-immunity protein (SagE)	6.02487	9.87277e-10	25.2	39.4	42.1	2452.1	2210
SP5448_06725	sagD	CP008776	Streptolysin S biosynthesis protein D (SagD)	6.0797	9.87277e-10	37.1	58.1	57.1	3778.4	3116.8
SP5448_06730	sagC	CP008776	Streptolysin S biosynthesis protein C (SagC)	6.13801	6.38617e-10	36.6	50.8	53	3720.6	2966.6
SP5448_06735	sagB	CP008776	Streptolysin S biosynthesis protein B (SagB)	6.20342	8.94326e-10	31.6	45.8	53	3507.7	2927.8
SP5448_06740	sagA	CP008776	Streptolysin S precursor (SagA)	8.01377	4.51729e-09	224.4	305.3	384.4	112376	52975.4
SP5448_06745	epf	CP008776	hypothetical protein	1.83442	0.000339873	3.3	4.6	4.4	23.1	12.4
SP5448_06755		CP008776	hypothetical protein	3.24908	1.44273e-06	18.4	25.7	28.6	291.7	189.4
SP5448_06760		CP008776	hypothetical protein	3.3723	5.59351e-07	21.6	30.2	35.7	383.9	242.3
SP5448_06770	eno	CP008776	Enolase (EC 4.2.1.11)	-1.12668	0.00291986	7472	10370.5	10848.1	4654.4	4012.7
SP5448_06775		CP008776	DUF1694 domain-containing protein	-0.901306	0.0189545	251.3	337.2	332.3	215	122.6
SP5448_06780		CP008776	Septation ring formation regulator EzrA	-0.00829137	0.98225	751.6	1073	1112.8	1014.9	906.3
SP5448_06785	gyrB	CP008776	DNA gyrase subunit B (EC 5.99.1.3)	-0.367082	0.230179	571.4	747.9	769.6	519.3	551.1
SP5448_06790		CP008776	Hydrolase, haloacid dehalogenase-like family	-0.0983344	0.780995	431.4	594.8	613.2	482.3	527.2
SP5448_06800	rplS	CP008776	LSU ribosomal protein L19p	-0.56062	0.104703	2866.9	3880	4155.4	2738.2	2161.8
SP5448_06805		CP008776	EriC-type fluoride/proton exchange protein	-0.640675	0.0743297	108.1	145.6	155.2	84.3	87.8
SP5448_06810		CP008776	Chorismate mutase I (EC 5.4.99.5)	-0.43762	0.179304	93.2	121.6	112.6	83	76.8
SP5448_06815		CP008776	Flavodoxin	-0.649769	0.0597816	563.2	797	870.3	421.5	514.3
SP5448_06820		CP008776	3'-to-5' oligoribonuclease A, Bacillus type	0.164335	0.597932	446.4	610.5	653.7	648.1	613.8
SP5448_06825	rpmE2	CP008776	LSU ribosomal protein L31p @ LSU ribosomal protein L31p, zinc-independent	-0.266729	0.428516	3617	4771	5352.6	3700.6	3814.6
SP5448_06830	agaS	CP008776	Galactosamine-6-phosphate isomerase AgaS	-0.381857	0.266344	290	382.5	386	301.1	239.1
SP5448_06835		CP008776	Transcriptional regulator, GntR family	-0.901634	0.0155592	217.9	295.9	267.5	131.5	144.5
SP5448_06840		CP008776	Zinc ABC transporter, substrate-binding lipoprotein AdcA	2.86229	6.59935e-06	90	131.7	140.8	1211.8	623.2
SP5448_06845	pepD	CP008776	Dipeptidase (EC 3.4.-.-)	-0.443229	0.259711	188.6	259.9	274.9	222.5	137.2
SP5448_06850		CP008776	Sporulation transcription regulator WhiA	-1.33106	0.000956313	743.1	1013.2	973.2	383.8	333.4
SP5448_06855		CP008776	FIG002813: LPPG:FO 2-phospho-L-lactate transferase like, CofD-like	-1.11481	0.00248313	678	962	999	420.5	380.1
SP5448_06860		CP008776	RNase adapter protein RapZ	-1.35301	0.000767674	619.4	883.9	925.3	308.6	314.3
SP5448_06865	asnC	CP008776	Asparaginyl-tRNA synthetase (EC 6.1.1.22)	0.0754762	0.836219	348.9	487.9	492.1	550.8	386
SP5448_06870	aspC	CP008776	Aspartate aminotransferase (EC 2.6.1.1)	0.239042	0.447472	329.9	448.7	455.5	513.1	450
SP5448_06875	dinG	CP008776	DinG family ATP-dependent helicase YoaA	0.825086	0.0295402	57.7	86.4	89	158.6	116.6
SP5448_06885		CP008776	2,3-butanediol dehydrogenase, S-alcohol forming, (R)-acetoin-specific (EC 1.1.1.4) / Acetoin (diacetyl) reductase (EC 1.1.1.304)	0.0686428	0.860327	440.7	605.6	663.2	437.4	792.7
SP5448_06890		CP008776	MBL-fold metallo-hydrolase superfamily	-0.614018	0.0980384	138.8	217.8	217.2	141.2	105.4
SP5448_06895	ftsX	CP008776	Cell-division-associated, ABC-transporter-like signaling protein FtsX	-0.914867	0.0152677	618.9	833.2	840.8	495.9	324.2
SP5448_06900	ftsE	CP008776	Cell-division-associated, ABC-transporter-like signaling protein FtsE	-0.996358	0.00873267	578.7	821.6	857.9	422.5	326.3
SP5448_06905	prfB	CP008776	Peptide chain release factor 2 @ programmed frameshift-containing	-0.88475	0.016049	589.3	809	848.5	425.6	376.2
SP5448_06910		CP008776	Epoxyqueuosine reductase (EC 1.17.99.6) QueG	-0.622558	0.077314	226.4	331	355.4	214.3	174.9
SP5448_06915		CP008776	Beta-phosphoglucomutase (EC 5.4.2.6) (EC 2.7.1.41)	-1.5809	0.00161452	105.5	147.6	153.3	52.6	36.8
SP5448_06920	kgdA	CP008776	4-hydroxy-2-oxoglutarate aldolase (EC 4.1.3.16) @ 2-dehydro-3-deoxyphosphogluconate aldolase (EC 4.1.2.14)	0.181095	0.704297	23.4	32.6	32	33	33.1
SP5448_06925		CP008776	2-dehydro-3-deoxygluconokinase (EC 2.7.1.45)	0.277073	0.542733	25.2	33.5	33.6	39.2	35.3
SP5448_06930		CP008776	predicted 4-deoxy-L-threo-5-hexosulose-uronate ketol-isomerase (EC 5.3.1.17)	0.0452227	0.922129	20.5	23.9	26.8	18.9	31.3
SP5448_06935	idnO	CP008776	2-dehydro-3-deoxy-D-gluconate 5-dehydrogenase (EC 1.1.1.127) @ 2-deoxy-D-gluconate 3-dehydrogenase (EC 1.1.1.125)	0.714585	0.215337	12.2	15.6	16	23.5	25.4
SP5448_06940		CP008776	PTS system, hyaluronate-oligosaccharide-specific IIA component	2.62989	0.000204463	4	4.3	5.2	31.3	34.8
SP5448_06945		CP008776	Unsaturated chondroitin disaccharide hydrolase (EC 3.2.1.180)	3.063	5.00658e-06	2.9	4.6	5.1	44.3	39.1
SP5448_06950	agaV	CP008776	PTS system, hyaluronate-oligosaccharide-specific IIB component	3.09476	8.13034e-06	2	5.5	5.2	38	44.8
SP5448_06955		CP008776	PTS system, hyaluronate-oligosaccharide-specific IIC component	3.26195	1.30938e-06	4.2	7	6.8	66.2	63.7
SP5448_06960	agaD	CP008776	PTS system, hyaluronate-oligosaccharide-specific IID component	3.2837	4.11874e-07	4.2	5.8	6.7	67.2	57.3
SP5448_06965		CP008776	Oligohyaluronate lyase (EC 4.2.2.-)	1.4927	0.00133331	4	6	6.7	17.1	17.3
SP5448_06970	regR	CP008776	Transcriptional regulator RegR, rpressor of hyaluronate and KDG utilization	-0.287028	0.42524	78.2	120	129.6	90.6	84.2
SP5448_06975	pacL	CP008776	Calcium-transporting ATPase (EC 3.6.3.8)	-0.599245	0.0832822	878.8	1230.4	1291.1	767.6	708.4
SP5448_06980		CP008776	hypothetical protein	-1.52323	0.000351012	170.9	238.3	239.5	80.2	67.7
SP5448_06985		CP008776	dNTP triphosphohydrolase, broad substrate specificity	-1.20927	0.00269542	177.4	260.2	268	116.3	85
SP5448_06990		CP008776	hypothetical protein	-0.803338	0.093899	170.2	230.7	255	170	89
SP5448_06995		CP008776	Sugar phosphatase YidA (EC 3.1.3.23)	-1.12239	0.00225507	316.7	414.6	396.2	174.1	167.8
SP5448_07000	murM	CP008776	tRNA-dependent lipid II--L-alanine ligase @ tRNA-dependent lipid II--L-serine ligase	-1.2659	0.00218887	365.8	506.6	494.3	218.6	159.7
SP5448_07005		CP008776	tRNA-dependent lipid II-Ala--L-alanine ligase @ tRNA-dependent lipid II-Ser--L-alanine ligase	-1.40347	0.00114482	414	591.6	594.2	251	156.5
SP5448_07010	tpiA	CP008776	Triosephosphate isomerase (EC 5.3.1.1)	-1.46195	0.000416151	2825	3779.7	4042.9	1409.1	1149.6
SP5448_07015	tuf	CP008776	Translation elongation factor Tu	-1.04908	0.00684859	19490.3	26864.5	28147	14637.3	9590.5
SP5448_07025	ftsW	CP008776	FtsW-like protein YlaO	-1.50292	0.000591416	239.2	321.9	309.6	99.1	102.7
SP5448_07030	ppc	CP008776	Phosphoenolpyruvate carboxylase (EC 4.1.1.31)	-1.36216	0.00149065	191.4	254.1	271.4	82.7	100.8
SP5448_07035	pepF	CP008776	Oligoendopeptidase F-like protein	-1.57045	0.000667658	369.1	506.6	543	176.8	138.4
SP5448_07040		CP008776	Glutathione peroxidase (EC 1.11.1.9) @ Thioredoxin peroxidase (EC 1.11.1.15)	-1.50632	0.000608353	395.3	539.1	554.3	185.1	160
SP5448_07045		CP008776	Additional lipoprotein component of predicted cobalamin ECF transporter	-2.19897	0.000399673	284.2	479.7	521.4	68.3	117.1
SP5448_07050		CP008776	Substrate-specific component CbrT of predicted cobalamin ECF transporter	-1.58362	0.0113353	192	392.7	478.1	75.6	158.6
SP5448_07055		CP008776	Lyzozyme M1 (1,4-beta-N-acetylmuramidase) (EC 3.2.1.17)	0.092528	0.8439	132.5	224.6	253.3	187.6	233.2
SP5448_07060		CP008776	Substrate-specific component ThiT of thiamin ECF transporter	-0.368121	0.349545	101.3	173.2	200.1	107.7	128.3
SP5448_07065		CP008776	Cys-tRNA(Pro) deacylase YbaK	0.16515	0.615519	238.7	314.9	308.6	343.9	297.6
SP5448_07070		CP008776	Phosphoglycerate mutase family 5	0.386454	0.240814	132.2	173.7	181.4	243.1	182.6
SP5448_07075		CP008776	2-haloalkanoic acid dehalogenase (EC 3.8.1.2)	0.238358	0.457344	73	99.5	99.8	112.6	100.2
SP5448_07080	lysS	CP008776	Lysyl-tRNA synthetase (class II) (EC 6.1.1.6)	-0.363665	0.271863	673.8	975.9	995.6	704.2	646.3
SP5448_07085		CP008776	hypothetical protein	-0.893778	0.0101051	190.9	241.6	249.5	143.6	102
SP5448_07090		CP008776	bacterial seryl-tRNA synthetase related	-1.77997	4.38007e-05	756	957.8	910.3	260.6	245
SP5448_07095		CP008776	Uncharacterized protease YrrO	-0.817136	0.0258035	234.7	311.4	348.8	201.6	137.7
SP5448_07100		CP008776	peptidase, U32 family small subunit [C1]	-0.531101	0.11771	131.5	175	166.3	120.7	96.6
SP5448_07105		CP008776	hypothetical protein	0.586261	0.0792613	415.3	590.3	607.7	726.5	873.2
SP5448_07110		CP008776	general stress protein, putative	-0.717778	0.0336896	1081	1491.9	1488.8	912.9	725.4
SP5448_07115		CP008776	General stress protein	-0.679547	0.0493193	577.8	881.6	906.9	538.4	432
SP5448_07120	lgt	CP008776	Prolipoprotein diacylglyceryl transferase	-0.737416	0.0350842	457.9	689.1	727.3	385.8	348.8
SP5448_07125	ptsK	CP008776	HPr kinase/phosphorylase	-0.856568	0.0243601	607	895.7	957	431.3	456.5
SP5448_07130		CP008776	Phage shock protein C, putative; stress-responsive transcriptional regulator	-3.96466	1.17343e-06	7647.8	9948.6	10518	631.3	558.4
SP5448_07135		CP008776	Putative metallopeptidase (Zinc) SprT family	-0.442465	0.181214	249.8	345.5	349.8	260.4	201.1
SP5448_07140		CP008776	Transcription accessory protein (S1 RNA-binding domain)	-0.562861	0.112591	158.8	220.9	225.8	155.9	116.2
SP5448_07145		CP008776	hypothetical protein	-2.0082	3.27065e-05	869.2	1221.9	1299.7	284.5	267.9
SP5448_07150		CP008776	Uncharacterized membrane protein, YraQ family	-2.23356	2.57591e-05	411.7	588.6	635.6	113	113.4
SP5448_07155		CP008776	UPF0703 protein YcgQ	-2.30703	1.79439e-05	449.8	642.8	657.9	117.2	113.6
SP5448_07160	bglA	CP008776	6-phospho-beta-glucosidase (EC 3.2.1.86)	2.30057	1.03575e-05	73.4	101.9	118.7	474.5	480.4
SP5448_07165		CP008776	PTS system, beta-glucoside-specific IIB component / PTS system, beta-glucoside-specific IIC component / PTS system, beta-glucoside-specific IIA component	2.40816	7.44085e-06	58.6	82.5	98.2	406.8	430.8
SP5448_07170	licT	CP008776	Beta-glucoside bgl operon antiterminator, BglG family	2.48014	3.94001e-06	49.2	64.4	74.7	335	365.1
SP5448_07175		CP008776	Uncharacterized MFS-type transporter	0.556415	0.159219	33.1	60.6	64.3	66.8	83.9
SP5448_07180	ftsY	CP008776	Signal recognition particle receptor FtsY	-1.28774	0.00143096	618	835	876.6	348.1	282.9
SP5448_07190		CP008776	Hydrolase, HAD superfamily	-1.3167	0.00205621	322.5	415.6	433.9	164.7	145.7
SP5448_07195		CP008776	hypothetical protein	-1.04185	0.00362714	81	113.5	104.8	45.4	49.7
SP5448_07200		CP008776	Transposase TnpA	-0.86748	0.0198521	60.9	82	84.3	48.7	33.9
SP5448_07205		CP008776	hypothetical protein	-1.64098	0.000470158	219.6	352.6	358.2	108.6	85.5
SP5448_07215		CP008776	hypothetical protein	-2.22197	6.09827e-06	353.8	488.9	446.5	88.4	92.6
SP5448_07220	mccF	CP008776	hypothetical protein	-2.70446	3.57747e-06	637.5	873.5	809.1	112.5	121.2
SP5448_07225		CP008776	Phosphoribosylglycinamide synthetase ATP-grasp (A) domain protein	-2.97781	2.11257e-06	509.7	686.9	609.3	70.5	79.8
SP5448_07230		CP008776	Asparaginyl-tRNA synthetase-related protein	-2.73647	5.90764e-06	515	689.9	641.7	85.5	96.5
SP5448_07235		CP008776	Huntington interacting protein HYPE	-2.06621	4.25367e-05	345.2	450.8	397.9	86.1	102
SP5448_07240		CP008776	hypothetical protein	0.220204	0.739294	3.5	7	5.4	8.5	4.4
SP5448_07245		CP008776	Putative phage portal protein	0.26707	0.582384	2.1	3.7	4.5	5.9	2.9
SP5448_07250		CP008776	hypothetical protein	-1.28437	0.00793877	125.9	159.2	156.5	73.5	48.1
SP5448_07255		CP008776	Death on curing protein, Doc toxin	-1.15465	0.00312813	119.5	155.8	170.1	73.7	58
SP5448_07260		CP008776	Plasmid stabilization system antitoxin protein	-1.39643	0.00237901	158.5	192.9	187.3	79	57.4
SP5448_07265		CP008776	hypothetical protein	0.491593	0.341054	2.1	3	3.3	4.5	4.1
SP5448_07270		CP008776	hypothetical protein	0.585327	0.117171	0.6	1	0.5	2.5	0.8
SP5448_07280		CP008776	Transcriptional regulator, Xre family	0.636083	0.546494	0.8	1.7	1.5	2.6	2.5
SP5448_07285	mefE	CP008776	Uncharacterized MFS-type transporter	0.908438	0.185883	29.1	41.1	36.2	25.5	172.5
SP5448_07290		CP008776	UDP-glucose 6-dehydrogenase (EC 1.1.1.22)	0.798562	0.234518	30.1	44.9	43.3	27.3	168.4
SP5448_07295		CP008776	Dolichyl-phosphate mannoosyltransferase, involved in cell wall biogenesis	0.49517	0.472404	21.6	29.6	27.8	14.2	94.9
SP5448_07300		CP008776	hypothetical protein	0.563793	0.415612	22.3	33.1	31.6	16.2	110.1
SP5448_07305	metK1	CP008776	S-adenosylmethionine synthetase, archaeal (EC 2.5.1.6)	0.232197	0.752446	27.1	38	36.7	15.2	100.7
SP5448_07310		CP008776	hypothetical protein	0.781825	0.306168	12.3	18.4	16.4	11.2	65.1
SP5448_07315		CP008776	putative L-glutamate ligase	1.49873	0.0264431	8.9	12.3	13.9	14.9	78.1
SP5448_07320		CP008776	hypothetical protein	1.38685	0.0795835	4.8	6.6	6	6	43.1
SP5448_07325	aroE	CP008776	Shikimate 5-dehydrogenase I alpha (EC 1.1.1.25)	2.04249	0.00638784	3.3	3.9	4.5	8.2	43.1
SP5448_07330		CP008776	Positive transcriptional regulator, MutR family	1.40726	0.00613189	5.3	6.8	5.8	24.4	12.3
SP5448_07335	smc	CP008776	Chromosome partition protein smc	-1.41976	0.00103884	213.1	299	288.9	123.4	77.9
SP5448_07340	rnc	CP008776	Ribonuclease III (EC 3.1.26.3)	-1.49048	0.000337959	114.4	132.3	124.6	42	44.7
SP5448_07345	vicX	CP008776	Zn-dependent hydrolase YycJ/WalJ, required for cell wall metabolism and coordination of cell division with DNA replication	-0.995895	0.0111928	375.3	533.3	546.4	318.9	179.5
SP5448_07350	vicK	CP008776	Two-component sensor kinase SA14-24	-1.27595	0.00171947	604.9	841	846.9	373.2	259.7
SP5448_07355	vicR	CP008776	Two-component response regulator SA14-24	-1.23023	0.00151343	454.2	620.5	673.4	263.9	226.3
SP5448_07360		CP008776	hypothetical protein	-0.301032	0.409518	50	76.4	74.4	69.3	40.7
SP5448_07365		CP008776	Long-chain-fatty-acid--CoA ligase (EC 6.2.1.3)	0.191895	0.738183	6.3	8.3	9.1	13.2	6.1
SP5448_07370		CP008776	3-ketoacyl-CoA thiolase (EC 2.3.1.16) @ Acetyl-CoA acetyltransferase (EC 2.3.1.9)	0.607211	0.268376	6.3	9.6	8.5	16.9	9.5
SP5448_07375		CP008776	hypothetical protein	1.35635	0.0061225	1.6	2.4	2.2	10.4	4.3
SP5448_07380		CP008776	Efflux ABC transporter, permease protein	2.41359	5.49538e-05	9.7	17.1	17.7	97	67.3
SP5448_07385		CP008776	Efflux ABC transporter, permease protein	2.44163	5.19267e-05	8.4	13.3	12.2	65.1	64.5
SP5448_07390	drrA	CP008776	Efflux ABC transporter, ATP-binding protein	2.5598	2.78469e-05	9.4	13.1	14.9	75.6	78.9
SP5448_07395	thrS	CP008776	Threonyl-tRNA synthetase (EC 6.1.1.3)	0.350106	0.372718	317.7	442.2	454.9	750.5	346.3
SP5448_07405		CP008776	1,2-diacylglycerol 3-glucosyltransferase (EC 2.4.1.337)	-1.85724	0.000535453	1096.5	1564.6	1602.9	391	381
SP5448_07410		CP008776	Diglucosyl diacylglycerol synthase (1,2-linking) (EC 2.4.1.208)	-2.08692	0.000490048	1508	2094.7	2147	413.5	478.4
SP5448_07415	ccpA	CP008776	Catabolite control protein A	1.53822	0.00026864	380.7	479.9	509.5	1312.9	1323.4
SP5448_07420	pepQ	CP008776	Xaa-Pro dipeptidase (EC 3.4.13.9)	-0.484174	0.171307	804.4	1116.4	1154.4	731.3	715.3
SP5448_07425		CP008776	Oxygen-insensitive NAD(P)H nitroreductase (EC 1.-.-.-) / Dihydropteridine reductase (EC 1.5.1.34)	-0.337307	0.279534	841.1	1159.8	1222.8	855.8	823
SP5448_07430	gloA	CP008776	Lactoylglutathione lyase (EC 4.4.1.5)	-0.18362	0.558075	650.1	890.4	946.5	720.4	720.3
SP5448_07435		CP008776	Bactoprenol glucosyl transferase (EC 2.4.1.-); Glycosyltransferase, group 2 family protein	-0.505946	0.168311	74.8	102.8	102.3	65.2	64.3
SP5448_07440		CP008776	hypothetical protein	-0.674689	0.0604468	289.2	418.2	454.5	236	239.7
SP5448_07445		CP008776	putative membrane protein	-0.758053	0.0349616	375.1	550.9	564.1	315	264.1
SP5448_07450	pcp	CP008776	Pyrrolidone-carboxylate peptidase (EC 3.4.19.3)	-0.709019	0.0419669	508.5	722.9	734.8	443.1	352.2
SP5448_07455		CP008776	Glutaminyl-peptide cyclotransferase (EC 2.3.2.5)	0.0228548	0.946698	156.4	218.7	212.1	198.7	194.8
SP5448_07460	smpB	CP008776	tmRNA-binding protein SmpB	-0.332017	0.331866	259.6	379.1	387.4	257.3	277.4
SP5448_07465		CP008776	3'-to-5' exoribonuclease RNase R	0.0714936	0.849132	238.5	342.4	357.2	322.4	324.6
SP5448_07470	secG	CP008776	Protein translocase membrane subunit SecG	0.612539	0.0788512	565.6	824.4	902.8	1159.6	1133.5
SP5448_07475		CP008776	Multidrug resistance efflux pump PmrA	-1.07126	0.00421653	325.7	463.3	489.4	206.6	192
SP5448_07480		CP008776	Uncharacterized protein YjgR	-0.55772	0.118135	515.8	687.8	713.8	440.7	418.6
SP5448_07485	coaE	CP008776	Dephospho-CoA kinase (EC 2.7.1.24)	-1.8342	0.000415916	120.1	163.8	161.9	58.3	28.1
SP5448_07490	fpg	CP008776	Formamidopyrimidine-DNA glycosylase (EC 3.2.2.23)	-2.07744	5.69501e-05	99.7	135.8	123.7	36.7	20.4
SP5448_07495	mutR	CP008776	Positive transcriptional regulator, MutR family	-2.27775	9.02702e-05	66.7	88.7	74.9	18.8	11.8
SP5448_07500		CP008776	hypothetical protein	2.3183	0.00029346	3.9	5	3.6	15.9	37.5
SP5448_07510		CP008776	hypothetical protein	2.49439	0.0023418	4.4	5.2	4.1	12.6	71.1
SP5448_07515		CP008776	hypothetical protein	0.346993	0.508296	7.7	10.2	9.8	17.5	8
SP5448_07520		CP008776	hypothetical protein	0.592913	0.168818	4.9	7.4	8.4	14.9	7.6
SP5448_07530	silD	CP008776	hypothetical protein	-0.152034	0.872505	11.4	16.8	19.7	17.9	10.8
SP5448_07535		CP008776	hypothetical protein	0.112346	0.865678	14.3	16.3	19.5	22.4	14.4
SP5448_07555		CP008776	Bacteriocin-like peptide I BlpI	-0.607534	0.546973	33.4	39.2	42.4	24.1	25.2
SP5448_07560		CP008776	Bacteriocin-like peptide J BlpJ	-1.34732	0.00814709	74.3	82.1	73.4	31.1	27.9
SP5448_07565		CP008776	hypothetical protein	0.34763	0.450486	3.6	6.8	4.2	5.8	6.8
SP5448_07570		CP008776	Phosphohydrolase (MutT/nudix family protein)	-0.942741	0.0109089	466.9	715	770.5	373.5	292.3
SP5448_07575	era	CP008776	GTP-binding protein Era	-0.96845	0.00643842	569.4	807.9	807.5	394.2	341.4
SP5448_07580	dgk	CP008776	Diacylglycerol kinase (EC 2.7.1.107)	-0.485774	0.153717	278	416	454.9	297.6	240.1
SP5448_07585		CP008776	Metal-dependent hydrolase YbeY, involved in rRNA and/or ribosome maturation and assembly	-0.335862	0.309318	367.1	521.5	504.3	378.8	348.4
SP5448_07590		CP008776	Hypothetical protein VC0266 (sugar utilization related?)	-1.20989	0.00225507	304.4	441.1	473.1	191.5	154.4
SP5448_07595	phoH	CP008776	Phosphate starvation-inducible protein PhoH, predicted ATPase	-1.18606	0.00223791	362	522.5	539.9	210.1	199.8
SP5448_07600		CP008776	Oleate hydratase (EC 4.2.1.53)	-0.0825801	0.820519	1959.3	2570.6	2592.3	1698.6	2910.9
SP5448_07605		CP008776	Group B streptococcal surface immunogenic protein	1.23587	0.0018087	219.5	304.1	320.9	686.9	625.6
SP5448_07610		CP008776	UPF0346 protein YozE	-0.217397	0.533017	72.1	106.3	103.8	100.6	62.9
SP5448_07615	msrA.2	CP008776	Peptide-methionine (S)-S-oxide reductase MsrA (EC 1.8.4.11)	-0.694627	0.060679	114.1	174.9	159.1	94.1	86.9
SP5448_07620		CP008776	Uncharacterized S1 RNA binding domain protein YitL	-1.06848	0.00363548	279.6	410.1	425.6	186.3	162
SP5448_07625	frr	CP008776	Ribosome recycling factor	-0.542289	0.102221	732	1043.4	1090.3	677.3	615.7
SP5448_07630	pyrH	CP008776	Uridylate kinase (EC 2.7.4.22)	-0.421533	0.192223	509.5	724.3	739.7	479.4	488.9
SP5448_07635	rplA	CP008776	LSU ribosomal protein L1p (L10Ae)	-0.24037	0.486371	2048.9	2954.4	3232	2568.8	2025.3
SP5448_07640	rplK	CP008776	LSU ribosomal protein L11p (L12e)	-0.544777	0.0980384	2721	3735.6	3600.1	2514.7	2059.1
SP5448_07645		CP008776	Integral membrane protein	-0.0689634	0.883999	73.8	129.4	152.6	98.8	118.3
SP5448_07650	ftsK	CP008776	DNA translocase FtsK	-0.0582528	0.875293	114.8	160.5	168.7	136.3	144
SP5448_07655		CP008776	Peptidyl-prolyl cis-trans isomerase (EC 5.2.1.8)	-0.465354	0.142633	322.4	413.1	382.9	262.3	274.5
SP5448_07665	mtsC	CP008776	Manganese ABC transporter, inner membrane permease protein SitD	0.0348513	0.916242	414.3	552.1	580.2	495.5	551.1
SP5448_07670	mtsB	CP008776	Manganese ABC transporter, ATP-binding protein SitB	0.26885	0.395009	514.5	705.4	683.4	752.9	761.7
SP5448_07675	mtsA	CP008776	Manganese ABC transporter, periplasmic-binding protein SitA	0.958875	0.00554846	1728.1	2369.4	2291.1	4323.5	3889
SP5448_07680	scaR	CP008776	Mn-dependent transcriptional regulator MntR	-1.20993	0.00441847	791.4	1164.6	1184.3	372.8	530
SP5448_07685		CP008776	hypothetical protein	-0.735927	0.0295939	1056.6	1383.6	1233.3	755.9	705.8
SP5448_07690	pfs	CP008776	5'-methylthioadenosine nucleosidase (EC 3.2.2.16) @ S-adenosylhomocysteine nucleosidase (EC 3.2.2.9)	-0.838841	0.0123613	828.7	1092.6	1087.5	543.4	568.5
SP5448_07695		CP008776	hypothetical protein	-1.17906	0.00218021	548.3	801.5	784	317.8	300.5
SP5448_07700		CP008776	ADP-ribose pyrophosphatase (EC 3.6.1.13)	-1.11995	0.00204398	847.3	1172.6	1149.6	498.3	463.2
SP5448_07705	gcaD	CP008776	N-acetylglucosamine-1-phosphate uridyltransferase (EC 2.7.7.23) / Glucosamine-1-phosphate N-acetyltransferase (EC 2.3.1.157)	-0.958691	0.00666182	710.7	949.8	941.3	460.1	424.3
SP5448_07710		CP008776	Phosphoglycerate transporter family protein	2.35081	6.90896e-06	102.1	139.1	148.7	670	647.4
SP5448_07715		CP008776	NAD-dependent oxidoreductase	-2.31585	3.29217e-05	835.2	1117.3	1109.7	185.4	221
SP5448_07720	fabG	CP008776	3-Ketoacyl-ACP reductase	-2.69903	4.91647e-06	837	1095.5	1137.6	133.2	181.2
SP5448_07725		CP008776	hypothetical protein	-2.85725	1.32151e-06	856.9	1124.6	1105.2	116.1	168.9
SP5448_07730		CP008776	hypothetical protein	0.538934	0.133006	33.4	48.1	50.3	60.6	66.1
SP5448_07735	speJ	CP008776	Exotoxin, phage associated @ Streptococcal pyrogenic exotoxin J (SpeJ)	0.0703684	0.861525	19.8	33.2	32.7	30	28.6
SP5448_07740		CP008776	hypothetical protein	-0.301186	0.457344	16.6	26.2	18.7	17.8	14.6
SP5448_07745		CP008776	hypothetical protein	0.22398	0.533017	32.6	44.4	41.9	55	38.5
SP5448_07750		CP008776	hypothetical protein	-0.632445	0.0760221	120.2	161.4	161.1	104.5	84.5
SP5448_07755		CP008776	hypothetical protein	1.1687	0.0178699	2.4	2.7	3	10.8	4.9
SP5448_07760	spyA	CP008776	C3 family ADP-ribosyltransferase (EC 2.4.2.-)	3.67342	1.80364e-07	15.4	21.7	24.3	338.1	212.3
SP5448_07765	nrdE.1	CP008776	Ribonucleotide reductase of class Ib (aerobic), alpha subunit (EC 1.17.4.1)	3.46728	3.21643e-05	28.2	41.7	42	817.7	211.5
SP5448_07770	nrdI	CP008776	Ribonucleotide reduction protein NrdI	3.09953	6.10142e-05	20.1	32.7	33.8	475	130.4
SP5448_07775	nrdF	CP008776	Ribonucleotide reductase of class Ib (aerobic), beta subunit (EC 1.17.4.1)	3.23924	3.61815e-05	19.8	34.8	34	499.4	155.7
SP5448_07785	metG	CP008776	Methionyl-tRNA synthetase (EC 6.1.1.10)	0.0210983	0.950128	308.2	413.2	428.6	425.8	348
SP5448_07790		CP008776	putative membrane protein	1.90114	3.92403e-05	20.8	27.2	29.8	105.7	92
SP5448_07795		CP008776	hypothetical protein	0.644983	0.0477429	158.2	188	164.3	246	287.5
SP5448_07800	spyCEP	CP008776	Serine endopeptidase ScpC (EC 3.4.21.-)	5.21351	1.46256e-07	4.6	5.9	12.3	277.6	316.3
SP5448_07805	lctO	CP008776	Putative oxidase STM1620	4.44205	1.44273e-06	15.2	18.7	37.2	413.4	603
SP5448_07810		CP008776	hypothetical protein	0.943316	0.0645923	3.6	5.8	5.7	14.2	7.6
SP5448_07815	exoA	CP008776	Exodeoxyribonuclease III (EC 3.1.11.2)	-1.72654	0.000363503	413.5	627.7	658.9	150.8	185.1
SP5448_07820		CP008776	FIG138056: a glutathione-dependent thiol reductase	0.129671	0.70226	110.7	149.2	148.3	148.3	146.9
SP5448_07825	cutC	CP008776	Cytoplasmic copper homeostasis protein CutC	0.342336	0.277461	112.4	156.1	155.2	202.3	155.4
SP5448_07830		CP008776	hypothetical protein	-0.611571	0.0678722	544.5	754.5	782	510.7	392.8
SP5448_07835		CP008776	16S rRNA (cytidine(1402)-2'-O)-methyltransferase (EC 2.1.1.198)	-0.944298	0.0082838	574.8	747.2	759.5	407.4	313.3
SP5448_07840		CP008776	DNA replication intiation control protein YabA	-1.00227	0.00392518	519.9	638.6	608.3	309.7	276
SP5448_07845		CP008776	hypothetical protein	-0.260135	0.501187	168.6	230.9	232.4	217.5	138.9
SP5448_07850	dnaX	CP008776	DNA polymerase III delta prime subunit (EC 2.7.7.7)	-0.40788	0.24236	207.3	292	296.8	239.2	162.5
SP5448_07855	tmk	CP008776	Thymidylate kinase (EC 2.7.4.9)	-0.490178	0.118761	249.2	320.2	317.1	222.9	195.4
SP5448_07860		CP008776	hypothetical protein	-0.646997	0.0723316	214.7	300.8	316.9	184.1	165
SP5448_07865	clpP	CP008776	ATP-dependent Clp protease proteolytic subunit ClpP (EC 3.4.21.92)	-0.630129	0.0897448	1240.2	1663.2	1802.5	1008	993.2
SP5448_07870	upp	CP008776	Uracil phosphoribosyltransferase (EC 2.4.2.9)	-0.247549	0.460411	457.5	561.2	598	502.9	404.3
SP5448_07875		CP008776	Export protein for polysaccharides and teichoic acids	-1.18882	0.00141226	305.8	398.6	402.1	171.5	149.2
SP5448_07880	murE	CP008776	UDP-N-acetylmuramoy-dipeptide--L-lysine ligase (EC 6.3.2.7)	-0.11276	0.729104	194.1	255.6	260.2	245.8	191.4
SP5448_07885	fhuA	CP008776	Ferrichrome transport ATP-binding protein FhuC	1.99131	4.95153e-05	13.4	17.1	15.6	79.5	51.2
SP5448_07890	fhuD	CP008776	Ferrichrome-binding periplasmic protein precursor (TC 3.A.1.14.3)	1.58938	0.000444607	19.8	25.6	25	91.7	56.8
SP5448_07895	fhuB	CP008776	Ferrichrome transport system permease protein FhuB	1.58407	0.00196117	21.9	27.9	28.6	116.4	54.6
SP5448_07900	fhuG	CP008776	Ferrichrome transport system permease protein FhuG	1.75236	0.00119106	15	21.6	23.3	108.4	43.3
SP5448_07905		CP008776	hypothetical protein	0.13683	0.685378	388.8	562.3	564.6	614.9	487.6
SP5448_07910	ppaC	CP008776	Manganese-dependent inorganic pyrophosphatase (EC 3.6.1.1)	0.110442	0.755526	855	1195.8	1196.8	1180.8	1129.3
SP5448_07915	pflC	CP008776	Pyruvate formate-lyase activating enzyme (EC 1.97.1.4)	0.516375	0.159219	280.1	380.7	373.5	392.7	608.7
SP5448_07920	hlyX	CP008776	Hemolysins and related proteins containing CBS domains	-0.397748	0.250932	439.3	645.2	677.8	456.1	420.1
SP5448_07925		CP008776	Putative rRNA methylase YtqB	-0.252689	0.418151	166.5	247.6	235.5	192.1	166.6
SP5448_07930		CP008776	[4Fe-4S]-AdoMet protein YtqA	-0.581015	0.0783095	228.4	324.1	330.5	193	194.5
SP5448_07935		CP008776	putative membrane-associated phospholipid phosphatase, PAP2 superfamily	-1.2772	0.00239949	302.6	503.9	526.5	180.5	174.4
SP5448_07940		CP008776	Substrate-specific component RibU of riboflavin ECF transporter	-0.323549	0.437865	57.1	101.1	94.8	62.8	67.6
SP5448_07945		CP008776	tRNA (cytidine(34)-2'-O)-methyltransferase (EC 2.1.1.207)	0.618353	0.0653972	156.1	209.4	216.8	325.2	268.4
SP5448_07950		CP008776	Membrane protein insertion efficiency factor YidD	-0.218309	0.569287	168	258	265.6	264.7	142.1
SP5448_07955		CP008776	LSU rRNA pseudouridine(2605) synthase (EC 5.4.99.22)	-0.492611	0.179818	276.3	401	382.8	318.9	192.2
SP5448_07960	scpB	CP008776	Segregation and condensation protein B	-0.550242	0.139202	288.1	429.6	426.8	325.7	201.1
SP5448_07965	scpA	CP008776	Segregation and condensation protein A	-0.744366	0.0478298	285.6	398.3	412.6	270.3	170.9
SP5448_07970	xerD	CP008776	Site-specific tyrosine recombinase XerD	-0.618546	0.0956339	211.6	303.6	310.1	225.4	137.7
SP5448_07975		CP008776	FIG042801: CBS domain containing protein	-0.534543	0.142633	242.8	368.6	376.2	267.4	185.3
SP5448_07980		CP008776	FIG009886: phosphoesterase	-0.48952	0.15407	256.1	333.6	321.4	249.4	184.6
SP5448_07985		CP008776	unknown domain / Nucleoside 5-triphosphatase RdgB (dHAPTP, dITP, XTP-specific) (EC 3.6.1.66)	-0.363822	0.29473	275.1	363.4	376.9	292.1	231.9
SP5448_07990	glr	CP008776	Glutamate racemase (EC 5.1.1.3)	-0.0506059	0.883281	171	227.3	235.4	218.1	187
SP5448_07995		CP008776	UPF0154 protein YneF	0.468488	0.16627	347.9	459.5	511.9	654.3	552.2
SP5448_08000		CP008776	FIG005935: membrane protein	-2.05923	5.48644e-05	664.8	928.7	899.9	184.8	208.9
SP5448_08005		CP008776	FIG005986: HD family hydrolase	-2.1523	1.95066e-05	553.3	806	792	134.3	186.4
SP5448_08010		CP008776	Uncharacterized RNA methyltransferase YsgA	-1.22531	0.00178555	191.9	271.6	278.9	91.6	117.7
SP5448_08015		CP008776	Mobile element protein	0.00591668	0.997416	16.3	22.4	18.2	18.4	19.4
SP5448_08020		CP008776	Mobile element protein	1.15973	0.442352	13.3	5.1	23.6	48.2	15.9
SP5448_08030		CP008776	Acylphosphate phosphohydrolase (EC 3.6.1.7)	-1.36016	0.00221996	546.2	726.5	792.1	240.2	290.7
SP5448_08035		CP008776	Inner membrane protein translocase and chaperone YidC, OxaA protein	-1.4308	0.00156573	1367.5	1994.2	2068.1	615.7	706.7
SP5448_08040	greA	CP008776	Transcription elongation factor GreA	-0.0173239	0.957993	286.7	426	434.3	421.6	326.9
SP5448_08045		CP008776	Murein endolytic transglycosylase MltG	0.0317074	0.924798	335.8	468.2	451.2	475.2	376.9
SP5448_08050		CP008776	putative arylalkylamine n-acetyltransferase	-0.902367	0.00886115	363.6	479.4	469.5	253.5	212
SP5448_08055	murC	CP008776	UDP-N-acetylmuramate--L-alanine ligase (EC 6.3.2.8)	-0.978888	0.0063671	700.8	947.6	935.3	471.9	396.2
SP5448_08060		CP008776	hypothetical protein	-1.20703	0.00130888	1147.9	1475.6	1427.3	627.8	537.3
SP5448_08065	snf	CP008776	SWF/SNF family helicase	-1.6747	0.000331877	256.2	368.7	376.2	116.6	89.7
SP5448_08070	engA	CP008776	GTP-binding protein EngA	-0.553737	0.0850605	400.4	559	569.7	357.2	328.6
SP5448_08075	dnaI	CP008776	Helicase loader DnaI	-0.516348	0.110663	269.5	392.6	406.5	258	232
SP5448_08080	dnaB	CP008776	Helicase loader DnaB	-0.257678	0.438395	191.8	281.9	280.5	225.4	189.9
SP5448_08085	nrdR	CP008776	Ribonucleotide reductase transcriptional regulator NrdR	-0.233857	0.486371	190.4	278.6	299.4	236.4	193
SP5448_08090	covS	CP008776	Transmembrane histidine kinase CsrS	-1.26021	0.00286809	276	386.5	381.6	149	137.3
SP5448_08095	covR	CP008776	Response regulator CsrR	-1.23593	0.00202155	1764.5	2463.7	2593.4	903.4	1002.1
SP5448_08100		CP008776	FIG01269488: protein, clustered with ribosomal protein L32p	-0.887918	0.0140097	347.6	513.3	485.9	256.4	222.3
SP5448_08105		CP008776	Heat shock protein HtpX	-0.998012	0.00797531	1120.3	1589.2	1607.7	777.9	648.8
SP5448_08110	lemA	CP008776	LemA protein	-1.50783	0.000529001	1409.3	1970.7	1903.5	624	600.1
SP5448_08115	gidB	CP008776	16S rRNA (guanine(527)-N(7))-methyltransferase (EC 2.1.1.170)	-0.567723	0.101384	156.2	221.8	220.9	136.6	128.8
SP5448_08120		CP008776	KtrAB potassium uptake system, integral membrane component KtrB	-0.90969	0.0169048	342.7	494.2	521.1	257.7	217
SP5448_08125		CP008776	KtrAB potassium uptake system, peripheral membrane component KtrA	-0.837255	0.0218107	327.3	472.3	500.5	275.2	205.9
SP5448_08130		CP008776	Serine/threonine:Na+ symporter SstT	0.0756375	0.863125	93.7	145.2	136	133.4	125.6
SP5448_08135	braB	CP008776	Na(+)-dependent branched-chain amino acid transporter	1.58028	0.00083082	45.7	69.5	71.3	176.6	192.5
SP5448_08140		CP008776	Methionine ABC transporter permease protein	0.477588	0.164982	88.5	118.7	105	130.1	160
SP5448_08145		CP008776	Methionine ABC transporter ATP-binding protein	0.479684	0.158849	116.1	144.1	134.7	148.6	225.8
SP5448_08150		CP008776	Methionine ABC transporter substrate-binding protein	0.655223	0.109011	84.2	132.5	129.3	130.4	244.4
SP5448_08155		CP008776	Cysteine ABC transporter, substrate-binding protein	-2.64065	0.000111704	1013.8	1720.9	1841.6	171.4	324.3
SP5448_08160		CP008776	Transcriptional regulatory protein YeeN	-0.589086	0.0782892	692.6	947.2	971.9	660.5	495
SP5448_08165		CP008776	UPF0348 protein family	-1.2223	0.00236148	125.8	187.5	184.7	79.4	60.7
SP5448_08170		CP008776	FIG145533: Methyltransferase (EC 2.1.1.-)	-1.24772	0.00221401	157.6	236.4	247.9	101.8	75.6
SP5448_08175		CP008776	Ribosomal silencing factor RsfA	-1.18576	0.00242835	380.1	576.5	593.7	256.5	192.5
SP5448_08180		CP008776	Hydrolase (HAD superfamily), YqeK	-1.06373	0.00701518	377.4	594.6	606.1	267.2	225.6
SP5448_08185	nadD	CP008776	Nicotinate-nucleotide adenylyltransferase (EC 2.7.7.18)	-1.02852	0.00465438	611.4	862.8	888.8	382.7	378
SP5448_08190		CP008776	RNA-binding protein YhbY	-1.00766	0.00571192	499.6	754	769.3	335.8	321.6
SP5448_08195		CP008776	GTP-binding protein YqeH, required for biogenesis of 30S ribosome subunit	-0.606686	0.0760221	531.4	782	817.8	489.7	428.3
SP5448_08200		CP008776	FIG001553: Hydrolase, HAD subfamily IIIA	-0.218078	0.507961	395.2	568.3	639.5	496.2	408.2
SP5448_08210		CP008776	Mobile element protein	0.867229	0.0522646	4.5	4.7	5.3	8	11.5
SP5448_08215		CP008776	Mobile element protein	0.798851	0.397603	7.6	9.2	13.7	18	17.8
SP5448_08220	comX.2	CP008776	Competence-specific sigma factor ComX	1.03939	0.443438	0	4.3	2.6	4	5.1
SP5448_08260		CP008776	Glycerate kinase (EC 2.7.1.31)	-0.625392	0.125343	24.3	30.7	32.4	23.5	14.4
SP5448_08265	hsdR	CP008776	Type I restriction-modification system, restriction subunit R (EC 3.1.21.3)	-0.739473	0.0501398	137	186.6	182.4	121.5	81.7
SP5448_08270	hsdS	CP008776	Type I restriction-modification system, specificity subunit S	-0.800151	0.0247714	120	166.7	169.1	100	73.6
SP5448_08275	hsdM	CP008776	Type I restriction-modification system, DNA-methyltransferase subunit M (EC 2.1.1.72)	-0.641965	0.0758941	148.5	206.3	209.7	147.2	95.8
SP5448_08280		CP008776	hypothetical protein	-0.1734	0.665965	24.2	38.5	35.9	36.6	22
SP5448_08285	salR	CP008776	Two-component transcriptional response regulator DegU, LuxR family	-0.516715	0.142633	54.6	81.8	77.9	57.9	41.3
SP5448_08290		CP008776	putative SalK homologue	-0.518441	0.163032	38.6	59.2	58.9	42	30
SP5448_08295	salY	CP008776	ABC transporter-like sensor and permease protein	-0.756647	0.0268583	29.4	40.8	40.5	20.5	21.9
SP5448_08300		CP008776	putative salivaricin A ABC transporter (ATP-binding protein)	0.833248	0.0977747	1.3	3.6	2.8	5	5.2
SP5448_08305	salX	CP008776	Lantibiotic transport ATP-binding protein	1.84526	0.00206448	0.4	1.2	1.7	7.4	5.1
SP5448_08310	salB	CP008776	Lanthionine biosynthesis protein LanM	1.66027	0.00583362	1	1.2	1.4	7.8	4.3
SP5448_08315	salA	CP008776	Lantibiotic salivaricin A	3.657	3.57747e-06	2.6	5.4	5.7	53.1	84
SP5448_08320	lacG	CP008776	6-phospho-beta-galactosidase (EC 3.2.1.85)	3.36524	2.40383e-06	5.3	8.8	11.1	96.2	89.2
SP5448_08325	lacE	CP008776	PTS system, lactose-specific IIB component (EC 2.7.1.207) / PTS system, lactose-specific IIC component	4.34155	1.28574e-06	4.6	7.1	16	199.5	172.4
SP5448_08330	lacF	CP008776	PTS system, lactose-specific IIA component (EC 2.7.1.207)	4.17018	3.57747e-06	3.9	3.5	11.8	127.1	108.6
SP5448_08335	lacD	CP008776	Tagatose 1,6-bisphosphate aldolase (EC 4.1.2.40)	4.28344	2.73587e-06	2.9	5.9	13	157	124.3
SP5448_08340	lacC.2	CP008776	Tagatose-6-phosphate kinase (EC 2.7.1.144)	4.02347	6.06263e-07	2.8	3.8	8.7	98.7	83.1
SP5448_08345	lacB	CP008776	Galactose-6-phosphate isomerase, LacB subunit (EC 5.3.1.26)	3.81684	3.69709e-07	4.9	8	11.4	128.1	116.1
SP5448_08350	lacA	CP008776	Galactose-6-phosphate isomerase, LacA subunit (EC 5.3.1.26)	3.05636	3.57747e-06	9.4	11.3	18.2	105.8	116.4
SP5448_08355	lacR.2	CP008776	Lactose phosphotransferase system repressor	0.447583	0.23451	44.8	63.7	59.9	86.5	66.9
SP5448_08360		CP008776	Antitoxin DinJ (binds YafQ toxin)	-0.0571819	0.863951	65.8	84.2	76.5	78.6	66.2
SP5448_08365		CP008776	Toxin to DNA-damage-inducible protein J	-0.261735	0.359014	83.3	96	86.1	77.5	69.6
SP5448_08375		CP008776	Integrase	1.64067	0.000289424	0	0.4	0	3.2	1.9
SP5448_08385	rpsI	CP008776	SSU ribosomal protein S9p (S16e)	-0.17005	0.604694	2364.2	3128.1	3255.3	3074	2142.5
SP5448_08390	rplM	CP008776	LSU ribosomal protein L13p (L13Ae)	-0.248885	0.460411	3237.2	4436.7	4178.2	3828.2	2835.3
SP5448_08395		CP008776	Transcriptional regulator, Xre family	0.721106	0.0976422	18.9	26.7	30.5	43.6	39.9
SP5448_08400		CP008776	hypothetical protein	0.369424	0.354046	29.1	42.8	40.9	50.7	45.8
SP5448_08405		CP008776	DegV family protein in cluster with TrmH family tRNA/rRNA methyltransferase YacO	-0.606037	0.115276	418.4	551.2	584.1	363.7	311.3
SP5448_08410		CP008776	Uncharacterized protein YacP, similar to C-terminal domain of ribosome protection-type Tc-resistance proteins	-1.17404	0.00286766	539.2	783.6	805.1	276.9	344.4
SP5448_08415		CP008776	23S rRNA (guanosine(2251)-2'-O)-methyltransferase (EC 2.1.1.185)	-1.24724	0.00286064	776.7	1193.6	1282.7	399.9	496.7
SP5448_08420		CP008776	Hypothetical protein, Spy1939 homolog	-1.16049	0.013168	121.8	161.9	153.7	56.9	72.4
SP5448_08425		CP008776	Mini-ribonuclease III	-1.16707	0.00470525	311.2	420.2	446.5	228.6	129.7
SP5448_08430	cysS	CP008776	Cysteinyl-tRNA synthetase (EC 6.1.1.16)	-0.89687	0.0242607	226.3	326.8	347.5	212.1	117.7
SP5448_08435		CP008776	hypothetical protein	-0.87074	0.0399224	161.3	229.5	228.7	159.4	77.2
SP5448_08440	cysE	CP008776	Serine acetyltransferase (EC 2.3.1.30)	-0.813169	0.0276251	689.1	943.9	964.3	606.5	390.6
SP5448_08445		CP008776	hypothetical protein	-0.690539	0.0500619	458.5	646.7	678.4	446.5	294.6
SP5448_08450		CP008776	Polyribonucleotide nucleotidyltransferase (EC 2.7.7.8)	-0.644943	0.060679	556.1	746.6	765.3	475.3	400.1
SP5448_08455		CP008776	Transaldolase (EC 2.2.1.2)	3.56337	4.23493e-06	0.8	2	1.6	35.5	20.8
SP5448_08465	ulaA	CP008776	PTS system, IIC component, UlaA-type	3.22193	4.39678e-06	1.3	1.6	2	28.2	19.4
SP5448_08470		CP008776	PTS system, IIB component	2.89828	0.000363503	0.6	0.5	1.4	18.4	8.3
SP5448_08475		CP008776	Putative transcriptional antiterminator, BglG family / PTS system, IIA component	2.60524	0.000297834	0.8	1.5	1.5	17.5	9.1
SP5448_08480	rpsO	CP008776	SSU ribosomal protein S15p (S13e)	-1.21456	0.00184764	3585.5	4767.8	4771.2	2198.7	1587.3
SP5448_08490		CP008776	hypothetical protein	0.534457	0.525103	1	4.6	2.9	6.8	2.4
SP5448_08495	def	CP008776	Peptide deformylase (EC 3.5.1.88)	-0.844722	0.0388203	248.8	353.9	370.9	247.6	127.2
SP5448_08500		CP008776	hypothetical protein	-1.45372	0.00123322	339.7	506	546.6	202.1	135.2
SP5448_08505		CP008776	Transcriptional regulator, MarR family	-2.21938	2.16132e-05	359.7	490.3	514.3	121	75.6
SP5448_08510	polC	CP008776	DNA polymerase III polC-type (EC 2.7.7.7)	-1.81078	0.000210162	308.8	440.3	457.7	140.4	89.7
SP5448_08515	proS	CP008776	Prolyl-tRNA synthetase (EC 6.1.1.15), bacterial type	-0.717158	0.0273146	676	897.5	947.4	546.9	467
SP5448_08520		CP008776	Intramembrane protease RasP/YluC, implicated in cell division based on FtsL cleavage	-0.670184	0.0389941	515.1	693.6	669.4	410.6	369.9
SP5448_08525	cdsA	CP008776	Phosphatidate cytidylyltransferase (EC 2.7.7.41)	-0.0896539	0.787505	305.7	422.8	436.9	386	336.7
SP5448_08530	uppS	CP008776	Undecaprenyl diphosphate synthase (EC 2.5.1.31)	-0.0234794	0.943991	401.8	526.8	540.4	488.6	466.9
SP5448_08535	yajC	CP008776	Protein translocase subunit YajC	-1.16893	0.00266454	1683.8	2485.2	2567.5	1004.4	957.8
SP5448_08540		CP008776	putative transport accessory protein	-1.24276	0.00329275	698.9	1199.4	1321.5	409	466.2
SP5448_08545	pulA	CP008776	Pullulanase (EC 3.2.1.41)	3.60716	2.40383e-06	15.3	23.4	27	240.2	306.2
SP5448_08550	dexB	CP008776	Glucan 1,6-alpha-glucosidase (EC 3.2.1.70)	3.69624	1.90097e-06	26.4	36	42.3	378.2	550.6
SP5448_08555	msmK	CP008776	Maltodextrin ABC transporter, ATP-binding protein MsmX	3.22561	3.04291e-07	98.5	117.8	126.6	1156.2	993.8
SP5448_08560	lrp	CP008776	Leucine rich protein	0.00160985	0.997416	81.8	100.1	109.1	101.7	91.4
SP5448_08565	ska	CP008776	Streptokinase	1.12993	0.00572168	40.7	54.5	58	115.3	108.2
SP5448_08570		CP008776	D-aminoacyl-tRNA deacylase (EC 3.1.1.96)	-0.572725	0.0813807	271	358.4	362.6	263.1	184
SP5448_08575	relA	CP008776	Guanosine-3',5'-bis(diphosphate) 3'-pyrophosphohydrolase (EC 3.1.7.2) / GTP pyrophosphokinase (EC 2.7.6.5), (p)ppGpp synthetase II	-0.503855	0.122864	232	296.8	298.6	212.2	175.3
SP5448_08580	sclA	CP008776	Collagen-like surface protein	2.68394	0.000159171	0.6	1.1	1.3	12.9	10.5
SP5448_08585		CP008776	Ribonucleotide reduction protein NrdI	-0.831798	0.0146609	442.2	580.9	593.2	281.9	318.5
SP5448_08590		CP008776	Exodeoxyribonuclease III (EC 3.1.11.2)	3.06518	1.34321e-06	19.2	27.4	30.5	181.5	263.6
SP5448_08595		CP008776	PTS system, maltose and glucose-specific IIC component / PTS system, maltose and glucose-specific IIB component (EC 2.7.1.208) / PTS system, maltose and glucose-specific IIA component	4.66941	2.236e-07	22.9	33.6	42.6	607	1159.8
SP5448_08600		CP008776	16S rRNA (uracil(1498)-N(3))-methyltransferase (EC 2.1.1.193)	-0.53068	0.0797467	241.1	304.3	312.1	187.9	204.9
SP5448_08605	prmA	CP008776	Ribosomal protein L11 methyltransferase	-0.11019	0.783333	185	261.4	268.3	201.4	235.2
SP5448_08610		CP008776	hypothetical protein	-0.0525156	0.897335	186.2	255	276.7	213.3	242.7
SP5448_08615		CP008776	Para-aminobenzoate synthase, aminase component (EC 2.6.1.85) / Aminodeoxychorismate lyase (EC 4.1.3.38)	-0.466709	0.229034	137.6	198.9	211.7	142.6	118
SP5448_08620	trpG	CP008776	Para-aminobenzoate synthase, amidotransferase component (EC 2.6.1.85)	-0.528733	0.215109	121.2	188.6	210.3	121	112.6
SP5448_08625		CP008776	Replication-associated recombination protein RarA	-0.438808	0.25429	143.7	213.9	219.8	135.7	142.8
SP5448_08635		CP008776	Pai1 protein	1.18989	0.00859901	14.7	25.5	21	57.8	37.6
SP5448_08640	flaR	CP008776	DNA topology modulation protein FlaR	0.782771	0.0511397	23.9	31.5	29.1	57.2	41.7
SP5448_08645	smeZ	CP008776	Exotoxin, phage associated @ Streptococcal mitogenic exotoxin Z (SmeZ)	1.11618	0.0132286	4.8	7.1	6.9	15	14.2
SP5448_08650		CP008776	hypothetical protein	0.931899	0.0107852	7.8	10.2	11	21.4	17.2
SP5448_08655	dppA	CP008776	Nickel ABC transporter, substrate-binding protein NikA2 (TC 3.A.1.5.3)	2.56241	8.97452e-06	210.1	266.3	273.4	2023	1069.9
SP5448_08660	dppB	CP008776	Nickel ABC transporter, permease protein NikB2 (TC 3.A.1.5.3)	1.85479	0.0005972	37.8	54.3	54	278.8	111.4
SP5448_08665	dppC	CP008776	Nickel ABC transporter, permease protein NikC2 (TC 3.A.1.5.3)	1.75015	0.0013504	39.8	59.4	60	291.7	108.2
SP5448_08670	dppD	CP008776	Nickel ABC transporter, ATP-binding protein NikD2 (TC 3.A.1.5.3)	1.7886	0.00119978	50.9	76.1	78.3	387	142
SP5448_08675	dppE	CP008776	Nickel ABC transporter, ATP-binding protein NikE2 (TC 3.A.1.5.3)	1.99321	0.000769454	41.2	55.8	65.1	371.8	123.5
SP5448_08680		CP008776	hypothetical protein	0.167049	0.61141	1238.4	1520.6	1556.5	1994.7	1294.5
SP5448_08685	htpA	CP008776	Streptococcal histidine triad protein	6.55825	6.17381e-10	15.1	18	19	2221.5	1338.5
SP5448_08690	lbp	CP008776	Laminin-binding surface protein	6.7003	4.64408e-10	9.2	13.9	14.4	1609.8	1179.5
SP5448_08695		CP008776		-2.56395e-16	1	0	0	0	0	0
SP5448_08700		CP008776	Mobile element protein	1.14011	0.0691891	1.7	0	0.8	2.1	3.5
SP5448_08705		CP008776	Mobile element protein	-0.206314	0.871381	15.7	27.8	19.3	17.1	18
SP5448_08710	fbaA	CP008776	Cell surface protein	2.42227	2.34061e-05	3.4	5.8	6	39.8	23.7
SP5448_08715	scpA	CP008776	C5a peptidase (EC 3.4.21.-)	2.77591	9.03541e-06	2.4	3.3	3.9	37.1	20.2
SP5448_08725	sic	CP008776	hypothetical protein	2.04458	0.000232679	12.7	20.5	23.1	106.5	57.2
SP5448_08730	emm	CP008776	Antiphagocytic M protein	1.81261	0.000958441	60	87.9	92.5	242.9	320.8
SP5448_08735	mga	CP008776	M protein trans-acting positive regulator (Mga)	0.029116	0.944213	58.9	93	92.2	72.1	91.7
SP5448_08740		CP008776	Hypothetical mga-associated protein	0.16781	0.682813	134.9	237.3	255.6	266.3	192.6
SP5448_08745	isp	CP008776	Immunogenic secreted protein	-0.24377	0.527778	187.9	269	288.7	228.3	186.4
SP5448_08750	ihk	CP008776	Two-component system sensor histidine kinase	-0.67858	0.0729266	150.6	218.1	216.6	135.7	105.7
SP5448_08755	irr	CP008776	Two-component transcriptional response regulator, LuxR family	-0.588275	0.0937917	167	237.7	237.5	170.2	115.4
SP5448_08760		CP008776	ABC-type antimicrobial peptide transport system, permease component	-0.675972	0.0744144	154.5	222.7	225.1	138.3	110.2
SP5448_08765		CP008776	ABC-type antimicrobial peptide transport system, ATPase component	-0.528486	0.159278	103.9	145.9	143.6	97.4	82.4
SP5448_08770		CP008776	ABC transporter, RND-adapter-like protein	-0.617626	0.152682	107.4	149.1	146.2	95.2	78
SP5448_08775		CP008776	hypothetical protein	-0.636452	0.0905094	572.2	694.4	685.3	449.7	386
SP5448_08780		CP008776	hypothetical protein	-1.8209	0.00026864	374.7	464.6	432.1	160.9	87.6
SP5448_08785		CP008776	hypothetical protein	2.20245	5.69501e-05	2.3	2.3	2.5	17.1	12
SP5448_08790	prsA	CP008776	Peptidylproline cis-trans-isomerase (EC 5.2.1.8); Proteinase maturation protein (RopA)	3.73683	1.01339e-05	115.1	152	238.9	1208.9	3861.9
SP5448_08795	spi	CP008776	Streptopain inhibitor	9.95081	5.68645e-05	11.9	5.5	714.6	21996.1	68394.2
SP5448_08800	speB	CP008776	Strepotococcal cysteine protease (Streptopain) (EC 3.4.22.10) / Streptococcal pyrogenic exotoxin B (SpeB)	9.89772	5.49538e-05	8	5.4	643.4	20519.6	49390.2
SP5448_08815	rgg	CP008776	RopB; Rgg-like transcription regulator	-0.346015	0.379981	110.1	160.5	158	146.1	83.6
SP5448_08820	spd	CP008776	Streptodornase B; Mitogenic factor 1	8.02302	4.64408e-10	82.8	106.3	170.7	36554.5	24722.7
SP5448_08825		CP008776	Low temperature requirement C protein	-0.404849	0.268125	174.2	206.4	201.4	184.1	115.6
SP5448_08830	gldA	CP008776	Glycerol dehydrogenase (EC 1.1.1.6)	2.20851	6.06851e-05	88.7	126.5	139.6	410.2	712.5
SP5448_08835	mipB	CP008776	Transaldolase (EC 2.2.1.2)	2.06042	0.000124157	76.5	107.3	108.3	303.3	538.7
SP5448_08840	pflD	CP008776	Pyruvate formate-lyase (EC 2.3.1.54)	2.19815	5.35395e-05	80.7	105.3	107.8	361	558.8
SP5448_08845		CP008776	PTS system, cellobiose-specific IIC component	7.58714	4.64408e-10	2.3	3.2	3.9	559.9	1101.4
SP5448_08850		CP008776	PTS system, cellobiose-specific IIB component (EC 2.7.1.205)	7.4624	1.17083e-09	1.3	2.3	4	464.8	753.8
SP5448_08855		CP008776	PTS system, cellobiose-specific IIA component (EC 2.7.1.205)	6.91967	1.60866e-09	2.4	2.4	2	305.2	513.3
SP5448_08860		CP008776	Transcriptional regulator	0.435322	0.19616	74.3	110.9	116.3	138.8	128.8
SP5448_08865		CP008776	Transcriptional regulator, DeoR family	0.448381	0.220027	68.4	99.6	110.1	122.4	126.5
SP5448_08870		CP008776	Pyruvate formate-lyase activating enzyme (EC 1.97.1.4)	0.763113	0.0729266	37	52	56.5	84	79.6
SP5448_08875		CP008776	hypothetical protein	0.946352	0.0620175	6.4	11.2	8.7	24.7	12.1
SP5448_08880	secE	CP008776	Protein translocase subunit SecE	0.202866	0.546973	729.9	1146.8	1276.3	1161.5	1192.3
SP5448_08885	pbp2A	CP008776	Multimodular transpeptidase-transglycosylase (EC 2.4.1.129) (EC 3.4.-.-)	-1.14092	0.00242879	628.1	834.9	834.1	366.9	322
SP5448_08890		CP008776	RidA/YER057c/UK114 superfamily protein	-1.48547	0.000302848	477.2	570.7	565	201.3	180.7
SP5448_08895		CP008776	Similar to ribosomal large subunit pseudouridine synthase D, Bacillus subtilis YhcT type	-0.865303	0.0121043	576.6	759.2	724	401.7	347.8
SP5448_08900		CP008776	hypothetical protein	-0.622061	0.0626581	235.5	322.8	312	189.7	183.1
SP5448_08905		CP008776	hypothetical protein	3.32373	1.72903e-05	27.7	39.1	41.9	620.1	216.3
SP5448_08910		CP008776	Positive transcriptional regulator MutR family	3.33539	1.79439e-05	20.1	26.7	29.6	481	143.4
SP5448_08915	groEL	CP008776	Heat shock protein 60 kDa family chaperone GroEL	0.255436	0.643254	716.1	1018.6	1145.1	876.9	1441.6
SP5448_08920	groES	CP008776	Heat shock protein 10 kDa family chaperone GroES	-0.604912	0.225648	1044.5	1305.9	1378.5	678.9	969.2
SP5448_08925	clpC	CP008776	ATP-dependent Clp protease, ATP-binding subunit ClpC	-0.919205	0.0153414	302.4	416	426.4	230.1	172
SP5448_08930	ctsR	CP008776	Transcriptional regulator CtsR	-0.986827	0.00737115	319.1	400.5	419.5	199.1	180.9
SP5448_08935	csp	CP008776	Cold shock protein of CSP family	-0.644629	0.157168	8534.4	11792.2	12967.4	5630.4	8677.3
SP5448_08945	ahpC	CP008776	Alkyl hydroperoxide reductase protein C (EC 1.11.1.15)	-0.32447	0.440403	1386.2	1777.4	1777.2	1468.1	1162.3
SP5448_08950		CP008776	Alkyl hydroperoxide reductase protein F	-0.353785	0.406646	1594.1	2097.2	2123.4	1596.2	1416.6
SP5448_08955	hutI	CP008776	Imidazolonepropionase (EC 3.5.2.7)	8.09882	2.18644e-10	2.3	2.6	2.7	662.8	1427
SP5448_08960	hutU	CP008776	Urocanate hydratase (EC 4.2.1.49)	9.15326	1.32339e-10	1.4	1.7	2.1	1060.7	2273.1
SP5448_08965	ftcD	CP008776	Glutamate formiminotransferase (EC 2.1.2.5) @ Glutamate formyltransferase	9.64395	1.32339e-10	1.6	1.6	2	1436.6	3372.7
SP5448_08970	fchA	CP008776	Formiminotetrahydrofolate cyclodeaminase (EC 4.3.1.4)	9.92719	1.32339e-10	0.8	1.2	1.8	1393.8	3358.5
SP5448_08975	fhs.2	CP008776	Formate--tetrahydrofolate ligase (EC 6.3.4.3)	9.52223	1.64935e-10	1.5	2	2.4	1325.4	3531.3
SP5448_08980		CP008776	Stresses-induced protein Ves (HutD)	9.89919	1.38848e-10	1	1.2	2.1	1412.6	3567.9
SP5448_08985		CP008776	Uncharacterized amino acid permease, GabP family	9.44381	1.32339e-10	1.7	2.1	2	1322.5	3149.1
SP5448_08990	hutH	CP008776	Histidine ammonia-lyase (EC 4.3.1.3)	9.67554	1.32339e-10	1.5	2.2	2.4	1571.6	3847.3
SP5448_08995	hutG	CP008776	Formiminoglutamase (EC 3.5.3.8)	4.24303	7.30212e-08	37.7	42.6	45.5	566.7	1154.6
SP5448_09000		CP008776	TPR-repeat-containing ATPase	4.33622	7.50817e-08	2.9	3.8	4.4	122.9	70
SP5448_09005	rpsB	CP008776	SSU ribosomal protein S2p (SAe)	-0.414489	0.212368	2559.1	3531.4	3634.8	2696.4	2140.9
SP5448_09010	tsf	CP008776	Translation elongation factor Ts	-0.483564	0.184778	1458.9	2084.2	2150.5	1760.6	1015.5
SP5448_09015	pepO	CP008776	Neutral endopeptidase O (EC 3.4.24.-)	-0.78199	0.0352493	549.1	755	772.5	496.6	318.1
SP5448_09020	dexS	CP008776	Trehalose-6-phosphate hydrolase (EC 3.2.1.93)	2.23668	0.000365945	3.3	3.9	6.5	28	21.5
SP5448_09025		CP008776	PTS system, trehalose-specific IIB component (EC 2.7.1.201) / PTS system, trehalose-specific IIC component / PTS system, trehalose-specific IIA component (EC 2.7.1.201)	2.17605	0.000420855	8	10.3	15.3	61.7	44.6
SP5448_09030		CP008776	Trehalose operon transcriptional repressor	1.35676	0.00207519	11.8	16.6	16.9	50.8	30.9
SP5448_09040		CP008776	Glyoxalase family protein	0.346275	0.492378	7.4	10.6	11.5	18.1	8.6
SP5448_09045	yaaA	CP008776	UPF0246 protein YaaA	-0.162243	0.766734	53.8	95.4	107.3	79.1	67.7
SP5448_09050	nrdG	CP008776	Ribonucleotide reductase of class III (anaerobic), activating protein (EC 1.97.1.4)	-0.27121	0.43886	181.7	275.2	267.3	207.2	186.3
SP5448_09055		CP008776	Acetyltransferase	-0.427945	0.181214	206	301.4	292.8	187.6	203.2
SP5448_09060		CP008776	Putative oxidoreductase	0.0245293	0.943609	158.9	242.7	249.1	223.8	209
SP5448_09065		CP008776	Uncharacterized protein SPy2107.5	0.305357	0.494133	45.7	76.1	81.5	88.3	75.1
SP5448_09070	nrdD	CP008776	Ribonucleotide reductase of class III (anaerobic), large subunit (EC 1.17.4.2)	1.46407	0.000945039	115.2	183.4	190.9	447.9	434.3
SP5448_09075		CP008776	Competence-induced protein Ccs4	1.04059	0.00685653	69.9	101.8	99.9	205.7	165.8
SP5448_09085		CP008776	UPF0473 protein YrzB	-0.251456	0.463946	1204.3	1754.3	2052.1	1490.5	1258.6
SP5448_09090		CP008776	Putative pre-16S rRNA nuclease YqgF	-0.606154	0.0998448	2008.4	2778.4	2815.3	1623.6	1666.6
SP5448_09095		CP008776	UPF0297 protein YrzL	-0.794592	0.0438159	2214	2875.7	3029.6	1467.6	1627.9
SP5448_09100	spxA	CP008776	Transcriptional regulator SpxA2	-3.42571	2.34898e-05	7401	10355.3	10353.8	684.1	1082.6
SP5448_09105	recA	CP008776	RecA protein	-2.3334	1.51165e-05	1844.5	2723.3	2956.9	506.2	468.4
SP5448_09110	cinA	CP008776	ADP-ribose pyrophosphatase of COG1058 family (EC 3.6.1.13) / Nicotinamide-nucleotide amidase (EC 3.5.1.42)	-1.8653	0.000360369	131.4	181.5	184.8	50.9	38.5
SP5448_09115	tag	CP008776	DNA-3-methyladenine glycosylase (EC 3.2.2.20)	-1.2536	0.00277427	254.5	345.3	363.2	171.8	102.1
SP5448_09120	ruvA	CP008776	Holliday junction ATP-dependent DNA helicase RuvA (EC 3.6.4.12)	-1.30849	0.00144088	254.9	356.4	397.1	159.1	110.8
SP5448_09125	lmrP	CP008776	Multidrug resistance protein ErmB	-1.05555	0.00703249	204.4	293.6	309.5	143.3	112.4
SP5448_09130	mutL	CP008776	DNA mismatch repair protein MutL	-1.23385	0.00275236	254.1	339.7	338.4	141.1	120.4
SP5448_09135	mutS	CP008776	DNA mismatch repair protein MutS	0.709113	0.0586963	60	85.3	85.7	161.7	96.4
SP5448_09140		CP008776	biofilm formation protein YmcA	0.685915	0.0477429	52.5	71.5	67.6	128.5	81.6
SP5448_09145	argR2	CP008776	Arginine repressor ArgR, putative	1.07365	0.00684859	59.4	80.2	82.4	197	122.3
SP5448_09150	argS	CP008776	Arginyl-tRNA synthetase (EC 6.1.1.19)	-0.072339	0.850579	602.3	819.7	865.7	776.6	660.8
SP5448_09155	uviB	CP008776	hypothetical protein	-1.17159	0.00451886	146.5	208.6	159.3	86.1	64.8
SP5448_09160		CP008776	Uncharacterized UPF0750 membrane protein YpjC	-0.642981	0.0799351	160.4	236.4	237	164.7	107
SP5448_09165		CP008776	Uncharacterized UPF0750 membrane protein YpjC	-0.93746	0.0110752	218.4	301.4	310.6	167.7	120.8
SP5448_09170		CP008776	Uncharacterized UPF0750 membrane protein SPy2155	-0.855689	0.0219648	253	334.9	333.5	200.3	140.7
SP5448_09175	aspS	CP008776	Aspartyl-tRNA synthetase (EC 6.1.1.12)	-0.48795	0.165416	362.1	511.7	526.3	371	289.8
SP5448_09180	hisS	CP008776	Histidyl-tRNA synthetase (EC 6.1.1.21)	-0.873624	0.0218657	185	252.1	247.1	148.2	101.8
SP5448_09185	rpmF	CP008776	LSU ribosomal protein L32p @ LSU ribosomal protein L32p, zinc-independent	0.371561	0.301555	1614.8	2016.7	1974.6	2194.5	2638.2
SP5448_09190	rpmG	CP008776	LSU ribosomal protein L33p @ LSU ribosomal protein L33p, zinc-independent	0.287495	0.374309	1642.1	2200.8	2115.1	2248.2	2571.6
SP5448_09195	cadD	CP008776	Cadmium resistance protein	0.00826705	0.988376	7.3	15.7	13.1	16.5	8.1
SP5448_09200	cadC	CP008776	Cadmium efflux system accessory protein	0.466832	0.330492	11.7	13.3	14.5	25.3	13.5
SP5448_09215		CP008776	hypothetical protein	0.239307	0.615519	15.3	26	27.1	35.9	19.2
SP5448_09225		CP008776	FIG028593: membrane protein	-1.59541	0.000227461	274.7	370.8	382.3	124.1	100.2
SP5448_09230		CP008776	Phosphohydrolase (MutT/nudix family protein)	0.883355	0.0629021	12.5	17.5	19.2	36	26.1
SP5448_09235		CP008776	Transcriptional regulator SPy2172, PadR family	-0.110045	0.78485	30.1	38.5	49.2	27.3	46.4
SP5448_09240		CP008776	Uncharacterized membrane protein SPy2173	0.92612	0.0677928	32.6	42.5	60.7	52.5	134.7
SP5448_09245		CP008776	Putative adhesin SPy2174	0.815197	0.0595652	46	60	70.9	73.6	143.9
SP5448_09250		CP008776	Phage infection protein	-1.0897	0.0330261	71.2	111	137	30.9	73.4
SP5448_09255		CP008776	Transcriptional regulator SPy2177, AcrR family	1.40349	0.000764819	7.6	6.3	9.8	22.6	21.9
SP5448_09260	rpsD	CP008776	SSU ribosomal protein S4p (S9e) @ SSU ribosomal protein S4p (S9e), zinc-independent	0.942903	0.0102679	783.3	1067.5	1146.9	1960.6	1834.8
SP5448_09270		CP008776	Mobile element protein	1.34949	0.00594467	18	26	23.7	63	54.1
SP5448_09275		CP008776	Veg protein	-1.00089	0.0125242	269.2	339.6	345.3	163.2	151.8
SP5448_09280	holB	CP008776	Replicative DNA helicase (DnaB) (EC 3.6.4.12)	-1.00875	0.00569227	521.6	702.4	704	320.6	311.1
SP5448_09285	rplI	CP008776	LSU ribosomal protein L9p	-0.733964	0.029719	387.6	553.2	567.8	302.6	292.7
SP5448_09290		CP008776	Cyclic-di-AMP phosphodiesterase GdpP	-0.949561	0.0124892	343.3	493.9	511.8	209.7	249.6
SP5448_09295	gidA	CP008776	tRNA-5-carboxymethylaminomethyl-2-thiouridine(34) synthesis protein MnmG	-1.75806	0.000498583	187.1	276.1	274	93.9	53.3
SP5448_09300		CP008776	MutT/Nudix family protein	-1.83834	0.000360369	116.5	187.9	186.5	61.7	31.3
SP5448_09305	mnmA	CP008776	tRNA-specific 2-thiouridylase MnmA (EC 2.8.1.13)	-2.24827	1.68156e-05	366.6	534.2	543.6	105.3	93
SP5448_09315	sdhB	CP008776	L-serine dehydratase, beta subunit (EC 4.3.1.17)	0.615878	0.0873281	153.3	200.7	207.3	280.4	289.1
SP5448_09320	sdhA	CP008776	L-serine dehydratase, alpha subunit (EC 4.3.1.17)	1.12453	0.00594467	146.4	193.3	214.2	387.6	410.4
SP5448_09325		CP008776	Immunodominant antigen A	1.25995	0.00149065	137.6	180.6	169.5	324	465.1
SP5448_09330	cbiQ	CP008776	Transmembrane component of general energizing module of ECF transporters	-0.61374	0.105148	172.4	267.5	259.7	191.9	115.9
SP5448_09335	cbiO	CP008776	ATPase component of general energizing module of ECF transporters	-0.126177	0.727533	126.2	196.4	213.4	188.8	134.9
SP5448_09340	cbiO	CP008776	ATPase component of general energizing module of ECF transporters	-0.803968	0.0407274	421.9	618.1	637	382.1	258.7
SP5448_09345		CP008776	CDP-diacylglycerol--glycerol-3-phosphate 3-phosphatidyltransferase (EC 2.7.8.5)	-0.52303	0.142633	381.4	559.1	585.6	417.1	289.6
SP5448_09350		CP008776	Transcriptional regulator	-0.559028	0.132707	407.8	583.5	606.1	398.1	317.7
SP5448_09355		CP008776	Uncharacterized zinc protease YmfH	-1.10443	0.00634001	120.7	187.5	190.3	87.4	64.6
SP5448_09360		CP008776	FIG001621: Zinc protease	-1.10098	0.00371457	118.7	177.9	191.4	77.4	70.2
SP5448_09365	hasA	CP008776	Hyaluronan synthase (EC 2.4.1.212)	0.273287	0.452998	8.4	11.7	12.3	16.7	10.3
SP5448_09370	hasB	CP008776	UDP-glucose dehydrogenase in hyaluronic acid synthesis (EC 1.1.1.22)	0.545192	0.125303	6.6	11.5	11.2	16.8	12.1
SP5448_09375	hasC	CP008776	UTP--glucose-1-phosphate uridylyltransferase (EC 2.7.7.9)	0.674177	0.0854648	14.4	19.2	20.1	39.2	21.2
SP5448_09380		CP008776	Uncharacterized S4 RNA-binding-domain protein YbcJ	-0.885316	0.00887333	275.5	375.3	365.4	177.5	185
SP5448_09385	recF	CP008776	DNA recombination and repair protein RecF	-0.584018	0.080769	226.5	335.9	344.7	200.7	195.1
SP5448_09390		CP008776	Putative sugar uptake protein SpyM3_1856/SPs1852	-1.14222	0.00985379	578.2	893.1	934.2	286	440.1
SP5448_09395	guaB	CP008776	Inosine-5'-monophosphate dehydrogenase (EC 1.1.1.205) / CBS domain	-1.09726	0.00406067	674.2	963	1007	410.3	400
SP5448_09400	trsA	CP008776	Tryptophanyl-tRNA synthetase (EC 6.1.1.2)	-0.781979	0.0301753	154.6	217.3	217.6	127.2	99.4
SP5448_09410		CP008776	UPF0750 membrane protein YvjA	-0.45387	0.178184	108.7	153.1	155.3	106.6	93.7
SP5448_09415		CP008776	Bis-ABC ATPase YbiT	-1.47495	0.000770367	786.4	1151.4	1172.6	445.3	301.4
SP5448_09420		CP008776	Uncharacterized membrane protein YfhO-like	-1.35277	0.00239778	102	166.1	153.6	66	42.9
SP5448_09445		CP008776	23S rRNA (pseudouridine(1915)-N(3))-methyltransferase (EC 2.1.1.177)	-0.133379	0.685378	83.1	117.8	124.4	98.6	96.1
SP5448_09450	htrA	CP008776	Serine protease, DegP/HtrA, do-like (EC 3.4.21.-)	-0.75612	0.0340846	568.9	812.3	823.4	444.8	413.1
SP5448_09455	parB	CP008776	Chromosome (plasmid) partitioning protein ParB	-0.472833	0.190599	181.8	271.1	263	198.6	143.8

## Sheet: 48 h vs THY
Dataset 3-2: Global gene expression changes without 24 h_1 RPKM at 48 h post-infection.
Gene ID	Gene name	Accession ID	Definition_from_PATRIC	log2 FC	FDR	THY_1 RPKM	THY_2 RPKM	THY_3 RPKM	48 h_1 RPKM	48 h_2 RPKM	48 h_3 RPKM
SP5448_00005	dnaA	CP008776	Chromosomal replication initiator protein DnaA	0.615292	0.0481492	187.1	269.8	276.2	315.7	361.2	441.5
SP5448_00010	dnaN	CP008776	DNA polymerase III beta subunit (EC 2.7.7.7)	0.524533	0.102983	241.4	350.2	344.1	364.4	434.3	548.6
SP5448_00015		CP008776	Uncharacterized protein CAC3725	-0.433374	0.323794	63.4	89.7	91.7	51.8	66.9	60.3
SP5448_00020		CP008776	GTP-binding and nucleic acid-binding protein YchF	0.0687323	0.827951	352.5	488	486.5	415.7	412.2	563.8
SP5448_00025	pth	CP008776	Peptidyl-tRNA hydrolase (EC 3.1.1.29)	0.618033	0.0455753	58.4	82.9	79.6	95.4	110.4	134.1
SP5448_00030	trcF	CP008776	Transcription-repair coupling factor	0.364003	0.261842	66.3	104.1	107.5	100.2	111.5	142.7
SP5448_00035		CP008776	Ribosome-associated heat shock protein implicated in the recycling of the 50S subunit (S4 paralog)	-0.122177	0.680203	108.8	150.5	150.8	103.8	131.5	140
SP5448_00040	divIC	CP008776	Cell division protein DivIC (FtsB), stabilizes FtsL against RasP cleavage	-0.164996	0.585691	127.7	187.2	184.8	119.5	164.3	159.4
SP5448_00050		CP008776	hypothetical protein	0.178965	0.5767	152.5	225	213.7	195.9	225	241.9
SP5448_00055	tilS	CP008776	tRNA(Ile)-lysidine synthetase (EC 6.3.4.19)	-2.1572	5.33951e-06	488.7	679	619.3	111.8	130.4	156
SP5448_00060		CP008776	Hypoxanthine-guanine phosphoribosyltransferase (EC 2.4.2.8)	-1.87009	8.90916e-05	1953.9	2738.9	2816.7	541.9	569.9	995.9
SP5448_00065	ftsH	CP008776	Cell division-associated, ATP-dependent zinc metalloprotease FtsH	-2.11402	1.72503e-05	3231.4	4424.8	4607.9	764.3	808.9	1310.3
SP5448_00070		CP008776	Cationic amino acid transporter - APC Superfamily	0.508171	0.123533	67.6	102.2	100.4	111.5	110.7	163.5
SP5448_00185	sibA	CP008776	Secreted antigen GbpB/SagA/PcsB, putative peptidoglycan hydrolase	1.14337	0.000591913	886.9	1122.6	1092.9	2141.7	2372.2	2312.4
SP5448_00190	prsA.2	CP008776	Ribose-phosphate pyrophosphokinase (EC 2.7.6.1)	0.850193	0.00682686	449.7	611.5	614.7	953.3	921.1	1130.6
SP5448_00195	recO	CP008776	DNA recombination and repair protein RecO	-0.533192	0.0928705	122.3	164.9	155.5	86.7	89.3	132.4
SP5448_00200	plsX	CP008776	Phosphate:acyl-ACP acyltransferase PlsX (EC 2.3.1.n2)	-1.16356	0.00182215	512.2	659.2	625.3	225.1	220.8	375.4
SP5448_00205	acpP.2	CP008776	Acyl carrier protein	-1.27107	0.00107029	144.2	221.4	209.1	66.8	71.3	97.5
SP5448_00210	purC	CP008776	Phosphoribosylaminoimidazole-succinocarboxamide synthase (EC 6.3.2.6)	1.42477	0.0104758	7.5	12	11.2	15.2	29.6	51.4
SP5448_00215	purL	CP008776	Phosphoribosylformylglycinamidine synthase, synthetase subunit (EC 6.3.5.3) / Phosphoribosylformylglycinamidine synthase, glutamine amidotransferase subunit (EC 6.3.5.3)	0.896424	0.0429137	12.7	21.1	21.1	21.5	32.4	56.5
SP5448_00220	purF	CP008776	Amidophosphoribosyltransferase (EC 2.4.2.14)	0.533546	0.123533	16.3	26.4	24.4	24.2	31.2	44
SP5448_00225	purM	CP008776	Phosphoribosylformylglycinamidine cyclo-ligase (EC 6.3.3.1)	0.269451	0.599635	20.1	29.4	29.3	23.8	22.2	58.4
SP5448_00230	purN	CP008776	Phosphoribosylglycinamide formyltransferase (EC 2.1.2.2)	0.225866	0.553351	18.6	24.8	27.8	19	32.6	33.7
SP5448_00235	purH	CP008776	IMP cyclohydrolase (EC 3.5.4.10) / Phosphoribosylaminoimidazolecarboxamide formyltransferase (EC 2.1.2.3)	0.134952	0.702096	33.1	40.9	42.2	31.8	37.7	63.4
SP5448_00240		CP008776	putative choline binding protein	0.922953	0.107716	6	8.4	9.7	12.8	7.9	38
SP5448_00245	purD	CP008776	Phosphoribosylamine--glycine ligase (EC 6.3.4.13)	0.684335	0.111685	31.8	43.8	46.2	46.1	48.5	122.3
SP5448_00250	purE	CP008776	N5-carboxyaminoimidazole ribonucleotide mutase (EC 5.4.99.18)	0.52671	0.234177	25.8	36.6	38.1	31.3	45	78.1
SP5448_00255	purK	CP008776	N5-carboxyaminoimidazole ribonucleotide synthase (EC 6.3.4.18)	0.496292	0.200815	40	59.1	57.8	49.9	69	113.2
SP5448_00260		CP008776	Possible abortive infection phage resistance protein	0.236222	0.452166	82.9	110.1	103	91.7	105.7	159.2
SP5448_00265	purB	CP008776	Adenylosuccinate lyase (EC 4.3.2.2) @ SAICAR lyase (EC 4.3.2.2)	0.553238	0.0629073	171.2	218.8	228.4	264.8	281.1	365
SP5448_00270		CP008776	Transcriptional regulator, Xre family	3.18086	1.80953e-07	7	9.9	10.7	79.8	83.2	111.1
SP5448_00280	ruvB	CP008776	Holliday junction ATP-dependent DNA helicase RuvB (EC 3.6.4.12)	0.605969	0.0383458	409.1	560.9	579.1	742.9	766.1	824.8
SP5448_00285		CP008776	Low molecular weight protein tyrosine phosphatase (EC 3.1.3.48)	-0.724447	0.0290471	299.1	464.8	484.7	219.2	229.7	295.4
SP5448_00290		CP008776	MORN motif family protein	-1.15838	0.00304057	483	680.3	711.7	240.9	230	377.3
SP5448_00295		CP008776	Acyltransferase family	-0.625953	0.0812433	410.5	614.3	637.4	276.8	299.3	526.2
SP5448_00300	adh2	CP008776	Acetaldehyde dehydrogenase (EC 1.2.1.10) / Alcohol dehydrogenase (EC 1.1.1.1)	3.39411	1.94429e-07	107.3	169.9	221.1	1601.7	1804.1	1649.2
SP5448_00305	adhA	CP008776	Alcohol dehydrogenase (EC 1.1.1.1)	5.49926	6.76022e-08	48	49.1	61.5	2022.5	1932.5	3632.6
SP5448_00310		CP008776	Multi antimicrobial extrusion (MATE) family transporter	-0.595375	0.211465	62.2	94.2	98.9	40.6	38.2	105.8
SP5448_00315	rpsJ	CP008776	SSU ribosomal protein S10p (S20e)	0.7856	0.0190154	1994.1	2802.3	3184.4	4357.9	5134.1	4076.1
SP5448_00320	rplC	CP008776	LSU ribosomal protein L3p (L3e)	0.828261	0.0167672	2384.5	3243.4	3326	4595.9	5464.1	5736.2
SP5448_00325	rplD	CP008776	LSU ribosomal protein L4p (L1e)	0.812913	0.018198	2858.2	3938.5	4170.2	5796.8	6995.2	6278.9
SP5448_00330	rplW	CP008776	LSU ribosomal protein L23p (L23Ae)	0.729357	0.040716	2082.8	2997.3	3205.3	4379.1	5118.6	4069.9
SP5448_00335	rplB	CP008776	LSU ribosomal protein L2p (L8e)	0.814716	0.0207555	2849.5	4020.2	4312	6018.6	6652	6716.9
SP5448_00340	rpsS	CP008776	SSU ribosomal protein S19p (S15e)	0.35331	0.288848	4220.3	5339.5	5158.1	5309.4	6528.7	6991.9
SP5448_00345	rplV	CP008776	LSU ribosomal protein L22p (L17e)	0.462212	0.178446	3040.4	4155.7	4350.1	5297.7	5907.9	4592.8
SP5448_00350	rpsC	CP008776	SSU ribosomal protein S3p (S3e)	0.402513	0.23331	3371	4520	4616.3	5140.7	6070.4	5206.6
SP5448_00355	rplP	CP008776	LSU ribosomal protein L16p (L10e)	0.416901	0.223979	3384.7	4509.8	4737.1	5488.4	6055.2	5178.3
SP5448_00360	rpmC	CP008776	LSU ribosomal protein L29p (L35e)	0.154208	0.69844	2195.1	3001.9	2947.6	3120.9	3903.9	2197.1
SP5448_00365	rpsQ	CP008776	SSU ribosomal protein S17p (S11e)	0.162198	0.66392	3169.3	4346.7	4267.4	4432.5	4900.5	3792.4
SP5448_00370	rplN	CP008776	LSU ribosomal protein L14p (L23e)	0.442292	0.213954	2647.5	3681.5	4092.8	5034.1	4962.5	4006.6
SP5448_00375	rplX	CP008776	LSU ribosomal protein L24p (L26e)	0.172096	0.635735	3186.4	4306	4404.9	4323.4	4624.3	4324.2
SP5448_00380	rplE	CP008776	LSU ribosomal protein L5p (L11e)	0.40905	0.249836	2723.2	3695.1	3864.4	4722.5	4721.3	4083.7
SP5448_00385	rpsN	CP008776	SSU ribosomal protein S14p (S29e) @ SSU ribosomal protein S14p (S29e), zinc-dependent	0.162616	0.714375	1244.1	1875	2298.4	2524.5	2463.3	1209.2
SP5448_00390	rpsH	CP008776	SSU ribosomal protein S8p (S15Ae)	0.14824	0.704738	2977.3	4363.7	4545.1	4834.1	4947.5	3360.7
SP5448_00395	rplF	CP008776	LSU ribosomal protein L6p (L9e)	0.0190141	0.957897	2915.4	3974.7	4146.9	3674.3	3899.5	3489.2
SP5448_00400	rplR	CP008776	LSU ribosomal protein L18p (L5e)	-0.149066	0.682578	2680.9	3567.9	4001.2	3630.3	3241.7	2385.1
SP5448_00405	rpsE	CP008776	SSU ribosomal protein S5p (S2e)	-0.197158	0.571959	2520.8	3525.5	3821.9	3126.4	2718.2	2652.2
SP5448_00410	rpmD	CP008776	LSU ribosomal protein L30p (L7e)	-1.00958	0.0560291	1677.1	2248	2008.8	1445.2	1363.9	469.9
SP5448_00415	rplO	CP008776	LSU ribosomal protein L15p (L27Ae)	-0.322306	0.381269	2265.6	3203.9	3443.1	2879.4	2390.9	1856.8
SP5448_00420	secY	CP008776	Protein translocase subunit SecY	-0.218622	0.54697	2656.6	3851.9	3900.5	3060	2889.3	2864.9
SP5448_00425	adk	CP008776	Adenylate kinase (EC 2.7.4.3)	0.4899	0.172907	260.9	368.4	383.1	531.1	427.7	450.1
SP5448_00430	infA	CP008776	Translation initiation factor 1	-0.156146	0.606874	4509.9	5693.1	5793.6	4766.9	4839	4660.5
SP5448_00435	rpmJ	CP008776	LSU ribosomal protein L36p @ LSU ribosomal protein L36p, zinc-dependent	-0.0373903	0.907301	2230.9	2497.1	2233.3	1845.4	2096.2	2975.3
SP5448_00440	rpsM	CP008776	SSU ribosomal protein S13p (S18e)	0.144132	0.653297	4499.2	5952	6362.8	6484.1	6686.5	5303.8
SP5448_00445	rpsK	CP008776	SSU ribosomal protein S11p (S14e)	0.229485	0.436095	4814.6	6219.1	6541.3	6919.7	7113.3	6413.2
SP5448_00450	rpoA	CP008776	DNA-directed RNA polymerase alpha subunit (EC 2.7.7.6)	0.212927	0.512411	4810.5	6452.9	6554.5	6458.1	7061.7	6947
SP5448_00455	rplQ	CP008776	LSU ribosomal protein L17p	0.220742	0.524041	4058	5595.9	5986.9	6619.1	6890.3	4717.7
SP5448_00545		CP008776	hypothetical protein	0.581201	0.158456	35.9	45.7	48.1	80.4	35.6	94.2
SP5448_00555		CP008776	Diphosphocytidyl-sugar kinase	-0.404127	0.209004	103.4	177.4	176.4	115.6	127.3	94.3
SP5448_00560	adcR	CP008776	Transcriptional repressor AdcR for Zn(2+)-responsive expression	1.60458	0.000101654	175.6	273.9	267.6	760.5	734.2	654
SP5448_00565	adcC	CP008776	Zinc ABC transporter, ATP-binding protein AdcC	1.94588	1.79151e-05	192	281.4	290.3	1007.8	978.8	917.5
SP5448_00570	adcB	CP008776	Zinc ABC transporter, permease protein AdcB	2.05305	1.80409e-05	163.2	242.3	251.7	942	888.9	858.6
SP5448_00575		CP008776	HIT family protein	0.853664	0.0169786	36.2	43.9	49.3	75.7	71.6	88.1
SP5448_00580	tyrS	CP008776	Tyrosyl-tRNA synthetase (EC 6.1.1.1)	0.152765	0.627968	207.7	251.3	244.6	223.9	253.5	309.6
SP5448_00585	pbp1b	CP008776	Multimodular transpeptidase-transglycosylase (EC 2.4.1.129) (EC 3.4.-.-)	-0.966191	0.00412958	604.3	823	829.2	345.1	357.5	446.4
SP5448_00590	rpoB	CP008776	DNA-directed RNA polymerase beta subunit (EC 2.7.7.6)	0.369124	0.218723	855.8	1202	1266.7	1272.3	1374.4	1606.5
SP5448_00595	rpoC	CP008776	DNA-directed RNA polymerase beta' subunit (EC 2.7.7.6)	-0.0897706	0.761041	1129.8	1579.2	1696.1	1336.6	1349.6	1391.8
SP5448_00600		CP008776	DNA binding protein, FIG046916	-2.71537	6.06403e-05	282.2	605.4	628.9	60.7	61.9	97.3
SP5448_00605	comYA	CP008776	Late competence protein ComGA, access of DNA to ComEA	1.05294	0.0760587	2.4	3.9	4.3	3.9	5.7	23.1
SP5448_00610	comYB	CP008776	Late competence protein ComGB, access of DNA to ComEA	1.06072	0.0376356	3.2	4.3	5.1	5.9	7	21.4
SP5448_00615	comYC	CP008776	Late competence protein ComGC, access of DNA to ComEA, FIG007487	0.33784	0.521165	3.2	5.8	3.5	2.2	5.5	11.6
SP5448_00620		CP008776	Late competence protein ComGD, access of DNA to ComEA, FIG038316	0.651933	0.159991	3.5	5.4	4.3	5	5.3	14.4
SP5448_00625		CP008776	Late competence protein ComGE, FIG075573	1.78387	0.00327136	1.7	3.7	4	6	13.4	24.4
SP5448_00630	comYD	CP008776	Late competence protein ComGF, access of DNA to ComEA, FIG012620	0.834762	0.115391	3	5.6	4.4	4.3	7.6	16.9
SP5448_00635		CP008776	Late competence protein ComGG, FIG068335	0.592367	0.143515	3.8	4.9	5.4	7.4	6.2	9.1
SP5448_00640		CP008776	Adenine-specific methyltransferase (EC 2.1.1.72)	-1.1105	0.00379918	398.7	671.4	705.5	228.3	255.8	319.4
SP5448_00645	ackA	CP008776	Acetate kinase (EC 2.7.2.1)	-0.194967	0.545204	556	879.9	911.8	580.9	648.3	789.3
SP5448_00650		CP008776	Hypothetical protein SPy0110	0.741921	0.0317831	19.3	30.5	30.3	48.4	37.9	47.7
SP5448_00655	proC	CP008776	Pyrroline-5-carboxylate reductase (EC 1.5.1.2)	0.597872	0.0485895	197.4	267.1	263.5	346.2	359.7	388.3
SP5448_00660	pepA	CP008776	Glutamyl aminopeptidase (EC 3.4.11.7) @ Prolyl aminopeptidase (EC 3.4.11.5)	0.503929	0.0746039	180.1	246.6	243.3	311.6	330	300.8
SP5448_00670		CP008776	FIG014356: hypothetical protein	-1.00344	0.00667889	306.5	369.4	349	155.4	193	162
SP5448_00675		CP008776	FIG009688: Thioredoxin	-1.04449	0.00587827	297.5	391.1	411.1	162.6	185	179.6
SP5448_00680		CP008776	Phenylalanyl-tRNA synthetase domain protein (Bsu YtpR)	-0.645276	0.0357227	380.3	504.1	547.9	268.3	297.7	342.5
SP5448_00685		CP008776	FIG107367: tRNA-binding protein	0.395445	0.459662	9.5	12.2	13.9	15.1	9.6	26.1
SP5448_00690		CP008776	Deoxyadenosine kinase (EC 2.7.1.76) @ Deoxyguanosine kinase (EC 2.7.1.113)	0.0801469	0.8014	218.2	330.8	327.7	264	312.6	338.9
SP5448_00695		CP008776	tRNA-dihydrouridine synthase DusB	0.3448	0.286276	167.6	242.8	248.5	235.2	266.1	331.9
SP5448_00700	hslO	CP008776	33 kDa chaperonin HslO	0.644687	0.0462681	136.7	202.8	208.1	233.1	287.4	331.3
SP5448_00705	rofA	CP008776	Transcriptional regulator, RofA	-0.762112	0.0414234	1534.1	2418.8	2525.5	994.1	1088.3	1773.9
SP5448_00710		CP008776	Fibronectin-binding protein	1.40519	0.00168535	441.4	644.9	600.2	1238.2	1601	1606.7
SP5448_00715		CP008776	Signal peptidase I (EC 3.4.21.89)	1.23206	0.00720922	393.1	539.1	493	1046.5	1313.1	989.1
SP5448_00720		CP008776	Fibronectin-binding protein	1.50926	0.00273027	369.1	530.6	497.8	1214.1	1412.3	1317
SP5448_00725	eftLSL.B	CP008776	NPQTN specific sortase B	1.40147	0.0051362	385.6	510.6	485.7	1115	1265.6	1254.4
SP5448_00730		CP008776	hypothetical protein	1.91554	0.00101895	244.1	351.4	353.7	1233.7	1312.7	1013.3
SP5448_00735		CP008776	Transposase	1.97463	7.64042e-05	16	21.4	21.6	72.6	68	101.7
SP5448_00740		CP008776	hypothetical protein	0.572878	0.154494	13.5	18.1	13.1	17.5	17.9	35.8
SP5448_00745		CP008776	Mobile element protein	2.25563	0.000999579	3	5.7	4.9	24.3	16.7	36.9
SP5448_00750		CP008776	Sortase A, LPXTG specific	1.28812	0.004148	4.8	7	5.8	10.9	12.8	26.9
SP5448_00755		CP008776	hypothetical protein	2.80163	1.64872e-05	2.6	4.1	3	23.3	26	37.4
SP5448_00760	atoE	CP008776	Short-chain fatty acids transporter	4.65371	2.472e-08	4.1	5.6	6.7	122.5	146.4	223.7
SP5448_00770		CP008776	3-ketoacyl-CoA thiolase (EC 2.3.1.16) @ Acetyl-CoA acetyltransferase (EC 2.3.1.9)	2.20731	0.000294436	3.1	4.6	5.5	15.4	18.5	46
SP5448_00775	atoD.2	CP008776	Butyrate--acetoacetate CoA-transferase subunit A (EC 2.8.3.9)	2.39899	0.000332363	2.5	4.4	5.4	16.6	17	54.3
SP5448_00780		CP008776	Butyrate--acetoacetate CoA-transferase subunit B (EC 2.8.3.9)	1.95382	0.000320852	3.2	4.5	6	14.5	19.3	28.6
SP5448_00785		CP008776	YheO-like PAS domain	-0.139644	0.656764	97.2	135.8	131.1	91.6	95.7	147
SP5448_00790		CP008776	RidA/YER057c/UK114 superfamily protein	0.957015	0.0111119	101.5	146.1	150.3	202	229.6	355.7
SP5448_00795	sloR	CP008776	Transcriptional regulator pfoR	0.945202	0.0169662	125	218.3	233.2	296.4	306.1	504.8
SP5448_00800		CP008776	V-type ATP synthase subunit H (EC 3.6.3.14)	4.67565	2.41801e-08	5.8	11.7	12	209.9	238	370.8
SP5448_00805	ntpI	CP008776	V-type ATP synthase subunit I (EC 3.6.3.14)	4.87415	3.90997e-09	7.2	9.8	11.8	251.9	276.1	406.2
SP5448_00810	ntpK	CP008776	V-type ATP synthase subunit K (EC 3.6.3.14)	4.63621	7.19085e-09	5.6	8.7	11.1	223.7	209.1	249.6
SP5448_00815	ntpE	CP008776	V-type ATP synthase subunit E (EC 3.6.3.14)	4.71542	8.55987e-09	6.1	11.7	12.4	254.9	279.1	303.8
SP5448_00820	ntpC	CP008776	V-type ATP synthase subunit C (EC 3.6.3.14)	4.62632	4.90685e-09	8.9	14.1	14.5	300	305.9	374.4
SP5448_00825	ntpF	CP008776	V-type ATP synthase subunit F (EC 3.6.3.14)	4.31648	1.44692e-08	8.4	15.1	14.1	251.1	273.7	259.8
SP5448_00830	ntpA	CP008776	V-type ATP synthase subunit A (EC 3.6.3.14)	4.47263	1.18264e-08	10.1	17.5	17.7	321.2	332.1	392
SP5448_00835	ntpB	CP008776	V-type ATP synthase subunit B (EC 3.6.3.14)	4.20451	1.18762e-08	13.9	20.2	23	344.8	334.4	409
SP5448_00840	ntpD	CP008776	V-type ATP synthase subunit D (EC 3.6.3.14)	4.10679	1.90974e-08	11	18.2	20.5	260.5	300.6	319
SP5448_00845		CP008776	Tellurite resistance protein	-0.355326	0.29434	244.1	336.7	330.9	185.7	209.5	332.8
SP5448_00850		CP008776	FIG013576: hypothetical protein	-0.707281	0.0533149	165.6	247.3	249	103.7	116.2	192.7
SP5448_00855	purA	CP008776	Adenylosuccinate synthetase (EC 6.3.4.4)	-0.827561	0.00791841	876.4	1070.4	1123.9	496.4	595.8	636.2
SP5448_00860		CP008776	Purine nucleoside ABC transporter, substrate-binding protein	-1.26705	0.000591275	884.1	1285.3	1361.8	443	494.2	505.2
SP5448_00865	nusG	CP008776	Transcription antitermination protein NusG	0.604086	0.0765372	332.4	476.5	495.2	497.4	643.3	862.9
SP5448_00870	nga	CP008776	Nicotine adenine dinucleotide glycohydrolase (NADGH) (EC 3.2.2.5)	5.78941	4.95548e-09	8.2	9.8	11	508.2	605.5	655.2
SP5448_00875		CP008776	Streptococcal NAD glycohydrolase inhibitor	5.59247	1.44559e-08	9.6	13.7	12.3	556.2	626.2	671.6
SP5448_00880	slo	CP008776	Thiol-activated cytolysin => streptolysin O	5.66931	1.18762e-08	14	17.9	18.6	828.1	926.6	950.1
SP5448_00885		CP008776	hypothetical protein	3.67042	8.53829e-05	0.7	0.4	0.8	15.5	10.6	44.7
SP5448_00890		CP008776	hypothetical protein	2.02465	0.000604335	0	0.6	0.6	3	5.4	5.9
SP5448_00900		CP008776		2.17763	0.0203256	0	0	0	3.4	1.2	8.5
SP5448_00905	metB	CP008776	Cystathionine beta-lyase (EC 4.4.1.8)	-0.111867	0.725059	152.1	181.7	175.6	129.3	129.6	229.1
SP5448_00910	leuS	CP008776	Leucyl-tRNA synthetase (EC 6.1.1.4)	-0.621812	0.0624838	517.2	688.4	730.4	329.9	392.4	549.9
SP5448_00915	ulaA	CP008776	PTS system, ascorbate-specific IIC component	5.97748	3.69308e-10	1.8	2.7	3.2	189.2	228.4	246.5
SP5448_00920		CP008776	PTS system, ascorbate-specific IIB component (EC 2.7.1.194)	6.10153	3.57203e-10	1.7	2.2	3.2	195.5	264.7	224
SP5448_00925		CP008776	PTS system, ascorbate-specific IIA component	5.81417	3.57203e-10	1.5	2.3	2.7	153.9	199.7	178.1
SP5448_00930	ulaD	CP008776	3-keto-L-gulonate 6-phosphate decarboxylase	6.0461	2.84685e-10	2.2	2.8	2.7	231.1	239.7	230.9
SP5448_00935		CP008776	L-xylulose 5-phosphate 3-epimerase (EC 5.1.3.-)	6.0942	2.84685e-10	1.9	2.1	2.5	183.6	234.6	224.6
SP5448_00940	araD	CP008776	L-ribulose-5-phosphate 4-epimerase (EC 5.1.3.4)	6.01274	6.81609e-10	2.6	4.2	5	284	316.1	341.3
SP5448_00945		CP008776	Transcriptional antiterminator with PTS regulation domain, SPy0181 ortholog	0.715316	0.0321459	38.9	54	52.1	60.5	78.1	104.9
SP5448_00950		CP008776	L-ascorbate-6-phosphate lactonase UlaG	5.24028	1.5475e-09	16.3	21.3	23	752	917.3	724.1
SP5448_00955	opuAA	CP008776	Betaine ABC transporter, ATP-binding protein BusAA	1.01726	0.0481482	188.3	328.2	374.9	440.6	393.4	1114.1
SP5448_00960	opuABC	CP008776	Betaine ABC transporter, permease protein BusAB.1 / Betaine ABC transporter, substrate-binding protein BusAB.2	0.193818	0.686334	293.1	481.9	510.8	331.2	329.9	988.4
SP5448_00965	polA	CP008776	DNA polymerase I (EC 2.7.7.7)	-0.314428	0.295398	422.9	618.3	649.7	388.7	415.1	546.9
SP5448_00970		CP008776	Uncharacterized CoA-binding protein YneT	-0.425221	0.144254	553.5	775.5	857.8	507.2	521.7	574
SP5448_00975	perR	CP008776	Peroxide stress regulator PerR, FUR family	-0.256172	0.371823	605.4	815.2	790.7	544.4	615.5	683
SP5448_00980	vlg	CP008776	M protein trans-acting positive regulator (Mga)	-0.420972	0.157844	528.2	762.3	786.7	481.4	529.7	516.8
SP5448_00985		CP008776	Co-activator of prophage gene expression IbrA	-0.471984	0.117912	380.8	541.1	526.6	304.6	323.6	411.6
SP5448_00990		CP008776	Co-activator of prophage gene expression IbrB	0.302512	0.335179	713.4	979.5	970	1128.6	1060.5	1063
SP5448_00995		CP008776	hypothetical protein	1.53816	0.00289499	2.1	3.3	4.8	8.1	8.5	20.9
SP5448_01000		CP008776	Mobile element protein	0.926307	0.00635249	0.7	1.4	1.8	4	2.8	3.3
SP5448_01005		CP008776	Mobile element protein	2.12341	0.00163028	1.5	2.8	3.3	8.7	8	37.7
SP5448_01010		CP008776	Transposase	0.876952	0.338573	0.5	0.6	1	0.7	3.5	2.8
SP5448_01015		CP008776	Malonate permease	2.34327	0.000821476	2.2	4.8	5.3	15.8	15.7	53.3
SP5448_01020	nadC	CP008776	Quinolinate phosphoribosyltransferase [decarboxylating] (EC 2.4.2.19)	1.56576	0.00804842	5.8	10.5	9.9	18.1	23.9	45.6
SP5448_01025		CP008776	Putative transposase InsK for insertion sequence element IS150	0.976509	0.081453	5.4	8.5	8.1	12.5	12.3	22.4
SP5448_01030		CP008776	Transposase	1.4215	0.0463366	1.2	5.6	4.6	6.9	12.3	13.5
SP5448_01035		CP008776	Integral membrane protein	0.0771137	0.816701	312.8	445.8	468	351.3	357.6	610.2
SP5448_01045	tgt	CP008776	Queuine tRNA-ribosyltransferase (EC 2.4.2.29)	0.604767	0.0415574	343.1	443.2	446.1	568.2	687.2	612.6
SP5448_01050		CP008776	Zinc-finger protein	1.99605	3.18344e-05	21.4	32.2	35.1	109.6	113.5	133.3
SP5448_01055		CP008776	Substrate-specific component BioY of biotin ECF transporter	2.09013	3.30923e-05	26.3	34.4	36.7	116.6	127.8	184.7
SP5448_01060		CP008776	Metal-dependent hydrolase	-0.901241	0.00760828	337.2	510.5	524	220.9	227.6	273.8
SP5448_01065		CP008776	tRNA-specific adenosine-34 deaminase (EC 3.5.4.33)	-1.31038	0.000633805	438.7	637.7	694.8	220.3	233	246.5
SP5448_01070		CP008776	S-layer homology domain / putative murein endopeptidase	0.94869	0.0138785	30.1	45.3	44	59.5	76.4	98.5
SP5448_01075	speG	CP008776	Exotoxin, phage associated @ Streptococcal pyrogenic exotoxin G (SpeG)	-0.655529	0.0415404	80.4	127.1	130.4	73.5	75.5	60.4
SP5448_01085	pgi	CP008776	Glucose-6-phosphate isomerase (EC 5.3.1.9)	-0.664247	0.0354481	698.1	999.6	996.3	563.8	616.9	501.3
SP5448_01090	ralp	CP008776	Transcriptional regulator, RofA-like Protein (RALP)	2.72632	4.13201e-06	7.4	11.9	11.5	62.5	75.9	79
SP5448_01095		CP008776	Mobile element protein	2.35759	0.00196127	2.1	3.3	1.4	14.7	6.5	35.3
SP5448_01100		CP008776	Mobile element protein	1.78907	0.0529562	0	1.4	0.3	1.7	7.4	5
SP5448_01105		CP008776	hypothetical protein	1.61897	0.0134605	0.3	1.7	1	2.7	2.4	15.2
SP5448_01115		CP008776	FIG056164: rhomboid family serine protease	-0.58847	0.0845073	97.4	129.5	134.7	67.6	61.8	117.9
SP5448_01120	hasC	CP008776	UTP--glucose-1-phosphate uridylyltransferase (EC 2.7.7.9)	-1.06823	0.00319699	1112	1499.9	1487.6	551	626.2	778
SP5448_01125	gpsA	CP008776	Glycerol-3-phosphate dehydrogenase [NAD(P)+] (EC 1.1.1.94)	-0.890466	0.00871696	1105	1440.9	1397.1	597.3	614	950.2
SP5448_01130		CP008776	Transcriptional regulator, MarR family	-1.19878	0.0323633	80.9	128.9	172.5	46.5	40.2	77
SP5448_01135		CP008776	Heterodimeric efflux ABC transporter, multidrug resistance => LmrC subunit of LmrCD	-0.720395	0.0829853	98.5	148.8	218.7	73.2	68.5	141.1
SP5448_01140		CP008776	Heterodimeric efflux ABC transporter, multidrug resistance => LmrD subunit of LmrCD	-0.649876	0.10347	131.4	184.2	254.4	87.1	99.3	182.4
SP5448_01145		CP008776	Epoxyqueuosine reductase (EC 1.17.99.6) QueH	0.236817	0.462215	63.2	87	85.4	72.3	81.6	130.9
SP5448_01150	dut	CP008776	Deoxyuridine 5'-triphosphate nucleotidohydrolase (EC 3.6.1.23)	-1.56654	0.000171445	354.4	496.6	506.9	144	147.6	159.4
SP5448_01155	radA	CP008776	DNA repair protein RadA	-1.4942	0.00051851	258.2	362.2	353.2	96.2	89.9	167.8
SP5448_01160		CP008776	Carbonic anhydrase, beta class (EC 4.2.1.1)	-2.01996	0.00017139	383.7	572.6	636.7	109.2	110.5	170.7
SP5448_01165		CP008776	DUF124 domain-containing protein	-1.0579	0.00817843	195.7	272.8	267.2	90.9	97.8	175.2
SP5448_01170	gltX	CP008776	Glutamyl-tRNA synthetase (EC 6.1.1.17) @ Glutamyl-tRNA(Gln) synthetase (EC 6.1.1.24)	-0.250078	0.390809	495.7	689.3	685.9	446.1	512.2	609.2
SP5448_01175	fasB	CP008776	Histidine kinase of the competence regulon ComD	-0.288435	0.372582	55.1	86.4	85.8	51.2	63.9	68
SP5448_01180	fasC	CP008776	Two-component system sensor histidine kinase	-0.08801	0.782411	48.4	71	66.1	50.9	60.9	60.8
SP5448_01185	fasA	CP008776	Response regulator FasA or ComE or BlpR	-0.0571591	0.868928	67.4	97.5	90.8	72.5	92.1	79.2
SP5448_01190	rnpA	CP008776	Ribonuclease P protein component (EC 3.1.26.5)	-0.284171	0.338319	368.6	542.7	590.1	394.4	384.9	430.1
SP5448_01195		CP008776	Inner membrane protein translocase and chaperone YidC, short form OxaI-like	-0.149032	0.639151	508.2	771.3	781.9	511.4	576.1	762.7
SP5448_01200		CP008776	RNA-binding protein Jag	-0.00934866	0.980109	502.3	730.2	778.7	545.1	596.8	861
SP5448_01205	rpmH	CP008776	LSU ribosomal protein L34p	0.599431	0.10526	1500.5	2049	2550.1	3607	3797.6	1991.8
SP5448_01210		CP008776	N-acetylmannosamine-6-phosphate 2-epimerase (EC 5.1.3.9)	3.07251	1.00026e-06	16.9	26.7	29	164.4	191.8	277.5
SP5448_01215		CP008776	ABC transporter, predicted N-acetylneuraminate-binding protein	3.79723	3.48482e-07	18.3	28.9	31.1	279.6	353.9	499.2
SP5448_01220		CP008776	ABC transporter, predicted N-acetylneuraminate transport system permease protein 1	4.37981	3.88451e-08	4.1	5.1	6.2	104	111.6	168.7
SP5448_01225		CP008776	ABC transporter, predicted N-acetylneuraminate transport system permease protein 2	4.55024	2.41801e-08	3.3	4.7	7.3	127.2	130.3	154.2
SP5448_01230		CP008776	FIG01114161: hypothetical protein	3.8921	1.33102e-07	5.6	10.9	10.5	132.3	135.6	162.7
SP5448_01235	nanH	CP008776	N-acetylneuraminate lyase (EC 4.1.3.3)	3.68881	5.55349e-08	6.7	11	11	121.9	133.9	143.1
SP5448_01240		CP008776	N-acetylmannosamine kinase (EC 2.7.1.60)	3.52751	9.36449e-08	9.1	13.2	15.6	135.7	134.8	195.6
SP5448_01245		CP008776	Sialic acid utilization regulator, RpiR family	1.77373	0.000166738	62.4	86.6	94.2	237.5	245.2	358.8
SP5448_01250	tatD	CP008776	Uncharacterized metal-dependent hydrolase YcfH	0.711195	0.020611	179.4	229.8	256.9	322.6	369.2	392.3
SP5448_01255		CP008776	Ribonuclease M5 (EC 3.1.26.8)	0.403733	0.148994	250.7	331.4	348.3	369.2	425.3	427.7
SP5448_01260	ksgA	CP008776	SSU rRNA (adenine(1518)-N(6)/adenine(1519)-N(6))-dimethyltransferase (EC 2.1.1.182)	0.319473	0.290633	229.3	329.1	347.6	321.9	360.6	440
SP5448_01270		CP008776	Ribosome small subunit biogenesis RbfA-release protein RsgA	-0.359628	0.244665	385	548.7	577.2	342.1	337.8	498.6
SP5448_01275	rpe	CP008776	Ribulose-phosphate 3-epimerase (EC 5.1.3.1)	-0.181229	0.577913	454.8	666.5	702.2	431.8	479	705.5
SP5448_01280		CP008776	Thiamin pyrophosphokinase (EC 2.7.6.2)	-0.597958	0.0647693	385	566.3	570.7	275.8	302.6	428.6
SP5448_01285		CP008776	DNA recombination protein RmuC	-0.53299	0.10347	423	639.6	666	327.2	353.6	512.9
SP5448_01290	cbf	CP008776	3'->5' exoribonuclease Bsu YhaM	-0.772543	0.0148699	491.9	670.5	679.4	311.7	327.4	439
SP5448_01295	purR	CP008776	Pur operon repressor PurR	0.165641	0.55431	463.1	612.1	588.2	565.1	596.1	699
SP5448_01300	prgA	CP008776	Surface exclusion protein	0.759232	0.0269489	874.7	1167.8	1143.9	1459.8	1596.8	2433.4
SP5448_01305	rpsL	CP008776	SSU ribosomal protein S12p (S23e)	0.714448	0.0190271	3431.2	4313.2	4222.9	6366.3	7163.1	6056.2
SP5448_01310	rpsG	CP008776	SSU ribosomal protein S7p (S5e)	0.827272	0.0142631	2263.7	2998.7	3117	5360	5480.8	4025.1
SP5448_01315	fus	CP008776	Translation elongation factor G	-0.149053	0.638714	4398.1	6256.3	6629.7	4443.3	4924.3	6115
SP5448_01320	plr	CP008776	NAD-dependent glyceraldehyde-3-phosphate dehydrogenase (EC 1.2.1.12)	-0.434823	0.147838	11629.2	17012.6	17971.9	10028.7	10880.4	13192.1
SP5448_01330		CP008776	ABC transporter, ATP-binding protein (cluster 3, basic aa/glutamine/opines)	-0.424165	0.151094	201.7	283.1	274.5	171.4	177.7	212.2
SP5448_01335		CP008776	ABC transporter, substrate-binding protein (cluster 3, basic aa/glutamine/opines) / ABC transporter, permease protein (cluster 3, basic aa/glutamine/opines)	-0.0781991	0.792353	189.7	262.1	264.1	199.2	203.9	274.8
SP5448_01340		CP008776	hypothetical protein	-0.482916	0.106341	167.5	223.3	213.5	122.6	128.2	185
SP5448_01345	uppP	CP008776	Undecaprenyl-diphosphatase (EC 3.6.1.27)	-0.585895	0.0616329	162.5	239.5	250.6	130.6	129.5	169.4
SP5448_01350	mecA	CP008776	ClpCP protease substrate adapter protein MecA	-0.56746	0.0793722	248.1	362.8	378.6	178.5	209.9	278.2
SP5448_01355		CP008776	Undecaprenyl-phosphate alpha-N-acetylglucosaminyl 1-phosphate transferase (EC 2.7.8.33)	-0.596169	0.0593987	250.7	346	376.4	191	190.3	258.9
SP5448_01365		CP008776	Iron-sulfur cluster assembly ATPase protein SufC	-1.06644	0.00884659	329.6	555.1	558.7	182.1	186.6	325
SP5448_01370		CP008776	Iron-sulfur cluster assembly protein SufD	-1.11821	0.00548323	406.7	649.8	659.7	202.4	224.8	372.1
SP5448_01375	nifS3	CP008776	Cysteine desulfurase (EC 2.8.1.7) => SufS	-1.18616	0.00223206	542.5	768.7	778.2	240.6	282.7	402.6
SP5448_01380	nifU	CP008776	Putative iron-sulfur cluster assembly scaffold protein for SUF system, SufE2	-1.2612	0.000855715	496.5	685.3	669.3	215.7	245.1	310.6
SP5448_01385		CP008776	Iron-sulfur cluster assembly protein SufB	-1.44485	0.000771666	447	583.4	553.1	159.2	166.6	266.9
SP5448_01390		CP008776	D-alanyl-D-alanine carboxypeptidase (EC 3.4.16.4)	2.26919	5.34533e-06	32.9	48	45.2	174.4	184	263.7
SP5448_01395	dacA2	CP008776	D-alanyl-D-alanine carboxypeptidase (EC 3.4.16.4)	0.727639	0.0185277	57	73.5	75.1	102.2	120	118.5
SP5448_01400	oppA	CP008776	Oligopeptide ABC transporter, substrate-binding protein OppA (TC 3.A.1.5.1)	1.0704	0.00266515	702	861.7	851.7	1370.8	1537.5	2268.3
SP5448_01405	oppB	CP008776	Oligopeptide ABC transporter, permease protein OppB (TC 3.A.1.5.1)	1.12151	0.00160995	246	338.2	347.8	593.5	655.6	770.3
SP5448_01410	oppC	CP008776	Oligopeptide ABC transporter, permease protein OppC (TC 3.A.1.5.1)	0.818579	0.0155574	251.7	375.7	367.1	511.3	561	666.7
SP5448_01415	oppD	CP008776	Oligopeptide ABC transporter, ATP-binding protein OppD (TC 3.A.1.5.1)	0.647594	0.0448707	367.4	538.1	542	671.7	734.3	837
SP5448_01420	oppF	CP008776	Oligopeptide ABC transporter, ATP-binding protein OppF (TC 3.A.1.5.1)	0.735301	0.0275815	302.2	457.5	450.9	595.3	627.3	772.7
SP5448_01425		CP008776	Transposase	0.819871	0.308815	1.4	3.1	2.8	3.9	10.4	2.7
SP5448_01465	comX1.1	CP008776	Competence-specific sigma factor ComX	-0.253961	0.501276	22.5	36.3	41.7	20.8	29.3	32.4
SP5448_01470	truA	CP008776	tRNA pseudouridine(38-40) synthase (EC 5.4.99.12)	-0.638403	0.0296759	224.3	304.2	313.1	168.6	171.1	195.1
SP5448_01475	thiD	CP008776	Novel pyridoxal kinase, thiD family (EC 2.7.1.35)	-0.299584	0.297567	219	304.8	314.2	216	211.1	246.1
SP5448_01480		CP008776	Substrate-specific component PdxU2 of predicted pyridoxin-related ECF transporter	-0.740666	0.0234903	223.6	313.6	348	156.6	153.6	215.9
SP5448_01485		CP008776	UPF0340 protein YwlG	-0.72431	0.0239243	219.5	307.7	346.3	156.9	160.7	204.4
SP5448_01490		CP008776	Potassium efflux system KefA protein / Small-conductance mechanosensitive channel	-0.878889	0.0217317	186.9	291.1	306	119	125.5	177.4
SP5448_01495	tig	CP008776	Cell division trigger factor (EC 5.2.1.8)	0.395046	0.174735	1337.5	1932.1	1945.6	1977.8	2349.3	2461.6
SP5448_01500	rpoE	CP008776	DNA-directed RNA polymerase delta subunit (EC 2.7.7.6)	-0.305539	0.298159	704.7	1081.7	1125.9	727.9	741.5	841.8
SP5448_01505	pyrG	CP008776	CTP synthase (EC 6.3.4.2)	-1.69834	4.13802e-05	395.7	525.6	518	125.9	138.7	178
SP5448_01510		CP008776	Hydrolase, alpha/beta fold family	-1.18918	0.000778909	822.3	1067.6	1031.3	375	446.2	454.5
SP5448_01520	fba	CP008776	Fructose-bisphosphate aldolase class II (EC 4.1.2.13)	-0.249648	0.408495	2614.3	3639.9	3721.8	2558.6	2754.7	2989.4
SP5448_01525	rpmB	CP008776	LSU ribosomal protein L28p @ LSU ribosomal protein L28p, zinc-independent	-0.34066	0.247529	4577.9	6382.8	6100.9	3829.5	4456.3	5143.3
SP5448_01530		CP008776	Mobile element protein	1.09086	0.0103579	22.2	31.3	32.2	44.3	51	101.1
SP5448_01540	asp	CP008776	FIG001802: Putative alkaline-shock protein	0.100253	0.728663	711.2	975.7	1003.9	867.8	869.8	1137.1
SP5448_01545		CP008776	Dihydroxyacetone kinase-like protein, phosphatase domain / Dihydroxyacetone kinase-like protein, kinase domain	-0.172049	0.577012	1169.5	1637.4	1689.6	1161.7	1157.9	1681.3
SP5448_01550		CP008776	Protein QmcA (possibly involved in integral membrane quality control)	-0.43551	0.145846	573.6	767	761.6	428.7	479.1	658.5
SP5448_01555	lppC	CP008776	Acid phosphatase (EC 3.1.3.2)	-0.33359	0.244665	997.5	1312.7	1258.3	784.1	926.7	1132.5
SP5448_01560	pgk	CP008776	Phosphoglycerate kinase (EC 2.7.2.3)	-1.05232	0.00455184	2992.3	4172	4620.5	1572.2	1687.9	2434.8
SP5448_01565		CP008776	hypothetical protein	-1.21247	0.00360459	129.8	175.1	168.3	55	50.3	108.2
SP5448_01570		CP008776	hypothetical protein	-2.0363	3.48485e-05	1439.7	1781.8	1679.5	305.5	375.9	540.4
SP5448_01575	glnA	CP008776	Glutamine synthetase type I (EC 6.3.1.2)	-1.61767	9.07315e-05	1226	1668.2	1693.5	420.6	459.6	617.4
SP5448_01580		CP008776	Ribonuclease J1 (endonuclease and 5' exonuclease)	1.00607	0.00430712	545.2	773.2	783.2	1203.6	1241.3	1794.2
SP5448_01585		CP008776	Protein of unknown function DUF1447	1.09126	0.00202207	446.7	615.9	651.8	1193.6	1361.6	1070.1
SP5448_01590		CP008776	tRNA threonylcarbamoyladenosine biosynthesis protein TsaB	-0.517224	0.102508	406.9	617.6	640.8	328.4	357.8	466.4
SP5448_01595		CP008776	Ribosomal-protein-S18p-alanine acetyltransferase (EC 2.3.1.128)	-1.02256	0.00737256	355	541.8	523.9	194.3	199.4	308.2
SP5448_01600		CP008776	N(6)-L-threonylcarbamoyladenine synthase (EC 2.3.1.234)	-1.07813	0.0027419	448.1	668	663.7	245	253	338.7
SP5448_01605	rpsN	CP008776	SSU ribosomal protein S14p (S29e) @ SSU ribosomal protein S14p (S29e), zinc-independent	5.06604	9.14242e-08	167.9	248.2	285.3	9409.8	7706.6	6241.6
SP5448_01610	crgR	CP008776	Predicted regulator for deoxynucleoside utilization, GntR family	0.321855	0.25572	217	285.4	273.5	287.1	309.5	373.2
SP5448_01615	udp	CP008776	Uridine phosphorylase (EC 2.4.2.3)	3.59057	2.41801e-08	163	201.3	207.9	2097.8	2202.4	2619.9
SP5448_01620	nupC	CP008776	Na+ dependent nucleoside transporter NupC	2.0592	5.828e-06	414.5	570.2	574.9	1985.8	2064.4	2409.9
SP5448_01625	deoC	CP008776	Deoxyribose-phosphate aldolase (EC 4.1.2.4)	1.52574	6.22845e-05	549.6	725.2	738.9	1983.7	1835.8	1936.2
SP5448_01630		CP008776	Uncharacterized flavin-containing protein YtfP	0.578023	0.0746762	128.5	190.2	201.2	214	243.6	315.7
SP5448_01635		CP008776	Transcriptional regulator OrfX	0.435026	0.224208	252.8	335	327.6	304.4	348.7	647.3
SP5448_01640	dnaQ	CP008776	DNA polymerase III epsilon subunit (EC 2.7.7.7)	1.62322	0.00053309	13.9	18.6	17.9	41.9	41.6	87.7
SP5448_01645		CP008776	Transcriptional regulator, MerR family	1.75997	0.000300968	10.3	17.8	19.6	45	44.9	79.8
SP5448_01650		CP008776	Nucleoid-associated protein YaaK	-0.143177	0.648151	460.1	601.2	649.2	436.3	471.2	648.2
SP5448_01655		CP008776	putative repressor - phage associated	1.6713	6.27229e-05	38.5	44.7	43.6	110.5	131.8	174.6
SP5448_01660		CP008776	Transcriptional regulator, Xre family	1.09047	0.26167	3.5	5.4	4.7	7.7	9.2	17
SP5448_01665	pepXP	CP008776	Xaa-Pro dipeptidyl-peptidase (EC 3.4.14.11)	-0.814688	0.0120818	406	574.6	582.7	249.9	287.1	346.6
SP5448_01670	srv	CP008776	Transcriptional regulator, Crp/Fnr family	-1.22745	0.000781485	289.3	393.2	395.7	134.9	165.2	155.6
SP5448_01675	norA	CP008776	Uncharacterized MFS-type transporter	0.669793	0.256799	5.5	7.6	13.5	9.3	7.7	35.3
SP5448_01680	glpF.2	CP008776	Aquaporin (Major Intrinsic Protein Family)	-0.169122	0.596994	746.4	1027.4	1048.8	738.4	850.1	900.9
SP5448_01685		CP008776	Integral membrane protein	-0.100405	0.754096	96.8	148.5	161.7	114	113.3	146
SP5448_01690		CP008776	C3-degrading proteinase	-0.287224	0.31024	309.9	425.7	401.2	269	316.6	341.5
SP5448_01695		CP008776	Beta-lactamase class C-like and penicillin binding proteins (PBPs) superfamily	0.0957723	0.762096	248.6	366.3	356.3	328.1	368.5	327.8
SP5448_01700	pfl	CP008776	Pyruvate formate-lyase (EC 2.3.1.54)	2.50094	8.20217e-06	471	750.5	845.9	2914.1	3524.7	5300.3
SP5448_01705	dinP	CP008776	DNA polymerase IV (EC 2.7.7.7)	-0.957366	0.0113847	136.7	197.6	209	73.7	76.8	134
SP5448_01710		CP008776	Putative membrane protein precursor SPs0273	0.336301	0.338319	233.2	335.2	335.4	300.8	319	551
SP5448_01715	recD	CP008776	RecD-like DNA helicase YrrC	0.0452144	0.901183	81.2	117.9	127.9	88.9	90.3	167.6
SP5448_01720	spi	CP008776	Signal peptidase I (EC 3.4.21.89)	0.0901847	0.763627	374.5	544.5	589.8	461.8	547.5	574
SP5448_01725		CP008776	Ribonuclease HIII (EC 3.1.26.4)	0.187845	0.507505	239.5	336	342.7	330.7	351.4	351.1
SP5448_01730		CP008776	hypothetical protein	-0.989499	0.0148699	342	581.9	684.5	218.9	217.6	363.3
SP5448_01735		CP008776	Colicin V production protein	-0.566593	0.0795498	295.5	458.1	473.8	251.2	232.8	336.5
SP5448_01740	mutS2	CP008776	Recombination inhibitory protein MutS2	-0.281264	0.387211	158.1	240.4	246.6	148.5	161.1	217.7
SP5448_01745		CP008776	Phosphatidic acid phosphatase-like protein SPy1836	-0.85397	0.0152717	175	263.5	258.8	112	121.5	147
SP5448_01750	trx	CP008776	Thioredoxin	-2.54389	7.80264e-07	1807.4	2410.9	2411.3	330.1	359	444.2
SP5448_01755		CP008776	Transcriptional regulator, Xre family	-0.529989	0.102661	179.5	266.4	266.9	136.1	143.4	216
SP5448_01760	mutY	CP008776	A/G-specific adenine glycosylase (EC 3.2.2.-)	0.151253	0.64005	118.9	173.7	188.5	156	177.9	192.5
SP5448_01765		CP008776	hypothetical protein	2.16923	3.12319e-05	16.1	25.8	23.3	87.7	83.2	134
SP5448_01770	rpsF	CP008776	SSU ribosomal protein S6p	0.301017	0.317088	3092.5	4117.9	4459.9	4645.6	5412.3	4224.9
SP5448_01775	ssb3	CP008776	Single-stranded DNA-binding protein	0.509779	0.112314	2857.5	3866	4311.1	5132.4	5931.8	4516.7
SP5448_01780	rpsR	CP008776	SSU ribosomal protein S18p @ SSU ribosomal protein S18p, zinc-independent	0.633547	0.0604936	1676.6	2461	3110	3938.5	3908.3	3114.1
SP5448_01785		CP008776	Integral membrane protein	0.126501	0.728442	266.1	402.4	428.7	323.2	331.4	557.7
SP5448_01790	corA	CP008776	Magnesium and cobalt transport protein CorA	0.0418726	0.898225	262.3	385.3	399.2	313.9	340.4	412
SP5448_01795	uvrA	CP008776	Excinuclease ABC subunit A	-1.64092	0.000160405	525	760.9	779.7	182.9	187.1	297.2
SP5448_01800		CP008776	Aminopeptidase YpdF (MP-, MA-, MS-, AP-, NP- specific)	-0.768308	0.0174801	210.9	275.6	281.7	128	137.1	187.4
SP5448_01805	comEB	CP008776	dCMP deaminase (EC 3.5.4.12) @ Late competence protein ComEB	-0.625725	0.053837	217.2	276.5	286.7	147	138.9	227.9
SP5448_01810	efp	CP008776	Translation elongation factor P	-0.351593	0.208313	1880.2	2520.5	2438.5	1563.8	1725.3	2061
SP5448_01815		CP008776	Alkaline shock protein	-0.338861	0.23331	1362.3	1967	2028.2	1343.9	1496.1	1335.6
SP5448_01820	nusB	CP008776	Transcription termination protein NusB	-0.505196	0.0791827	1668.6	2219.8	2126.4	1401.3	1510.1	1301
SP5448_01825	scrR	CP008776	Sucrose operon repressor ScrR, LacI family	2.22282	6.8321e-05	31.1	45.7	47.4	135	173.2	310.9
SP5448_01830	scrB	CP008776	Sucrose-6-phosphate hydrolase (EC 3.2.1.26)	2.56025	4.37259e-05	18.3	28.2	25.6	104	117.6	245.9
SP5448_01835	scrA	CP008776	PTS system, sucrose-specific IIB component (EC 2.7.1.211) / PTS system, sucrose-specific IIC component / PTS system, sucrose-specific IIA component (EC 2.7.1.211)	4.15334	2.19104e-05	25.2	34.3	36.5	348.8	402.2	1386.2
SP5448_01845	endoS	CP008776	Secreted Endo-beta-N-acetylglucosaminidase (EndoS)	5.10473	2.19175e-08	16.8	23.3	24.1	552.8	604.6	1318.5
SP5448_01850	scrK	CP008776	Fructokinase (EC 2.7.1.4)	3.68116	1.00026e-06	7.8	11.1	10.7	107.5	93	256.6
SP5448_01855	pmi	CP008776	Mannose-6-phosphate isomerase (EC 5.3.1.8)	0.0761037	0.790693	385.4	496.2	519.7	434	452.5	592.9
SP5448_01860		CP008776	Mobile element protein	0.952949	0.0382585	26.1	37.3	37.1	44.2	49.1	125.6
SP5448_01865		CP008776	Mobile element protein	-0.582748	0.272321	18.8	31	21.6	33.9	11.8	8.5
SP5448_01875	secA	CP008776	Protein translocase subunit SecA	0.446612	0.123143	983.4	1333.3	1349.2	1450.3	1563.9	1975.7
SP5448_01880	acpS	CP008776	Holo-[acyl-carrier-protein] synthase (EC 2.7.8.7)	0.0394587	0.891753	159.4	220	229.8	218.6	182.6	219.1
SP5448_01885	alr	CP008776	Alanine racemase (EC 5.1.1.1)	0.0798747	0.792353	119.8	177.7	183.3	159.6	145	199.2
SP5448_01890	isp2	CP008776	Immunogenic secreted protein	1.53996	0.000150835	516.2	709.1	728.6	1727.3	1695.5	2246
SP5448_01895		CP008776	Streptococcal cell surface hemoprotein receptor Shr	4.63248	2.16418e-07	7.9	11.7	11	264	287.6	271
SP5448_01900	shp	CP008776	Cell surface protein Shp, transfers heme from hemoglobin to apo-SiaA/HtsA	4.27246	2.74253e-07	4.5	5.8	7.2	129.3	141.6	116.6
SP5448_01905		CP008776	Heme ABC transporter (Streptococcus), heme and hemoglobin-binding protein SiaA/HtsA	4.20149	3.00325e-07	5.1	9.9	7.6	158	156.3	143.5
SP5448_01910		CP008776	Heme ABC transporter (Streptococcus), permease protein	4.13236	2.48506e-07	5.1	8.3	10.3	155.9	145.1	147.9
SP5448_01915	fhuC	CP008776	Heme ABC transporter (Streptococcus), ATP-binding protein	3.72351	3.39155e-07	6.6	10.2	10.3	136	141.2	113.9
SP5448_01920	siaD	CP008776	Putative ABC transporter (ATP-binding protein), spy1791 homolog	3.70684	5.41981e-07	6.4	11.7	11.8	139.9	140	132.8
SP5448_01925	siaE	CP008776	Putative ABC transporter ATP-binding protein, spy1790 homolog	1.11079	0.00553642	56.5	76.9	80.7	156.9	154.5	149
SP5448_01930		CP008776	Substrate-specific component BL0695 of predicted ECF transporter	0.0904331	0.762655	181.8	242.3	242	234.3	226	243.3
SP5448_01935		CP008776	Transmembrane component BL0694 of energizing module of predicted ECF transporter	0.0456678	0.88326	179.1	247.3	240.2	231.3	226.3	223.6
SP5448_01940		CP008776	Duplicated ATPase component BL0693 of energizing module of predicted ECF transporter	0.181678	0.581924	205.1	273.3	264.9	258.3	276.6	303.8
SP5448_01945	recG	CP008776	ATP-dependent DNA helicase RecG (EC 3.6.4.12)	-0.509032	0.0952464	216.4	301.1	319.8	192.9	192.9	193.4
SP5448_01950		CP008776	ABC transporter, ATP-binding protein	0.300156	0.362495	31.1	44.3	42.3	39.1	47.4	59.5
SP5448_01955		CP008776	ABC transporter, permease protein	0.00760172	0.98252	30.3	42.8	42.3	25.5	48.4	45.2
SP5448_01960	asnB	CP008776	L-asparaginase (EC 3.5.1.1)	-0.176432	0.610405	70.4	102	100.7	63.7	66.2	118.3
SP5448_01965		CP008776	Hydrolase, HAD superfamily	-0.425139	0.141577	152	209	205.9	123.1	132	165.4
SP5448_01970		CP008776	Universal stress protein family	0.338442	0.311314	682.9	849.9	803	745.7	837.7	1509.2
SP5448_01975		CP008776	Alanine transaminase (EC 2.6.1.2)	-1.77937	3.83828e-05	783.8	1123.8	1173.7	255.3	276.5	359.4
SP5448_01980	codY	CP008776	GTP-sensing transcriptional pleiotropic repressor CodY	-0.18446	0.510247	831.1	1138.7	1176.5	921.1	924.1	891
SP5448_01985		CP008776	Nicotinamidase (EC 3.5.1.19)	2.68986	9.76944e-06	6.6	9	9.9	49	67	64.6
SP5448_01990		CP008776	Pyruvate,phosphate dikinase (EC 2.7.9.1)	2.49981	3.04919e-05	7.2	14.9	14.9	59.5	65.5	91.9
SP5448_01995	gatC	CP008776	Aspartyl-tRNA(Asn) amidotransferase subunit C (EC 6.3.5.6) @ Glutamyl-tRNA(Gln) amidotransferase subunit C (EC 6.3.5.7)	-0.0321113	0.91562	346.4	427.5	417.9	338.4	418.6	408.6
SP5448_02000	gatA	CP008776	Aspartyl-tRNA(Asn) amidotransferase subunit A (EC 6.3.5.6) @ Glutamyl-tRNA(Gln) amidotransferase subunit A (EC 6.3.5.7)	-0.157038	0.618341	450.2	602.8	605.9	413.4	467.4	613.5
SP5448_02005	gatB	CP008776	Aspartyl-tRNA(Asn) amidotransferase subunit B (EC 6.3.5.6) @ Glutamyl-tRNA(Gln) amidotransferase subunit B (EC 6.3.5.7)	-0.617228	0.0602052	592.9	805.9	848.1	446.1	474.9	529
SP5448_02010		CP008776	hypothetical protein	-0.441809	0.213954	24	35	35.6	31	22.4	16.6
SP5448_02015		CP008776	Integral membrane protein	-0.437769	0.12739	120.7	160.3	156.3	111	88.1	123.6
SP5448_02020		CP008776	Phosphoglycerate mutase family protein	0.336188	0.273847	175.9	217.5	217.4	232.5	211.5	341.3
SP5448_02025		CP008776	D-alanyl-D-alanine carboxypeptidase (EC 3.4.16.4)	0.71532	0.032897	164.4	209.8	216.6	274.5	273.2	443.3
SP5448_02030		CP008776	putative N-acetyl-muramidase	0.933844	0.00741175	118.5	157.6	155.5	233.6	244	359
SP5448_02035	hrcA	CP008776	Heat-inducible transcription repressor HrcA	0.543897	0.437437	564.1	823.4	903.8	629.3	665.9	3106.7
SP5448_02040	grpE	CP008776	Heat shock protein GrpE	0.968705	0.160444	469.2	717.1	868.3	768.3	824.1	3465.9
SP5448_02045	dnaK	CP008776	Chaperone protein DnaK	0.25145	0.692798	1048.1	1508.9	1675.7	1020.8	1158.6	3780.3
SP5448_02050	dnaJ	CP008776	Chaperone protein DnaJ	-0.731236	0.0940296	387.1	515.7	543.6	224	210.6	500.7
SP5448_02055	phaB	CP008776	Trans-2,cis-3-Decenoyl-ACP isomerase	-0.263628	0.362227	1881.8	2715.9	2948.7	2004.9	1964.2	2211.5
SP5448_02060		CP008776	Transcriptional regulator of fatty acid biosynthesis FabT	-0.434574	0.118236	2492.1	3259.9	3302.2	2132.1	2155.2	2364.2
SP5448_02065	fabH	CP008776	3-oxoacyl-[acyl-carrier-protein] synthase, KASIII (EC 2.3.1.180)	-0.608782	0.0489281	2130.5	2916	3013.3	1921.6	1834.8	1496.3
SP5448_02070	acpP	CP008776	Acyl carrier protein	-0.243951	0.537317	1491.3	2453.7	2938.5	1738.2	2047.7	1818.7
SP5448_02075	fabK	CP008776	Enoyl-[acyl-carrier-protein] reductase [FMN, NADH] (EC 1.3.1.9), FabK => refractory to triclosan	-0.452275	0.164042	1284.7	1758.5	1775.5	1158.4	1046.8	1290.7
SP5448_02080	fabD	CP008776	Malonyl CoA-acyl carrier protein transacylase (EC 2.3.1.39)	-0.0845993	0.815248	1090.5	1561.6	1548.6	1236.4	1172.8	1525.1
SP5448_02085	fabG	CP008776	3-oxoacyl-[acyl-carrier protein] reductase (EC 1.1.1.100), FadG	-0.360422	0.321513	1600.3	2173.8	2031.7	1433.9	1399.6	1663.8
SP5448_02090	fabF	CP008776	3-oxoacyl-[acyl-carrier-protein] synthase, KASII (EC 2.3.1.179)	-0.407414	0.276786	1869.3	2590.2	2597.1	1600.5	1492.4	2255.6
SP5448_02095	accB	CP008776	Biotin carboxyl carrier protein of acetyl-CoA carboxylase	-0.570908	0.123143	2317.2	3036.9	2943.8	1640.3	1592.2	2418.6
SP5448_02100	fabZ	CP008776	3-hydroxyacyl-[acyl-carrier-protein] dehydratase, FabZ form (EC 4.2.1.59)	-0.474712	0.185553	1744.7	2306.4	2268.8	1460.9	1399.3	1663.3
SP5448_02105	accC	CP008776	Biotin carboxylase of acetyl-CoA carboxylase (EC 6.3.4.14)	-0.324134	0.362227	1804.1	2449.6	2494.3	1712.3	1569.9	2089.2
SP5448_02110	accA	CP008776	Acetyl-coenzyme A carboxyl transferase beta chain (EC 6.4.1.2)	-0.517858	0.146559	1845.5	2563.1	2524.7	1560.2	1512.5	1722.9
SP5448_02115	accD	CP008776	Acetyl-coenzyme A carboxyl transferase alpha chain (EC 6.4.1.2)	-0.513149	0.13939	1612.5	2170.2	2246.6	1502	1314.1	1369.5
SP5448_02120	serS	CP008776	Seryl-tRNA synthetase (EC 6.1.1.11)	0.529719	0.161198	184.4	261	270	310.8	361.1	349.8
SP5448_02125	manO	CP008776	Putative regulator of the mannose operon, ManO	-0.903576	0.0047051	287.5	396.1	414.1	182	200.2	196.3
SP5448_02130	manN	CP008776	PTS system, mannose-specific IID component	0.128587	0.734262	764.6	1149.9	1310.9	1104.4	1229.9	1109.1
SP5448_02135	manM	CP008776	PTS system, mannose-specific IIC component	0.19908	0.586364	707.1	1028.4	1148	977.1	1126.6	1147.8
SP5448_02140	manL	CP008776	PTS system, mannose-specific IIA component (EC 2.7.1.191) / PTS system, mannose-specific IIB component (EC 2.7.1.191)	0.398296	0.268245	564.1	835.3	906.7	878.8	1086.4	1025.4
SP5448_02145		CP008776	Hydrolase, HAD superfamily	-0.941985	0.00846621	455.7	625.3	607.9	233.2	262.8	396.6
SP5448_02150		CP008776	Guanine/hypoxanthine permease	-1.81469	0.000639944	136.9	226.6	223.7	39.3	43.6	89.2
SP5448_02155		CP008776	tRNA threonylcarbamoyladenosine biosynthesis protein TsaE	-1.45779	0.000171009	384.5	520.9	495.6	147.7	178.1	180.1
SP5448_02160		CP008776	Acetyltransferase TM0577	-1.04872	0.0027419	277.2	417.9	400.4	149.2	176.6	197.1
SP5448_02165	lytR	CP008776	Cell envelope-associated transcriptional attenuator LytR-CpsA-Psr, subfamily F2	-0.755867	0.0220906	347.6	504.5	489.7	216.1	260.9	314.9
SP5448_02170		CP008776	Hypothetical protein in cluster with Ecs transporter (in Streptococci)	0.685236	0.0374515	295.7	369.2	353.4	442	487.3	747.1
SP5448_02175	hit	CP008776	Histidine triad (HIT) nucleotide-binding protein, similarity with At5g48545 and yeast YDL125C (HNT1)	0.593462	0.0667469	258.2	333.1	339.6	372.7	440.8	612.7
SP5448_02180		CP008776	ABC transporter, ATP-binding protein EcsA	0.443091	0.144254	162.6	225.8	239	237.2	301.3	309.8
SP5448_02185		CP008776	ABC transporter, permease protein EscB	-0.0650524	0.821786	139.2	200.6	191.5	159.2	171.3	171.2
SP5448_02190	ahpF	CP008776	Putative phosphotransferase YtmP	1.03445	0.00294719	388.4	526.1	524	853.1	949.9	1139.2
SP5448_02195	trmB	CP008776	tRNA (guanine(46)-N(7))-methyltransferase (EC 2.1.1.33)	1.01262	0.00440922	494.3	641.4	637.7	1036.8	1221.4	1314.7
SP5448_02205	int.3	CP008776	Integrase	0.500052	0.114745	59.6	91.3	94.5	123.8	116.3	102.3
SP5448_02210		CP008776	Phage protein	0.572015	0.0642175	76.1	100	102	117.7	129.2	169.5
SP5448_02215		CP008776	Phage protein	0.357853	0.264257	71.6	90.9	83.2	79.7	106.8	134.8
SP5448_02220		CP008776	Phage transcriptional regulator	0.665138	0.0628135	51.2	65	67.1	71	95.8	133.3
SP5448_02230		CP008776	Phage protein	-0.889538	0.00561618	73.8	99.9	98.6	46.8	44.9	52.9
SP5448_02235		CP008776	Phage protein	-1.7678	0.000892934	17.8	22	27.9	5.3	3.5	10.1
SP5448_02240		CP008776	hypothetical protein	-0.669544	0.0952464	19.8	27	25.1	14.4	12.9	16.6
SP5448_02250		CP008776	Phage protein	-1.50148	0.00119291	22.6	30.9	26.9	7	7.5	12.7
SP5448_02255		CP008776	Phage protein	-1.0341	0.12406	16	30.1	29.6	7	9.2	22.1
SP5448_02265		CP008776	Phage protein	-0.47946	0.259777	18.3	23.8	24.7	15.4	10	24.4
SP5448_02270		CP008776	Phage protein	-2.22019	0.00447739	44.1	68.4	67.2	8.1	12.7	15.9
SP5448_02275		CP008776	Phage protein	-0.992689	0.0646348	42	63.9	61.7	19.5	19.4	52.2
SP5448_02280		CP008776	Phage protein	-1.29884	0.0374515	30.3	49.3	47.6	14.6	8.3	34.4
SP5448_02285		CP008776	Phage protein	-1.97326	0.00899249	58.7	77.8	69.3	13.8	10	32.5
SP5448_02290		CP008776	DNA polymerase, phage-associated	-0.220468	0.683369	23.3	31.7	33.2	16.7	16.3	55.1
SP5448_02295		CP008776	DNA primase, phage associated	-0.66211	0.210397	22.7	32.5	29.6	12.1	10.8	38.8
SP5448_02300		CP008776	Phage protein	-0.895703	0.0660551	12.2	15.6	13.2	7.7	2.8	13.7
SP5448_02305		CP008776	DNA helicase (EC 3.6.4.12), phage-associated	-0.578969	0.230613	16	21.3	20	9.4	7.3	26.6
SP5448_02315		CP008776	Phage protein	-1.28856	0.206654	13.9	22.2	12.1	3.7	3.8	12.7
SP5448_02320		CP008776	DNA modification methyltransferase (EC 2.1.1.-)	-0.246542	0.664754	17.5	22.2	16.1	10	9.9	35.7
SP5448_02325		CP008776	Phage protein	-1.71179	0.00408925	9.8	12	12.1	0.7	2.7	7.3
SP5448_02330		CP008776	Phage transcriptional activator	-0.547483	0.287291	18.5	18.9	17.8	5.8	12.8	23.9
SP5448_02335		CP008776	Phage terminase, small subunit	-0.586967	0.334328	18	25.5	24.8	11.2	8.8	30.9
SP5448_02340		CP008776	Phage terminase, large subunit	-0.306181	0.581436	11	19	19	8.9	8.6	25.7
SP5448_02345		CP008776	Phage portal	0.0396083	0.941898	12.2	20	20.2	13.7	10.5	37.1
SP5448_02350		CP008776	Phage protein	-0.0904049	0.857073	12.2	17.7	18.8	11	11.7	25.7
SP5448_02355		CP008776	hypothetical protein	-1.27691	0.21573	11.2	16.1	17.4	6.8	2.7	8.4
SP5448_02360		CP008776	Phage protein	-1.08151	0.0434834	10.1	20.7	15.7	8.5	4.8	6.7
SP5448_02365		CP008776	Phage capsid and scaffold	-1.54747	0.0326396	56.3	83.8	78	22	17.4	35.3
SP5448_02370		CP008776	Phage major capsid protein	-1.12806	0.0860376	38.5	60.2	61.2	21.3	16.9	35
SP5448_02375		CP008776	Phage protein	-1.51113	0.0316019	33.9	59	57.4	20.3	12.1	17.8
SP5448_02380		CP008776	Phage protein	-1.96101	0.00320925	44.5	61	61.2	16.8	16.4	8.6
SP5448_02385		CP008776	Phage protein	-1.89649	0.0226725	28.8	46.1	37.7	10.3	4.4	16.2
SP5448_02390		CP008776	Phage protein	-2.00091	0.0224469	37	58.7	58.2	18.2	6.4	13.8
SP5448_02395		CP008776	Phage protein	-1.27335	0.0806456	40.4	64.3	61.6	17.1	17	35.8
SP5448_02400		CP008776	Phage protein	-1.3551	0.0627217	25.5	37.4	39.2	10.9	7.8	22.3
SP5448_02405		CP008776	Phage protein	-1.48657	0.00780287	30.1	43.8	43	13.4	13.1	12.8
SP5448_02410		CP008776	Phage tail length tape-measure protein T	-0.989481	0.116463	32.7	50.6	50.7	18.9	15.3	34.3
SP5448_02415		CP008776	Phage protein	-1.0766	0.127571	25	38.7	36.6	12.8	10.6	24.8
SP5448_02420		CP008776	Phage endopeptidase	-1.03398	0.0882502	26	39.7	39.4	13.9	11.2	27.6
SP5448_02425		CP008776	Hyaluronate lyase (phage associated)	-1.04834	0.14346	32	44.4	44.9	14.4	15.2	30.2
SP5448_02430		CP008776	hypothetical protein	-1.11226	0.0749753	24.1	34	32.9	12.1	10.4	18.8
SP5448_02435		CP008776	Phage hyaluronidase	-0.943328	0.0999294	32	45.1	42.1	18.9	13.5	31
SP5448_02445		CP008776	Phage protein	-1.24219	0.0481107	29.1	46.7	47.7	15.6	10.7	26.3
SP5448_02450		CP008776	Phage protein	-1.61392	0.0608582	21.7	35.2	32.8	7.1	5.1	18.6
SP5448_02455		CP008776	Phage protein	-1.34402	0.0260056	30.8	45.3	37.9	15.3	9.6	19.3
SP5448_02460		CP008776	hypothetical protein	-1.80947	0.0357854	9.1	12.9	16	7.7	0	5.4
SP5448_02465		CP008776	Phage lysin	-0.532431	0.304148	27.2	39.8	40.4	23.6	19.6	30.1
SP5448_02470	sda1	CP008776	Streptodornase D	5.30332	5.6786e-09	10.8	16.6	18.1	587.2	596.7	690.8
SP5448_02475		CP008776	Paratox	-1.23538	0.0408692	5.4	9.1	9.2	5.5	1.4	2.2
SP5448_02480		CP008776	Bacterial ribosome SSU maturation protein RimP	0.810255	0.0292411	350.7	532.9	543.9	694.6	704.8	1122.7
SP5448_02485	nusA	CP008776	Transcription termination protein NusA	0.726936	0.0344871	504.5	735.1	751.8	864.5	1050.6	1394.3
SP5448_02490		CP008776	COG2740: Predicted nucleic-acid-binding protein implicated in transcription termination	0.025378	0.934673	545.4	861.7	850.1	680.5	858.4	721.1
SP5448_02495		CP008776	Ribosomal protein L7Ae family protein YlxQ	0.0836495	0.780347	446.2	683.8	691.4	580.5	704.4	614.2
SP5448_02500	infB	CP008776	Translation initiation factor 2	0.206273	0.483653	812.5	1180.2	1198.1	1057.2	1228.6	1358.9
SP5448_02505	rbfA	CP008776	Ribosome-binding factor A	-0.207716	0.438161	436.1	581.1	576	443.9	477.4	446.8
SP5448_02515		CP008776	Esterase (EC 3.1.1.-)	1.75017	0.000486055	7.5	10.3	9.8	30	26.8	44.8
SP5448_02520	copY	CP008776	Negative transcriptional regulator-copper transport operon	0.256585	0.536504	33.5	46.8	56.3	42.2	42.7	84.2
SP5448_02525	copA	CP008776	Copper-translocating P-type ATPase (EC 3.6.3.4)	0.342777	0.404526	53.4	73.9	91.9	76.3	63.1	154.6
SP5448_02530	copZ	CP008776	Copper chaperone	0.0944778	0.756956	43.5	57.1	72.9	63.5	54.9	63.4
SP5448_02535	lacR.1	CP008776	Lactose phosphotransferase system repressor	1.50064	0.000475242	36.3	41.9	43.4	96.1	99.8	163.4
SP5448_02540		CP008776	PTS system, galactose-specific IIA component (EC 2.7.1.204)	3.00799	5.19613e-06	5.8	4.8	13.2	61	51.6	86.9
SP5448_02545		CP008776	PTS system, galactose-specific IIB component (EC 2.7.1.204)	3.5654	1.11902e-05	3.1	4.7	16.2	72.1	80.7	109.9
SP5448_02550		CP008776	PTS system, galactose-specific IIC component	4.0402	3.08148e-06	3.9	5.9	19.1	128.5	130	177.2
SP5448_02555	lacA	CP008776	Galactose-6-phosphate isomerase, LacA subunit (EC 5.3.1.26)	3.24309	1.67471e-06	8.1	12.1	20.7	105.6	118.4	171
SP5448_02560	lacB	CP008776	Galactose-6-phosphate isomerase, LacB subunit (EC 5.3.1.26)	3.31444	3.19034e-06	5.9	12.3	19.5	106	110.1	155.1
SP5448_02565		CP008776	Tagatose-6-phosphate kinase (EC 2.7.1.144)	2.89967	2.57454e-05	8.9	12	24.2	102.5	113.8	113.1
SP5448_02570	lacD	CP008776	Tagatose 1,6-bisphosphate aldolase (EC 4.1.2.40)	2.804	4.1308e-06	11	17.6	26	119.8	110.4	151.8
SP5448_02580		CP008776	UPF0126 membrane protein YvgT	0.0035287	0.988494	220.7	268.6	284.2	241.5	244.4	287.6
SP5448_02585		CP008776	Hydrolase, HAD superfamily	0.412238	0.145211	181.1	240.4	257.9	262.1	294.5	344
SP5448_02590		CP008776	Transcriptional regulator, AcrR family	0.532774	0.0982544	66.5	102.7	111.9	109.2	138.3	154.8
SP5448_02595		CP008776	DegV family protein	-1.50802	0.000164702	653.3	949.6	907.7	259.7	289.4	323.5
SP5448_02600		CP008776	hypothetical protein	-0.452935	0.148043	178.6	289.7	292.4	156.8	189.5	197.7
SP5448_02605		CP008776	Sodium-dependent phosphate transporter	0.102077	0.71948	173.6	230.9	224.7	197.5	213	265
SP5448_02610	nagA	CP008776	N-acetylglucosamine-6-phosphate deacetylase (EC 3.5.1.25)	1.48413	0.000892934	191.5	245.3	247.8	608.9	615.3	686.3
SP5448_02615		CP008776	oxidoreductase of aldo/keto reductase family, subgroup 1	1.73069	0.000390747	121.6	182.2	194.4	437.4	423	862.5
SP5448_02620		CP008776	Rhomboid family protein	2.53683	4.14172e-06	49.8	71.5	84.2	344.3	385.4	458.5
SP5448_02625	glyQ	CP008776	Glycyl-tRNA synthetase alpha chain (EC 6.1.1.14)	-0.576637	0.0765372	335.9	469.2	490.6	264.1	293.8	299.4
SP5448_02630	glyS	CP008776	Glycyl-tRNA synthetase beta chain (EC 6.1.1.14)	-0.680477	0.0486234	369	545.6	576.4	286.4	297.6	329.6
SP5448_02635		CP008776	UPF0291 protein YnzC	-0.732941	0.0595123	304.9	412.4	454.8	233	251.7	211.4
SP5448_02640		CP008776	FIG01116327: hypothetical protein	-0.298829	0.524041	1050.8	1677.6	1895.3	879.4	846.7	2409.1
SP5448_02645	glpK	CP008776	Glycerol kinase (EC 2.7.1.30)	5.52962	1.50742e-07	3.5	5.5	6.2	200.5	162.6	628.9
SP5448_02650	glpO	CP008776	Alpha-glycerophosphate oxidase (EC 1.1.3.21)	5.70551	2.13857e-08	5.5	7.8	7.6	347.5	245	811.5
SP5448_02655	glpF	CP008776	Glycerol uptake facilitator protein	6.16037	8.03798e-09	6.1	7.9	9	520	379.8	1166.7
SP5448_02660		CP008776	NADH peroxidase (EC 1.11.1.1)	4.38885	2.472e-08	7.1	8.7	8.6	143.9	156.6	305.1
SP5448_02665		CP008776	Trans-acting positive regulator	4.12334	6.75118e-08	7.3	10.7	10.7	140.1	149.4	282.1
SP5448_02670		CP008776	Transaldolase (EC 2.2.1.2)	5.38589	2.91145e-09	10.6	13	13.5	460.2	600.2	617.8
SP5448_02675	tkt	CP008776	Transketolase (EC 2.2.1.1)	0.599603	0.044942	1049.4	1324.2	1399.3	1612.5	1892.7	2218.6
SP5448_02680		CP008776	hypothetical protein	0.996054	0.00643433	68.3	101.4	92.4	168	145.9	211
SP5448_02685		CP008776	ABC transporter, ATP-binding protein	1.29737	0.000966865	78.5	123.8	117.2	228.1	233.9	322.8
SP5448_02690	proB	CP008776	ABC transporter, permease protein	1.40099	0.000960198	84.4	135.9	138.5	276.5	285.2	376.9
SP5448_02695		CP008776	Glutamate 5-kinase (EC 2.7.2.11)	0.303629	0.323794	66.8	87.4	83.4	87.5	90.5	116.5
SP5448_02700	proA	CP008776	Gamma-glutamyl phosphate reductase (EC 1.2.1.41)	0.495648	0.0947647	97.3	123.1	128.7	132.4	160	205.2
SP5448_02715	mraW	CP008776	16S rRNA (cytosine(1402)-N(4))-methyltransferase (EC 2.1.1.199)	0.182441	0.551191	311.2	435.2	460.9	401.3	446.6	509.6
SP5448_02720	ftsL	CP008776	Cell division protein FtsL	0.192549	0.495555	104.1	155.7	146.5	156.5	150.9	150.5
SP5448_02725		CP008776	Cell division protein FtsI [Peptidoglycan synthetase] (EC 2.4.1.129)	-0.25991	0.412504	253.6	381.1	389.6	234.8	272.1	342.8
SP5448_02730	mraY	CP008776	Phospho-N-acetylmuramoyl-pentapeptide-transferase (EC 2.7.8.13)	-1.31661	0.000877447	439	647.4	637.8	200.7	194.5	298.1
SP5448_02735		CP008776	DEAD-box ATP-dependent RNA helicase CshB (EC 3.6.4.13)	0.0997386	0.734262	603.4	833.6	846.5	707.8	786.2	941.9
SP5448_02740		CP008776	Cysteine ABC transporter, permease protein	-0.945282	0.00850874	338.9	521.8	539.4	201.4	214.5	307.5
SP5448_02745		CP008776	hypothetical protein	-1.3309	0.00101682	437	656.1	666.3	178.8	215.7	308.7
SP5448_02750	aapA	CP008776	hypothetical protein	-1.43455	0.000551603	120.4	176.8	176.6	61.4	73.6	40.7
SP5448_02755		CP008776	Thioredoxin reductase (EC 1.8.1.9)	-0.720426	0.028158	252.5	340.4	363.8	160.9	173.1	249.3
SP5448_02760		CP008776	Uncharacterized amino acid permease, GabP family	-1.22745	0.000912039	541.2	774.5	811.5	285.3	307.8	300
SP5448_02765	nadE	CP008776	Nicotinate phosphoribosyltransferase (EC 6.3.4.21)	-1.10186	0.00307066	513.4	709.1	730.3	245.7	265	410.7
SP5448_02770	nadE	CP008776	NAD synthetase (EC 6.3.1.5)	-1.29495	0.000814441	621.7	790.1	831.8	266	260.2	397.1
SP5448_02775	pepC	CP008776	Aminopeptidase C (EC 3.4.22.40)	-1.13677	0.00123439	2268.5	3033.7	2964.3	1148.6	1249.4	1335.2
SP5448_02780	pbp1A	CP008776	Multimodular transpeptidase-transglycosylase (EC 2.4.1.129) (EC 3.4.-.-) / Penicillin-binding protein 1A/1B (PBP1)	0.403923	0.201308	725.3	1042.9	1059.1	1042.1	1079.3	1650.9
SP5448_02785	recU	CP008776	RecU Holliday junction resolvase	0.395141	0.231776	655.1	944.6	959.7	902.2	958.5	1563.1
SP5448_02790		CP008776	UPF0398 protein YpsA	-0.383945	0.228958	45.6	71.7	70.2	42.2	42	57.5
SP5448_02795		CP008776	Cell division protein GpsB, coordinates the switch between cylindrical and septal cell wall synthesis by re-localization of PBP1	-0.527726	0.102858	691.6	1090.1	1220.8	600.6	623.9	818.7
SP5448_02805		CP008776	23S rRNA (guanine(2445)-N(2))-methyltransferase (EC 2.1.1.173)	-1.49238	0.000153343	759	1081.2	1101.6	310.4	323	402.6
SP5448_02810		CP008776	hypothetical protein	-0.918126	0.00659193	1016.2	1403.7	1488.8	580.2	658.9	821.5
SP5448_02815	luxS	CP008776	S-ribosylhomocysteine lyase (EC 4.4.1.21) @ Autoinducer-2 production protein LuxS	-0.00703165	0.981894	317.3	419.8	449.2	344.7	405	422.4
SP5448_02820		CP008776	D-beta-hydroxybutyrate permease	-0.347513	0.316524	59.2	86.8	91.9	52	50.5	86.4
SP5448_02825		CP008776	3-hydroxybutyrate dehydrogenase (EC 1.1.1.30)	-0.732319	0.0355174	96	139.5	144.3	67	63.3	97.7
SP5448_02830	atoA	CP008776	Butyrate--acetoacetate CoA-transferase subunit B (EC 2.8.3.9)	-0.911113	0.0108627	103.9	147	152.1	67.3	56.7	89.6
SP5448_02835	atoD.1	CP008776	Butyrate--acetoacetate CoA-transferase subunit A (EC 2.8.3.9)	-1.02049	0.00480316	110.4	149.2	145.8	60.4	54	86.2
SP5448_02840	atoB	CP008776	Acetyl-CoA acetyltransferase (EC 2.3.1.9)	-0.955186	0.00994065	103.1	153.2	155.9	56.3	61.5	95.3
SP5448_02845		CP008776	Transcriptional regulator, LysR family	-0.499578	0.0929625	105.1	138.4	138.7	73.5	86.9	110.7
SP5448_02850		CP008776	Ribonuclease Y	0.178971	0.545204	1187	1634.6	1749.5	1564	1636.3	1924.9
SP5448_02855	gmk	CP008776	Guanylate kinase (EC 2.7.4.8)	0.311261	0.294952	260.5	347.2	348.3	354.5	347.6	489.1
SP5448_02860		CP008776	DNA-directed RNA polymerase omega subunit (EC 2.7.7.6)	-0.0440012	0.88326	513.7	595.1	593.2	442.9	558.2	669.1
SP5448_02865	priA	CP008776	Helicase PriA essential for oriC/DnaA-independent DNA replication	0.990252	0.00487169	53.9	70.4	74.8	103	129.1	171.1
SP5448_02870	fmt	CP008776	Methionyl-tRNA formyltransferase (EC 2.1.2.9)	0.765023	0.0231724	192.8	298.6	320.6	413	412	535.2
SP5448_02875	sunL	CP008776	16S rRNA (cytosine(967)-C(5))-methyltransferase (EC 2.1.1.176)	-0.118013	0.714478	253.5	400.9	417.8	281.7	294	400.9
SP5448_02880	pppL	CP008776	Protein serine/threonine phosphatase PrpC, regulation of stationary phase	-0.582357	0.0584744	969.8	1368.5	1382.9	705.6	764.7	1012.1
SP5448_02885		CP008776	Serine/threonine protein kinase PrkC, regulator of stationary phase	-0.677673	0.0317225	1005.7	1432.1	1442.1	703.5	760.4	947.4
SP5448_02890	yvqF	CP008776	Membrane protein LiaF(VraT), specific inhibitor of LiaRS(VraRS) signaling pathway	-0.651683	0.0469857	81.7	117.3	115.4	55.1	58.4	87
SP5448_02895	yvqE	CP008776	Cell envelope stress response system LiaFSR, sensor histidine kinase LiaS(VraS)	-0.80834	0.0185277	157.6	230.2	219.6	96.8	98.8	153.3
SP5448_02900	yvqC	CP008776	Cell envelope stress response system LiaFSR, response regulator LiaR(VraR)	-0.784769	0.0263694	212.1	301.3	305.6	132.7	138.1	206.8
SP5448_02905		CP008776	Streptococcal lipoprotein rotamase A; Peptidyl-prolyl cis-trans isomerase (EC 5.2.1.8)	-1.31716	0.000712101	647.6	937.9	980	287.2	315.4	422.5
SP5448_02910		CP008776	General stress protein 13	-1.53741	0.000154864	801.9	1075.9	1018.6	287.5	325.4	381.7
SP5448_02915	cysM	CP008776	Cysteine synthase (EC 2.5.1.47)	-1.78616	0.000101654	349.9	451.1	440.8	97.1	114.4	150
SP5448_02920		CP008776	FIG000605: protein co-occurring with transport systems (COG1739)	-1.43006	0.000831532	147.5	211.8	199.8	54.7	60.8	93.4
SP5448_02925	comFA	CP008776	ComF operon protein A, DNA transporter ATPase	0.951627	0.0292229	5.4	8	7.6	9.7	13.3	22.7
SP5448_02930	comFC	CP008776	Competence protein F homolog, phosphoribosyltransferase domain; protein YhgH required for utilization of DNA as sole source of carbon and energy	0.722307	0.0573496	4.3	5.4	6.4	8.1	6.9	14.6
SP5448_02935		CP008776	Ribosome hibernation promoting factor Hpf	0.516242	0.141486	2119.3	2558.5	2486.9	2753	2944.4	4868.6
SP5448_02980		CP008776	DUF402 family nucleoside diphosphatase	-0.084063	0.769543	706.9	1001.7	1049.4	794.8	848	925.5
SP5448_02985	recX	CP008776	Regulatory protein RecX	-0.686167	0.0448707	97.5	127.7	109.7	56.8	63.3	89.7
SP5448_02990		CP008776	RNA methyltransferase, TrmA family	-0.547788	0.162545	65.6	80.3	64.6	36.3	36.1	81.2
SP5448_02995	rocA	CP008776	Two-component system sensor histidine kinase	0.827922	0.0116762	90	132.1	134.1	179.6	206	243.8
SP5448_03000		CP008776	alpha-mannosidase (EC 3.2.1.24)	2.01329	0.000172285	12.3	18.7	26.7	61.9	63.4	116.7
SP5448_03005		CP008776	hypothetical protein	2.37297	2.83426e-05	8.6	11.5	15.3	52	50.2	98.8
SP5448_03010		CP008776	Transcriptional repressor of arabinoside utilization operon, GntR family	2.6917	3.98368e-06	17.8	25.2	29.6	132	132.1	228.7
SP5448_03015	hyl	CP008776	Hyaluronoglucosaminidase (EC 3.2.1.35)	2.08564	2.86471e-05	23.8	29.1	38.6	114.4	108.5	178
SP5448_03020		CP008776	beta-glucosidase (EC 3.2.1.21)	2.04218	7.56876e-05	24.8	38.2	47.3	130	127.1	202.3
SP5448_03030		CP008776	N-acetylmannosamine kinase (EC 2.7.1.60)	2.64776	3.26099e-05	8.4	12.7	15	63.7	63.2	121.8
SP5448_03035		CP008776	ABC transporter, permease protein 1 (cluster 1, maltose/g3p/polyamine/iron)	6.57406	1.36204e-09	3.3	5	6.5	421.6	466	840.1
SP5448_03040		CP008776	ABC transporter, permease protein 2 (cluster 1, maltose/g3p/polyamine/iron)	6.40806	4.61317e-10	3.3	3.9	5.1	348.8	366	620.9
SP5448_03045		CP008776	ABC transporter, substrate-binding protein (cluster 1, maltose/g3p/polyamine/iron)	6.47539	1.25848e-09	4.7	6.7	7.9	496.8	531.9	1036.7
SP5448_03050		CP008776	FIG011440: Integral membrane protein	4.35652	1.19887e-08	16.2	23.5	25.5	407.3	394.6	593.8
SP5448_03055	trxS	CP008776	Two-component sensor kinase YesM (EC 2.7.3.-)	4.03295	2.44771e-08	23	29.1	31	404.6	400.1	620.9
SP5448_03060	trxR	CP008776	Two-component response regulator TrxR	4.14918	1.47703e-08	17.8	25.5	26.5	363.4	396.5	527.8
SP5448_03065	lacZ	CP008776	beta-galactosidase (EC 3.2.1.23)	4.09532	1.18762e-08	24.5	34.4	36.9	521.1	533.3	612.3
SP5448_03070	aroE	CP008776	Shikimate/quinate 5-dehydrogenase I beta (EC 1.1.1.282)	1.72258	2.83061e-05	65	89.7	90	262.3	264	279.6
SP5448_03075		CP008776	SAM-dependent methyltransferase HI0095 (UbiE paralog)	0.974595	0.00262355	174.3	234.5	234.7	372.8	421.8	466.3
SP5448_03080		CP008776	hypothetical protein	-0.197398	0.467166	442.2	581.8	614.1	444.9	494.3	476.2
SP5448_03085		CP008776	Uncharacterized conserved protein, contains double-stranded beta-helix domain	-0.12243	0.670474	274.4	402.6	412.3	320.2	322.1	342.1
SP5448_03090	aroB	CP008776	3-dehydroquinate synthase (EC 4.2.3.4)	1.98578	2.05264e-05	73.2	109.7	110.4	357.8	421.6	373.8
SP5448_03095		CP008776	2-keto-3-deoxy-D-arabino-heptulosonate-7-phosphate synthase I beta (EC 2.5.1.54)	1.78292	5.66974e-05	70.2	89.8	94.7	286.4	345	252.7
SP5448_03105		CP008776	hypothetical protein	-0.494232	0.118593	237.9	268.5	236.9	148	164.8	220.9
SP5448_03110		CP008776	hypothetical protein	-0.0714028	0.81056	249.1	312.1	304.3	233.8	270.1	322.7
SP5448_03115		CP008776	Ribosomal-protein-serine acetyltransferase	-1.38283	0.000426334	209.3	254.4	230.4	107.6	94.8	66.3
SP5448_03120		CP008776	hypothetical protein	-0.602486	0.0590095	100.2	150.5	150.1	78.3	83.5	97.8
SP5448_03125	valS	CP008776	Valyl-tRNA synthetase (EC 6.1.1.9)	-0.11151	0.731142	169.1	235.6	242.3	187	203.9	200.5
SP5448_03130		CP008776	CRISPR-associated helicase Cas3	3.19934	1.43399e-05	2.2	3.4	3.3	27	26.5	58.3
SP5448_03135		CP008776	CRISPR-associated protein Cas5	3.15876	5.6222e-06	5.2	5.2	5.8	45.7	46.2	83.6
SP5448_03140		CP008776	CRISPR-associated protein, Csd1 family	3.04983	1.33487e-05	5.6	8.8	6.7	53	56.6	89.9
SP5448_03145		CP008776	CRISPR-associated protein, Csd2/Csh2 family	3.08207	1.83043e-05	7.9	9.8	12.7	74.3	68.7	150.5
SP5448_03150		CP008776	CRISPR-associated RecB family exonuclease Cas4	3.09166	6.70256e-06	9.6	13.6	15.4	110.6	89	156
SP5448_03155		CP008776	CRISPR-associated protein Cas1	2.90975	9.28161e-06	12.4	18.4	18.8	112.7	111.5	169.9
SP5448_03160		CP008776	CRISPR-associated protein Cas2	2.70594	1.39025e-05	7.9	13.2	10.4	77	74.5	67
SP5448_03165	ccdA	CP008776	Cytochrome c-type biogenesis protein CcdA homolog, associated with MetSO reductase	4.36783	8.71725e-08	0.8	1.7	1.4	40.3	31.2	74.7
SP5448_03170	tlpA	CP008776	Thiol:disulfide oxidoreductase associated with MetSO reductase	4.4611	6.27913e-08	0.5	1.5	1.7	48.2	35.5	59.3
SP5448_03175	msrA	CP008776	Peptide-methionine (S)-S-oxide reductase MsrA (EC 1.8.4.11) / Peptide-methionine (R)-S-oxide reductase MsrB (EC 1.8.4.12)	5.01747	8.03798e-09	0.8	1.5	1.6	68.4	58.2	93
SP5448_03180		CP008776	Two-component response regulator yesN, associated with MetSO reductase	0.398435	0.184781	59	82.8	78	87.1	82.1	123.3
SP5448_03185		CP008776	Two-component sensor kinase yesM (EC 2.7.3.-), associated with MetSO reductase	0.0795785	0.808626	92.7	128.5	127.5	105.2	97.5	174.8
SP5448_03190		CP008776	hypothetical protein	-0.414142	0.162545	107.6	152.8	157.9	97.7	91.5	121.8
SP5448_03195		CP008776	hypothetical protein	-1.6287	5.88387e-05	470.5	660.4	626.2	172.6	168.7	223.5
SP5448_03200	ahrC.2	CP008776	Arginine pathway regulatory protein ArgR, repressor of arg regulon	1.20774	0.00100862	51.1	68.9	77.9	142.4	135.4	179.7
SP5448_03205		CP008776	Transcriptional regulator ArcR essential for anaerobic expression of the ADI pathway, Crp/Fnr family	3.86357	2.4686e-07	23.3	31.5	37.2	364.7	346.3	730.4
SP5448_03210	arcA	CP008776	Arginine deiminase (EC 3.5.3.6)	4.99901	1.94043e-08	40.5	32.9	83.2	1463.7	1420.3	1859.6
SP5448_03215		CP008776	Acetyltransferase	5.80099	1.91194e-07	15	22.1	82	1750.2	1597.6	1902.2
SP5448_03220	arcB	CP008776	Ornithine carbamoyltransferase (EC 2.1.3.3)	5.89797	1.80953e-07	14.4	21.5	79.3	1711.2	1689.6	2038.3
SP5448_03225		CP008776	Arginine/ornithine antiporter ArcD	5.71766	1.05621e-07	6	7.3	26.4	542	523.2	816.4
SP5448_03230		CP008776	Putative Xaa-His dipeptidase	5.92112	6.8189e-08	6.5	9.1	30.1	699.2	750.5	994.1
SP5448_03235	arcC	CP008776	Carbamate kinase (EC 2.7.2.2)	5.66403	3.14499e-08	7.7	12.9	29.2	734.9	704.3	922.1
SP5448_03240	asnA	CP008776	Aspartate--ammonia ligase (EC 6.3.1.1)	0.096252	0.732974	71.4	104.9	97.3	93.9	106.4	89.2
SP5448_03245		CP008776	16S rRNA (guanine(966)-N(2))-methyltransferase (EC 2.1.1.171)	-0.332517	0.256799	234.6	350.3	345.1	232.1	227.8	268
SP5448_03250	coaD	CP008776	Phosphopantetheine adenylyltransferase (EC 2.7.7.3)	-0.66626	0.0444385	280.2	399.3	387.5	186.7	213.3	271
SP5448_03255		CP008776	Lon-like protease with PDZ domain	-0.909205	0.00882672	412.8	553.2	520.8	214.7	235.3	353.4
SP5448_03265		CP008776	hypothetical protein	-0.511156	0.0807488	274.4	399.6	382.6	233.4	264.2	234.2
SP5448_03270		CP008776	23S rRNA (adenine(2503)-C(2))-methyltransferase @ tRNA (adenine(37)-C(2))-methyltransferase (EC 2.1.1.192)	-0.420657	0.130817	328.7	455	458.3	283.7	327.1	307.4
SP5448_03275		CP008776	type IV prepilin peptidase PilD / late competence protein ComC processing protease	1.07467	0.00387122	4.1	7.6	5.1	11.1	12.2	14.6
SP5448_03280	dpr	CP008776	DNA protection during starvation protein	-0.441678	0.203188	3957.6	5765.1	5936.4	3657.9	3430	4307.9
SP5448_03285		CP008776	Uncharacterized protein YqgQ	-0.583555	0.115018	154.2	176.3	154.4	108.2	82.4	138.5
SP5448_03290	glcK	CP008776	Glucokinase (EC 2.7.1.2)	-0.105245	0.706852	177.5	208.1	213.8	181	156.2	224.2
SP5448_03295		CP008776	Rhodanese-like domain protein	-0.177623	0.545204	202.3	243.8	234.2	161.8	207	237.8
SP5448_03300	typA	CP008776	GTP-binding protein TypA/BipA	-0.564895	0.0674889	1551.7	2295.6	2399.2	1287.3	1473.4	1391.1
SP5448_03305		CP008776	hypothetical protein	-0.254975	0.4628	244	373.3	390.3	279.2	276.9	270.1
SP5448_03310	murD	CP008776	UDP-N-acetylmuramoyl-L-alanine--D-glutamate ligase (EC 6.3.2.9)	-0.859038	0.00755102	428	553.7	515.1	238.2	258.6	330.4
SP5448_03315	murG	CP008776	UDP-N-acetylglucosamine--N-acetylmuramyl-(pentapeptide) pyrophosphoryl-undecaprenol N-acetylglucosamine transferase (EC 2.4.1.227)	-1.11134	0.00142718	579	779.4	753.7	294	304.5	374.7
SP5448_03320	divIB	CP008776	Cell division protein FtsQ	-0.928103	0.00899087	457.3	628.7	624.4	250.6	285.5	362.4
SP5448_03325	ftsA	CP008776	Cell division protein FtsA	-0.928728	0.00898091	1541	2006.4	1887.6	840.3	745.2	1348.9
SP5448_03330	ftsZ	CP008776	Cell division protein FtsZ	-0.698243	0.0197317	1868.5	2394.6	2405.9	1258.7	1266.9	1579
SP5448_03335		CP008776	Pyridoxal phosphate-containing protein YggS	-0.786962	0.0141252	1712.4	2429.2	2443.5	1115.2	1252.6	1415.2
SP5448_03340		CP008776	SepF, FtsZ-interacting protein related to cell division	-0.54136	0.081453	2301.8	3075.8	3087.7	1641.9	1764.2	2447.2
SP5448_03345		CP008776	Cell division integral membrane protein, YggT and half-length relatives	-0.87065	0.00639197	1465.2	2015.4	1976.6	975.7	1073.7	910.1
SP5448_03350		CP008776	Putative RNA-binding protein YlmH	-0.860429	0.00716264	1607.9	2250.1	2152.1	1018.7	1054.1	1210
SP5448_03355	divIVAS	CP008776	Cell division initiation protein DivIVA	-0.653781	0.0368612	1816.2	2558.8	2650.7	1355.2	1570.7	1485
SP5448_03360	ileS	CP008776	Isoleucyl-tRNA synthetase (EC 6.1.1.5)	-0.50324	0.090794	330.8	456.4	471	273.8	295.7	307.6
SP5448_03365		CP008776	hypothetical protein	0.261305	0.401909	646.1	868.2	842.9	718.7	882.6	1284.2
SP5448_03370	mutT	CP008776	Mutator MutT protein (7,8-dihydro-8-oxoguanine-triphosphatase) (EC 3.6.1.-)	1.16474	0.00313616	75.3	114	128.9	193.6	209.4	312.5
SP5448_03375	clpE	CP008776	ATP-dependent Clp protease, ATP-binding subunit ClpE	-1.43079	0.00135559	838.2	1157.4	1171.3	290.5	341.4	581.9
SP5448_03380		CP008776	hypothetical protein	-0.176783	0.633187	512.4	756.6	753.1	488.9	462	894.4
SP5448_03385	artQ	CP008776	ABC transporter, permease protein (cluster 3, basic aa/glutamine/opines)	1.30138	0.00111482	24.3	34.4	29.2	58.9	63.8	103.7
SP5448_03390	artP	CP008776	ABC transporter, ATP-binding protein (cluster 3, basic aa/glutamine/opines)	1.37616	0.000543598	25.8	34.5	33.9	66.5	80	105.1
SP5448_03395	phr	CP008776	Deoxyribodipyrimidine photolyase (EC 4.1.99.3)	-1.51098	0.000920014	96.6	129.3	129.1	28.3	36.8	63.5
SP5448_03400		CP008776	phosphoglucomutase/phosphomannomutase family protein	2.69134	2.89637e-07	342.4	438.3	419.4	2473.8	2607.4	2647.1
SP5448_03405	folD	CP008776	Methenyltetrahydrofolate cyclohydrolase (EC 3.5.4.9) / Methylenetetrahydrofolate dehydrogenase (NADP+) (EC 1.5.1.5)	0.873434	0.0159721	107.2	147.9	136.5	237.2	223.1	254.2
SP5448_03410	xseA	CP008776	Exodeoxyribonuclease VII large subunit (EC 3.1.11.6)	1.19708	0.00168535	114.3	143.3	145.7	247	276.5	426.3
SP5448_03415	xseB	CP008776	Exodeoxyribonuclease VII small subunit (EC 3.1.11.6)	0.642042	0.0392902	103.8	144	124.3	162.2	194.6	225.8
SP5448_03420	fps	CP008776	(2E,6E)-farnesyl diphosphate synthase (EC 2.5.1.10)	0.458523	0.148043	166.3	223.4	224.4	237.4	253.8	360.5
SP5448_03425		CP008776	RNA binding methyltransferase FtsJ like	0.168123	0.612277	225.6	299.6	306.9	256.8	267.9	428.1
SP5448_03430	argR1	CP008776	Arginine repressor ArgR, putative	0.0953854	0.77111	134.7	200.8	197.1	169	157.4	244.7
SP5448_03435	recN	CP008776	DNA repair protein RecN	0.314118	0.31018	170.7	244.5	248.3	236.2	256.5	329.7
SP5448_03440		CP008776	hypothetical protein	0.361853	0.23331	189.2	282.8	282.7	280.3	309.3	371.2
SP5448_03445		CP008776	DegV family protein	0.796031	0.0101197	321.6	439	456.1	652.8	654.6	791.2
SP5448_03450		CP008776	FIG006988: Lipase/Acylhydrolase with GDSL-like motif	0.870904	0.00846621	329.7	481.8	487	687.8	738.1	935.2
SP5448_03455		CP008776	YfaA	0.809159	0.010872	220.8	332.5	318.9	466.5	495.9	547
SP5448_03460		CP008776	DNA-binding protein HBsu	-0.975059	0.00630622	7220.6	10283.7	10916.9	4130.7	4567.7	5654.5
SP5448_03465	int.2	CP008776	Phage integrase	1.14891	0.0151963	17.8	23.9	23.1	37.1	39.9	78
SP5448_03470		CP008776	hypothetical protein	0.925051	0.0244795	46.4	62.5	62.6	86.4	111.6	131.9
SP5448_03475		CP008776	Phage protein	0.881879	0.0409371	47.4	66.2	59.3	75.5	100.3	157.2
SP5448_03480		CP008776	putative repressor protein	0.827719	0.0138785	53.3	70	72.8	95.8	123.7	131
SP5448_03495		CP008776	Phage protein	-2.7267	0.000168936	23.5	28.8	27.7	3	8	1
SP5448_03500		CP008776	Phage antirepressor protein	-2.33364	0.000324498	28.3	37.6	39.9	4.6	3.9	12.2
SP5448_03505		CP008776		-2.06833	0.0118352	20.3	30.1	28.8	4.8	1.9	14.9
SP5448_03510		CP008776	putative protein Ymh	-0.0965769	0.792353	67.1	93.9	98.3	67.8	66.9	111.5
SP5448_03520		CP008776	Phage protein	-1.23825	0.00160965	917.4	1236.5	1093	408.3	403.3	571.4
SP5448_03525		CP008776	Phage protein	-1.32806	0.0307343	16	24.9	28.4	3.8	9.6	15
SP5448_03530	xis	CP008776	hypothetical protein	-0.454246	0.344778	9.7	13.5	12.9	4.6	6.5	19.1
SP5448_03535		CP008776	Phage protein	-2.4641	0.00805201	10.3	15.4	14.7	2.3	0	4.3
SP5448_03540		CP008776	Phage replication protein	-0.510037	0.398351	8	10.8	12.6	6.5	4.2	11.6
SP5448_03545		CP008776	Phage DNA replication protein O	-1.50013	0.194131	9.5	15.8	14.6	3.7	0.7	14.8
SP5448_03550		CP008776	hypothetical protein	-1.91051	0.018223	7.6	15.9	17.4	5.5	0	6.8
SP5448_03560		CP008776	hypothetical protein	-2.17835	0.00396728	15.2	23.6	18.5	2.1	3.7	4.8
SP5448_03565		CP008776	Phage protein	-1.04023	0.112314	12.5	18.5	15.3	7.3	2.3	16.9
SP5448_03570		CP008776	Recombinational DNA repair protein RecT (prophage associated)	-0.793958	0.0746039	14.4	20.8	19.1	7.5	7.1	17.8
SP5448_03575		CP008776	Phage protein	-1.09095	0.0297354	18.6	28.6	23.1	9.1	5.7	20.2
SP5448_03585		CP008776	hypothetical protein	-0.483536	0.191223	14.2	19.8	20.6	9.2	11.2	19.2
SP5448_03590		CP008776	Phage protein	-1.04295	0.130966	18	21.4	19.1	10	5.5	12.8
SP5448_03595		CP008776	Phage protein	-1.16483	0.0653057	17.2	27.7	27.4	5.8	11.3	14.7
SP5448_03600		CP008776	phage protein homolog lin2602	-0.290148	0.47574	13.1	16.9	16.2	7.8	10.4	22.5
SP5448_03605		CP008776	FIG021474: Phage protein	-3.21022	6.91213e-06	44.1	76.7	75.5	7.8	3	8.5
SP5448_03610		CP008776	Phage-associated HNH homing endonuclease	-0.8385	0.0602027	9.8	12.5	15.4	7.4	4.4	8.1
SP5448_03620		CP008776	FIG018599: Phage-associated protein	-0.338797	0.714478	8.4	16.4	12.4	8.8	5.7	15.6
SP5448_03625		CP008776	Phage portal protein; Phage capsid and scaffold	0.289191	0.625073	4.3	8.6	7.6	4.8	6.2	17.9
SP5448_03630		CP008776	Phage protein	-0.123031	0.730968	84.4	110.8	114.4	81.4	76.2	133.1
SP5448_03635		CP008776	FIG021930: Phage-associated protein	0.606864	0.0523102	108.8	136.4	136.1	176	195.8	208.8
SP5448_03645		CP008776	Phage protein	1.21818	0.000486055	4.7	6.2	5.7	11.7	15.3	15.7
SP5448_03650		CP008776	Phage terminase	-0.538445	0.414771	7.3	12	10.6	2.9	4.5	18
SP5448_03655		CP008776	Phage capsid and scaffold	-0.80753	0.144634	8.2	9.4	13.2	4.3	4.4	7.8
SP5448_03660		CP008776	Phage major capsid protein	0.279335	0.667368	5.5	8.9	9.8	6.4	5.6	24.7
SP5448_03665		CP008776	FIG021300: Phage-associated protein	0.513143	0.262905	6.5	6.9	6.6	8.5	6.3	17.8
SP5448_03670		CP008776	FIG017897: Phage protein	-0.434401	0.321513	4.3	8.9	7.6	2.7	4.8	7.5
SP5448_03675		CP008776	FIG018632: Phage-associated protein	-0.110347	0.811517	5.6	9.1	8	5.5	4.5	12.3
SP5448_03680		CP008776	FIG020717: Phage-associated protein	0.738298	0.253105	4	6.4	5.2	6	7.5	16.8
SP5448_03685		CP008776	FIG018217: Phage-associated protein	-0.784947	0.143057	4.1	5.3	5.2	2.5	0.8	5.3
SP5448_03690		CP008776	Phage major tail protein	1.04671	0.0653057	4.9	8.8	7.8	9.6	11.1	34.2
SP5448_03695		CP008776	Phage protein	0.383547	0.632484	3.6	5.7	5.6	2.7	3.9	24.1
SP5448_03700		CP008776	Phage protein	-0.223566	0.759221	3.2	6.8	5.7	3.1	2.7	8
SP5448_03705		CP008776	Phage minor tail protein	0.423339	0.393281	4.2	6.3	7	5.3	5.7	16.5
SP5448_03710		CP008776	FIG022125: Phage-associated protein	0.380158	0.400579	3.9	6.6	5.5	5.1	4.8	14.3
SP5448_03715		CP008776	Phage hyaluronidase	0.451348	0.334326	3.8	5.7	5.4	5.7	4.2	13.8
SP5448_03720		CP008776	hypothetical protein	0.234001	0.606874	3.2	4.4	4.6	2.9	5.2	7.3
SP5448_03725		CP008776	Phage protein	0.53231	0.25229	4.4	6.7	6.2	6.2	7.4	13.8
SP5448_03730		CP008776	Phage holin	0.552022	0.341767	3.5	5.8	5.1	4.6	7.4	11.5
SP5448_03735		CP008776	Phage holin	0.520868	0.648638	2.5	4.8	4.8	10	1.1	14
SP5448_03740		CP008776	hypothetical protein	0.485335	0.329464	1.5	2.8	0.9	1.3	6.9	1.8
SP5448_03745		CP008776	Phage-associated cell wall hydrolase	1.8884	0.000510562	4.7	6.2	6.7	18.3	18.4	42.2
SP5448_03750		CP008776	hypothetical protein	6.17206	3.57203e-10	11.3	18.1	18.3	1014.3	1384.7	1212.5
SP5448_03755	spd3	CP008776	Streptococcal extracellular nuclease 3; Mitogenic factor 3	6.27228	2.84685e-10	48.2	66.1	65.7	4528.2	4801.1	4667.9
SP5448_03760		CP008776	Paratox	0.284699	0.687399	12.3	22.7	22.8	16.3	22.3	32.6
SP5448_03765		CP008776	Lead, cadmium, zinc and mercury transporting ATPase (EC 3.6.3.3) (EC 3.6.3.5); Copper-translocating P-type ATPase (EC 3.6.3.4)	1.64023	0.00166176	66.4	119.4	141.8	341.9	296.2	343.6
SP5448_03775	pyrD	CP008776	Dihydroorotate dehydrogenase (fumarate) (EC 1.3.98.1)	0.0679691	0.853714	198.5	320.5	297.8	204.8	255.5	417.2
SP5448_03780	gpmA	CP008776	Phosphoglycerate mutase (EC 5.4.2.11)	-0.255617	0.4225	1399.5	1859.6	1961.2	1202.8	1313.3	1898.3
SP5448_03785		CP008776	Transcriptional repressor for NAD biosynthesis in gram-positives	0.599462	0.0584744	124	174.5	162.2	211.2	193.2	301.2
SP5448_03795		CP008776	Substrate-specific component NiaX of predicted niacin ECF transporter	0.849631	0.0185752	227.1	300.9	312	445.1	467.2	603
SP5448_03800		CP008776	Formate/nitrite family of transporters	2.75668	2.18237e-06	29.5	38.9	42.9	236.3	198.2	347.8
SP5448_03805		CP008776	hypothetical protein	-0.421063	0.182778	150.9	191.3	186.8	143.2	167.1	93.3
SP5448_03810	recR	CP008776	Recombination protein RecR	0.484212	0.096475	172.3	236.7	232.1	278.6	292.2	319.4
SP5448_03815	ddl	CP008776	D-alanine--D-alanine ligase (EC 6.3.2.4)	0.609362	0.0483412	199	303.8	301.6	366.5	379	468
SP5448_03820	murF	CP008776	UDP-N-acetylmuramoyl-tripeptide--D-alanyl-D-alanine ligase (EC 6.3.2.10)	0.226994	0.466791	485.4	659.7	660.2	584.3	652.1	890.1
SP5448_03825		CP008776	putative membrane protein	0.803701	0.0161254	315.1	471.5	510.5	656.2	698.9	882.5
SP5448_03830	prfC	CP008776	Peptide chain release factor 3	-0.316241	0.312769	538.5	750.2	774.2	464.1	498.7	699.4
SP5448_03835	deaD	CP008776	DEAD-box ATP-dependent RNA helicase DeaD (= CshA) (EC 3.6.4.13)	-0.712514	0.0509895	1504.9	2242.3	2328.4	975.9	1181.6	1547
SP5448_03840		CP008776	Kup system potassium uptake protein	-0.526716	0.101799	96.9	138	132	71.2	76.2	107.5
SP5448_03845		CP008776	UPF0213 protein YazA	-0.296902	0.459662	57.9	80.1	77.2	55.1	59.3	58.5
SP5448_03850		CP008776	tRNA(1)(Val) (adenine(37)-N(6))-methyltransferase (EC 2.1.1.223)	-0.136456	0.644925	71.6	98.3	92.4	66.5	79.3	92.5
SP5448_03855		CP008776	Acyl-ACP:1-acyl-sn-glycerol-3-phosphate acyltransferase (EC 2.3.1.n4)	-0.345379	0.25229	160.5	236.2	237.9	140.5	151.9	205.2
SP5448_03860		CP008776	Late competence protein ComEA, DNA receptor	1.92505	0.000966865	1.2	1.7	1.9	6.4	5.4	18.9
SP5448_03865	comEC	CP008776	DNA internalization-related competence protein ComEC/Rec2	1.95422	0.00137463	1.6	2.4	2.6	7.2	8.3	23.5
SP5448_03870	holA	CP008776	DNA polymerase III delta subunit (EC 2.7.7.7)	0.288967	0.301549	74.9	97.9	93.3	94.7	100.3	132.1
SP5448_03875	sodA	CP008776	Superoxide dismutase [Mn] (EC 1.15.1.1)	-2.07386	8.60069e-05	2758.2	4034	4029.3	682	667.4	1316.1
SP5448_03880		CP008776	hypothetical protein	-1.41574	0.000337684	333.2	435.1	441.7	135.6	156.4	157.1
SP5448_03885		CP008776	hypothetical protein	-1.07698	0.010872	420.5	513.4	553.1	196.8	195.4	328.5
SP5448_03890		CP008776	hypothetical protein	-1.04792	0.00701382	477.4	652.9	688.6	244.4	258.6	382.2
SP5448_03895		CP008776	FIG01115059: hypothetical protein	-1.09802	0.00490408	256.3	361.6	335.4	124.6	132.2	190.2
SP5448_03900	queA	CP008776	S-adenosylmethionine:tRNA ribosyltransferase-isomerase (EC 2.4.99.17)	-0.98868	0.0038399	225.3	324.1	316.1	123.2	145.5	163.1
SP5448_03905	nagB	CP008776	Glucosamine-6-phosphate deaminase (EC 3.5.99.6)	2.38129	8.28322e-05	53.7	73.5	71.9	266.9	338.5	460.5
SP5448_03910		CP008776	SSU rRNA pseudouridine(516) synthase (EC 5.4.99.19)	1.16203	0.00431699	126	164.5	175	307.5	352	379.8
SP5448_03915		CP008776	Competence protein CoiA	2.26868	0.000211346	16.4	22.6	22.1	84.4	108.2	112.6
SP5448_03920	pepB	CP008776	Oligoendopeptidase F	0.680587	0.0517972	124.8	184.3	184.9	219.9	256.9	312
SP5448_03925		CP008776	Major facilitator:Oxalate:Formate Antiporter	-0.0308801	0.945117	20.5	33.6	32.2	20.3	20	50.7
SP5448_03930		CP008776	Uncharacterized SAM-dependent O-methyltransferase	-0.00474509	0.986025	143	210	208.9	162.7	187.1	204.1
SP5448_03935	prsA	CP008776	Foldase protein prsA 1 precursor (EC 5.2.1.8)	0.523848	0.0800046	587.3	841.1	846.8	936.8	1098.1	1210
SP5448_03940	alaS	CP008776	Alanyl-tRNA synthetase (EC 6.1.1.7)	0.204352	0.525171	219.4	307.5	316.9	297.1	306.8	359.3
SP5448_03945		CP008776	Transcriptional regulator, Xre family	-0.0616411	0.886573	39.5	49.1	57.8	43.5	36.6	61.7
SP5448_03950		CP008776	hypothetical protein	1.45606	0.00248833	26.6	37.6	40.4	86.5	64.8	156.5
SP5448_03955		CP008776	Membrane-bound protease, CAAX family	1.08056	0.0157555	32	52.3	49.7	78.2	73.6	142.1
SP5448_03960		CP008776	Mobile element protein	0.388357	0.266306	12.1	22	20	31.4	23.3	17.1
SP5448_03970		CP008776	Mobile element protein	0.226782	0.441581	26.2	39.4	38	33.6	48	39.5
SP5448_03975		CP008776	Transposase	0.28739	0.377584	25.9	38.6	46.7	36.8	50.2	46.7
SP5448_03980		CP008776	Chloride channel protein	0.445435	0.201227	42.7	64.8	69.8	63.3	70.2	111.3
SP5448_03985	nrdF	CP008776	Ribonucleotide reductase of class Ib (aerobic), beta subunit (EC 1.17.4.1)	-1.94754	8.28322e-05	1106.6	1780.1	1778.1	323.4	406.4	461.7
SP5448_03990	nrdE.2	CP008776	Ribonucleotide reductase of class Ib (aerobic), alpha subunit (EC 1.17.4.1)	-1.79956	5.9124e-05	1129.5	1802.7	1785.9	374	453	506.3
SP5448_03995	nrdH	CP008776	Glutaredoxin-like protein NrdH, required for reduction of Ribonucleotide reductase class Ib	-1.28698	0.00085938	424.4	644.9	718.2	228.9	251.2	233.6
SP5448_04000	ptsH	CP008776	Phosphotransferase system, phosphocarrier protein HPr	-0.544431	0.0761646	9370	12116.7	11807.2	6673.3	7103.2	9114.9
SP5448_04005	pstI	CP008776	Phosphoenolpyruvate-protein phosphotransferase of PTS system (EC 2.7.3.9)	-0.327309	0.300617	2117.8	2956.5	3187.8	1976.9	2246.9	2274.5
SP5448_04010	gapN	CP008776	Glyceraldehyde-3-phosphate dehydrogenase (NADP(+)) (EC 1.2.1.9)	-1.1759	0.0011753	1071.3	1446	1457.9	527.9	516	716.8
SP5448_04015		CP008776	Peptidoglycan N-acetylglucosamine deacetylase (EC 3.5.1.-)	2.52936	1.03887e-06	201.5	268.4	273.5	1247.9	1448.4	1590.4
SP5448_04020	deaD2	CP008776	ATP-dependent RNA helicase YfmL	0.373714	0.225465	260.3	385.9	386	376.2	401.5	559.5
SP5448_04025	udk	CP008776	Uridine kinase (EC 2.7.1.48)	-0.429767	0.182034	281.3	400.2	399.9	245.5	235.2	318.1
SP5448_04030		CP008776	hypothetical protein	-0.0153007	0.965705	16.5	26.8	24	24.8	26	15.8
SP5448_04035		CP008776	FIG01115656: hypothetical protein	-1.65168	3.43107e-05	163.3	208.5	208.5	51.9	67.3	63.4
SP5448_04040		CP008776	Free methionine-(R)-sulfoxide reductase, contains GAF domain	-0.0159928	0.95685	282.6	430.5	436.9	354.1	370.8	391.7
SP5448_04045		CP008776	DNA polymerase III subunits gamma and tau (EC 2.7.7.7)	0.0355941	0.909725	294.7	458.2	474.2	351	401.9	488.8
SP5448_04050		CP008776	hypothetical protein	-0.264378	0.378387	331.8	473.2	503.5	346.3	337.1	390.3
SP5448_04055	birA	CP008776	Biotin operon repressor / Biotin--protein ligase (EC 6.3.4.9)(EC 6.3.4.10)(EC 6.3.4.11)(EC 6.3.4.15)	-0.250335	0.400579	158.1	241.5	257.5	161.6	172.8	208.8
SP5448_04060	inlA	CP008776	internalin, putative	5.38461	4.85912e-08	5.1	7.7	9.3	433.9	352.6	261.5
SP5448_04065	metK2	CP008776	S-adenosylmethionine synthetase (EC 2.5.1.6)	-0.5996	0.039383	432.7	568.7	560.5	356.2	342.3	324.1
SP5448_04070	murZ	CP008776	UDP-N-acetylglucosamine 1-carboxyvinyltransferase (EC 2.5.1.7)	0.385966	0.198745	242.6	342.2	340.1	377	409.5	409.1
SP5448_04075	grab	CP008776	Protein G-related alpha 2 macroglobulin-binding protein (GRAB)	-5.43166	2.00763e-07	4710.3	6557.8	6998	102.4	93.5	274.5
SP5448_04080		CP008776	Ribosomal-protein-S5p-alanine acetyltransferase (EC 2.3.1.128)	-0.262891	0.380506	212.2	279.6	273	172.3	216.2	251.1
SP5448_04085		CP008776	Cytosolic protein containing multiple CBS domains	-0.000421296	0.999207	253.6	331	329.1	261.9	290.2	363.2
SP5448_04090	map	CP008776	Methionine aminopeptidase (EC 3.4.11.18)	-0.404041	0.199759	750	1069	1152.5	621.5	684.5	936.7
SP5448_04095		CP008776	Inner membrane protein YihY, formerly thought to be RNase BN	-0.444293	0.158565	422.2	636.4	656.9	372.4	386	486.5
SP5448_04100		CP008776	3-phosphoshikimate 1-carboxyvinyltransferase (EC 2.5.1.19)	0.329979	0.332354	60.9	94.3	88.8	84.3	90.8	133.3
SP5448_04105	aroK	CP008776	Shikimate kinase I (EC 2.7.1.71)	-0.135996	0.69844	48.4	75.1	69.9	55.6	56.9	60.3
SP5448_04110		CP008776	Cell envelope-associated transcriptional attenuator LytR-CpsA-Psr, subfamily F1	0.491095	0.0897069	198.3	272.1	285.4	323.5	348	381.2
SP5448_04115		CP008776	23S rRNA (uracil(1939)-C(5))-methyltransferase (EC 2.1.1.190)	-1.20949	0.000910416	307.3	410.8	411.1	133.5	152.9	203.3
SP5448_04125		CP008776	Thioesterase	-1.28371	0.000514559	333.7	471.2	503.2	153.8	188.2	187.6
SP5448_04130		CP008776	ATP-dependent Zn protease	0.508573	0.107724	156.1	243.6	244.3	255.9	311.8	336.7
SP5448_04135		CP008776	Uncharacterized MFS-type transporter	3.40075	2.98133e-07	5	7.1	7.8	62.4	72.6	106.8
SP5448_04140		CP008776	Dihydrolipoamide acyltransferases	3.11044	2.76175e-07	48.5	54.4	50.6	353.7	393.9	649.9
SP5448_04145	rsuA	CP008776	SSU rRNA pseudouridine(516) synthase (EC 5.4.99.19)	0.846644	0.00783286	60.2	82.1	78.9	111	142.4	146.2
SP5448_04150		CP008776	Putative transposase InsK for insertion sequence element IS150	2.043	7.44971e-05	3.2	4.3	5.5	20.5	19.6	21.5
SP5448_04155		CP008776	Transposase	0.955821	0.400228	2.7	0	0.8	3.3	0	10.4
SP5448_04165	obgE	CP008776	GTP-binding protein Obg	0.319418	0.262905	274.9	357.8	364.3	358.8	397.3	489.3
SP5448_04170		CP008776	hypothetical protein	0.569222	0.185553	62.4	107.4	114.2	156.8	165	97.6
SP5448_04175		CP008776	Ribosyl nicotinamide transporter, PnuC-like	3.00618	3.51507e-07	16.2	19.4	19.4	124.6	134.3	216.5
SP5448_04180	bglA.2	CP008776	6-phospho-beta-glucosidase (EC 3.2.1.86)	3.37733	9.49475e-07	1.8	2.7	3.1	24.7	32.4	54.8
SP5448_04185		CP008776	Outer surface protein of unknown function, cellobiose operon	3.2437	1.15728e-06	2.3	2.7	3.5	25.5	31.9	53.3
SP5448_04190		CP008776	Transcriptional antiterminator of lichenan operon, BglG family	3.63452	2.02102e-07	2.8	4.3	4.6	47	47.2	92.1
SP5448_04195		CP008776	PTS system, cellobiose-specific IIB component (EC 2.7.1.205)	3.54456	9.37269e-08	3.5	5.7	3.4	51.1	59.6	65.1
SP5448_04200		CP008776	PTS system, cellobiose-specific IIA component (EC 2.7.1.205)	3.41619	5.78144e-07	2	4.6	5.4	44.9	50	54.5
SP5448_04205		CP008776	hypothetical protein	3.24318	1.80998e-07	3.1	4.7	4.4	47.2	36.2	59.3
SP5448_04210		CP008776	PTS system, cellobiose-specific IIC component	3.49982	1.80953e-07	3.8	4.8	5.5	53.1	51.5	92.2
SP5448_04220	glnQ.2	CP008776	Glutamine ABC transporter, ATP-binding protein GlnQ	-2.95256	3.95279e-07	1509.6	2109	2266.7	201.8	236.8	322.1
SP5448_04225	glnH	CP008776	Glutamine ABC transporter, substrate-binding protein GlnH / Glutamine ABC transporter, substrate-binding protein GlnH / Glutamine ABC transporter, permease protein GlnP	-2.88083	2.46088e-06	1182.9	1688.4	1780.5	166.1	189.3	279.4
SP5448_04230	uvrB	CP008776	Excinuclease ABC subunit B	-1.14113	0.00134141	523.8	656	655.8	234.9	247.4	359.2
SP5448_04235		CP008776	Component involved in D-alanylation of teichoic acids	-1.5586	0.00619477	150.8	227.7	235.1	82.1	116.7	31.8
SP5448_04240	dltA	CP008776	D-alanine--poly(phosphoribitol) ligase subunit 1 (EC 6.1.1.13)	-1.06609	0.0019066	569.1	806	856.6	316.7	349.2	385.4
SP5448_04245		CP008776	D-alanyl transfer protein DltB	-1.23532	0.00126362	531.6	870.3	940.8	299.1	322	344.6
SP5448_04250		CP008776	D-alanine--poly(phosphoribitol) ligase ACP subunit (EC 6.1.1.13)	-1.4748	0.000530475	546.6	867.7	1006	265.9	281.2	295.2
SP5448_04255	dltD	CP008776	Poly(glycerophosphate chain) D-alanine transfer protein DltD	-1.50549	0.000230378	560	886.9	921	259.2	286.4	267.3
SP5448_04260		CP008776	Esterase (EC 3.1.1.-)	-1.5314	0.000150471	679	1021.7	1098.2	306.3	304.1	336.6
SP5448_04265		CP008776	hypothetical protein	-1.18457	0.0546906	21.7	51.2	70.5	36.7	20.4	8
SP5448_04275	malX	CP008776	Maltodextrin ABC transporter, substrate-binding protein MdxE	6.95338	2.05865e-09	30.9	34.9	58.2	4101.6	4321.5	7258.3
SP5448_04285	amyB	CP008776	Neopullulanase (EC 3.2.1.135)	6.55628	2.05865e-09	33	40	58.6	3653.8	3613.7	5245.1
SP5448_04290	amyA	CP008776	Cyclomaltodextrin glucanotransferase (EC 2.4.1.19)	6.07353	3.11599e-09	53.8	70.2	91.2	4763.6	4341.9	5303.8
SP5448_04295	malC	CP008776	Maltodextrin ABC transporter, permease protein MdxF	5.69301	7.65599e-09	51.4	70.7	86.6	3926.3	3457.3	3352.4
SP5448_04300	malD	CP008776	Maltodextrin ABC transporter, permease protein MdxG	5.74833	4.92845e-09	58.6	77.9	96.2	4310.5	3956.3	4160.3
SP5448_04305	malA	CP008776	Maltodextrose utilization protein YvdJ	6.32783	1.93721e-09	48	69.6	89.7	6063	5391.1	4973.5
SP5448_04310		CP008776	Transcriptional regulator, LacI family	3.65725	2.41801e-08	20	25	28	299.3	305.7	344.7
SP5448_04315	malG	CP008776	Maltodextrin ABC transporter, permease protein MdxG	4.62024	2.91626e-08	17.8	26	31.2	438.7	674.3	815.2
SP5448_04320	malF	CP008776	Maltodextrin ABC transporter, permease protein MdxF	5.07995	2.472e-08	19.4	27.1	35	651.2	927.1	1318.7
SP5448_04325	malE	CP008776	Maltodextrin ABC transporter, substrate-binding protein MdxE	4.84384	3.05968e-08	69.7	87.7	103.6	1701	2353.6	3874.8
SP5448_04330	malR	CP008776	Maltose operon transcriptional repressor MalR, LacI family	2.04766	8.76887e-06	23.4	29.6	29.9	96.8	120.9	136
SP5448_04335	malM	CP008776	4-alpha-glucanotransferase (amylomaltase) (EC 2.4.1.25)	5.02404	1.17169e-07	8.3	12.4	15.4	264.8	417	631.3
SP5448_04340	glgP	CP008776	Maltodextrin phosphorylase (EC 2.4.1.1)	4.76288	6.52311e-08	15.1	22.3	24.6	359.5	625.7	850.3
SP5448_04345		CP008776	putative lipoprotein	-0.201174	0.537317	74.8	112.3	112	71.1	81.2	106.7
SP5448_04350	int.1	CP008776	Phage integrase	0.168327	0.67481	21.1	31.3	28.1	21.1	25.7	49
SP5448_04355		CP008776	unknown protein encoded by bacteriophage BP-933W	-0.617304	0.0797234	85.2	130.3	130.6	56.2	70.1	100.4
SP5448_04360		CP008776	CI-like repressor, phage associated	-0.835266	0.0215891	78.2	122.4	127	52.1	48.8	82.3
SP5448_04375		CP008776	Phage protein	0.0517099	0.865613	92.6	137.7	115.8	99.5	114.6	144.3
SP5448_04380		CP008776	Phage protein	-0.480926	0.135394	39.5	62.9	62.4	34.6	47.3	34.1
SP5448_04385		CP008776	Phage protein	-0.738162	0.0312334	241.3	328.1	308.7	144.6	177	204.2
SP5448_04390		CP008776	Phage protein	-0.740111	0.0767217	29.9	39	37.6	14.2	19	32.7
SP5448_04395		CP008776	hypothetical protein	-0.621537	0.0481601	444	642	759.9	444.9	362.6	367.7
SP5448_04400		CP008776	Phage protein	-0.824176	0.0134605	15.5	25.9	21.4	10.5	10.1	13
SP5448_04405		CP008776	Phage DNA replication protein O	-0.593392	0.132063	15.7	24.5	21.1	9.6	11.6	19.4
SP5448_04410		CP008776	Helicase loader DnaI	-0.247367	0.604002	21.5	34.7	29.1	19.8	14.6	43.5
SP5448_04420		CP008776	Phage protein	-0.324614	0.551289	18.3	28.2	21.9	15.7	8.6	39.9
SP5448_04425		CP008776	Phage protein	-0.670073	0.0487006	20.6	26.8	24.6	14	11	20.3
SP5448_04430		CP008776	hypothetical protein	-0.85628	0.047457	14.5	25.3	22.7	8	7.9	19.4
SP5448_04435	ssb1	CP008776	Phage essential recombination function protein, Erf	-0.326328	0.583263	22.2	31	26.1	16.7	10.9	47.5
SP5448_04440	ssb2	CP008776	Phage essential recombination function protein, Erf	-0.752043	0.10355	18.8	26.2	23.7	8.4	10.2	25.7
SP5448_04445		CP008776	Phage protein	-1.80497	0.00731627	16.4	22.6	20.6	2.8	2.5	14.6
SP5448_04450		CP008776	Endodeoxyribonuclease RusA	-0.660814	0.141982	16.8	24.7	21	9.4	9.2	23
SP5448_04455		CP008776	hypothetical protein	-0.199037	0.653297	17.6	27.4	21.1	14	12.8	36.2
SP5448_04460		CP008776	hypothetical protein	-2.02904	0.00469132	20.2	30.1	22.8	1.2	6.2	13.8
SP5448_04465		CP008776	Phage protein	-1.20721	0.0149941	16.8	22.5	22.5	5.4	5.4	18.5
SP5448_04475		CP008776	Phage protein	-0.778255	0.0515859	21.1	26.3	25.4	13.5	8	23
SP5448_04480		CP008776	phage protein homolog lin2602	-0.79248	0.103305	20.7	28	26.3	9.7	8.4	31.8
SP5448_04485		CP008776	Phage protein	-1.13849	0.060754	14.8	18.5	17.2	5.2	2.9	20.9
SP5448_04490		CP008776	hypothetical protein	-0.467787	0.665434	12.3	12.8	13.4	6.4	6.7	16.4
SP5448_04495		CP008776	Phage protein	-0.580078	0.258117	20.2	25.4	23.2	10.8	16.4	18.8
SP5448_04500		CP008776	Phage protein	0.272525	0.512357	6	8.9	10.3	6.4	9.4	17.2
SP5448_04505		CP008776	Phage terminase, large subunit	0.181352	0.713818	7.5	11	11.5	8	6.8	25.4
SP5448_04510		CP008776	Phage portal protein	0.369768	0.400449	7	9.7	9.9	8.9	7.3	23.4
SP5448_04515		CP008776	Phage protein	0.698466	0.186712	6.9	10.1	10.1	10.3	9	35.9
SP5448_04520		CP008776	Phage protein	-0.503303	0.398238	8.1	12	8.8	8.4	2.8	10.3
SP5448_04530		CP008776	Phage capsid and scaffold	-0.121604	0.81056	19	30.4	28.6	13.2	20.1	47.1
SP5448_04535		CP008776	Phage major capsid protein	-0.376478	0.400204	19.6	25.7	27	11.7	16.3	31.3
SP5448_04540		CP008776	Phage transcriptional terminator	-0.475835	0.24865	19.7	26.9	25.9	13.1	11.3	32.5
SP5448_04545		CP008776	Phage protein	-0.803383	0.114745	11.4	14.6	14.5	9.9	3	12.1
SP5448_04550		CP008776	Phage protein	-0.356057	0.376554	15	26.9	22.1	18.7	11.4	19.1
SP5448_04555		CP008776	Phage protein	-0.536595	0.227503	19.6	25.7	25.5	11.1	13.5	26.1
SP5448_04560		CP008776	Phage protein	-0.232569	0.710839	9.9	14.3	14.5	8.7	4.3	30
SP5448_04565		CP008776	hypothetical protein	-0.682518	0.116463	14	19.7	18.8	8.8	7.1	17.8
SP5448_04570		CP008776	Phage protein	-0.286298	0.697517	8.6	13.6	15.5	10.7	4	20.7
SP5448_04575		CP008776	Phage protein	-0.694171	0.243276	12.3	19.4	18	9.6	3.3	25.6
SP5448_04580		CP008776	Phage minor tail protein	0.122229	0.804724	12.6	17.1	18.3	13.1	10.9	35.6
SP5448_04585		CP008776	hypothetical protein	-0.113005	0.81056	12.1	17.4	18.3	8.6	10.8	31.2
SP5448_04590		CP008776	Phage protein	-0.20377	0.682903	10.9	16.1	16.5	8.8	7.1	28.4
SP5448_04595		CP008776	putative minor structural protein	-0.0427316	0.924707	9.9	15.1	14.2	9.2	9.2	22.5
SP5448_04600		CP008776	Phage protein	-1.24982	0.0805315	10	14.7	14.8	3.7	2.2	12.6
SP5448_04610		CP008776	hypothetical protein	0.106579	0.789257	7.2	11.9	10.2	8.8	7.9	16
SP5448_04615		CP008776	Phage holin	0.231752	0.648638	8.4	16.8	15.9	14.1	8.4	31.1
SP5448_04620		CP008776	Phage-associated cell wall hydrolase	0.542109	0.241285	12.3	18.2	20	20.1	14.3	50.5
SP5448_04625		CP008776	Phage protein	0.324165	0.448222	6	9.2	10.7	9.7	8	16.2
SP5448_04630		CP008776	Phage protein	0.297459	0.408848	7.8	10.8	12	9.8	10.9	18.8
SP5448_04635		CP008776	Phage protein	0.417178	0.554855	4.4	7.1	9.1	7.7	5.7	17
SP5448_04640		CP008776	Phage protein	0.528785	0.141486	5.7	6.4	8.8	9.9	6.9	16
SP5448_04645	speA2	CP008776	Exotoxin, phage associated @ Streptococcal pyrogenic exotoxin A (SpeA); Toximoron (Superantigen)	1.79686	9.76479e-05	7.1	10.9	12.2	31.6	35.7	43.7
SP5448_04650		CP008776	Paratox	0.76679	0.0322899	7	12.3	11.6	20.3	21.6	12.6
SP5448_04655		CP008776	Immunoreactive protein Se23.5 (Fragment)	-0.593928	0.0419545	667.3	878.8	904.9	482.1	526.8	606.5
SP5448_04660		CP008776	hypothetical protein	-0.0216365	0.95384	104.9	181	165.6	114.9	124.7	209.7
SP5448_04665		CP008776	Efflux ABC transporter, ATP-binding protein	0.0596338	0.883037	125.8	217.9	198.1	144.7	150.5	282.5
SP5448_04670		CP008776	Transcriptional regulator, GntR family	0.433351	0.240248	100.9	155.9	171	145.5	169.1	270.7
SP5448_04675	dnaE	CP008776	DNA polymerase III alpha subunit (EC 2.7.7.7)	-1.43588	0.00049308	206.3	296.8	296.8	76.9	88.3	132.5
SP5448_04680	pfkA	CP008776	6-phosphofructokinase (EC 2.7.1.11)	-0.773117	0.01037	1977.3	2565.8	2621.8	1399.5	1423.4	1336.7
SP5448_04685	pyk	CP008776	Pyruvate kinase (EC 2.7.1.40)	-0.283906	0.339453	2177.3	3052.4	3182.2	2195.5	2447.2	2180.7
SP5448_04690	sipC	CP008776	Signal peptidase I (EC 3.4.21.89)	0.322713	0.35882	277.5	431.7	444.8	409.1	375.2	680.2
SP5448_04695	glmS	CP008776	Glutamine--fructose-6-phosphate aminotransferase [isomerizing] (EC 2.6.1.16)	0.752841	0.0345538	474.6	637.2	709	833.7	830.8	1484.1
SP5448_04700		CP008776	Protein PhnA	-0.821128	0.0203514	371.5	516.9	539	260.7	281.2	254.7
SP5448_04705		CP008776	ABC transporter, permease protein (cluster 3, basic aa/glutamine/opines)	-1.06906	0.00829674	323.6	443.8	446.2	176.8	184.1	211.4
SP5448_04710		CP008776	ABC transporter, ATP-binding protein (cluster 3, basic aa/glutamine/opines)	-0.78978	0.0191059	349.8	506.8	515.9	224.5	278.1	282.1
SP5448_04715		CP008776	ABC transporter, substrate-binding protein (cluster 3, basic aa/glutamine/opines)	-0.960523	0.00527433	341.7	458.7	449.3	174.6	221.5	245.4
SP5448_04720	cfa	CP008776	CAMP factor	1.7658	0.000139936	111.3	145.9	136.6	401	425.5	520
SP5448_04725		CP008776	Cobalt-zinc-cadmium resistance protein	-0.158426	0.620879	112	167.8	174.8	127.2	113.1	163.9
SP5448_04730		CP008776	Sodium/glycine symporter GlyP	-0.601633	0.0604936	63.9	95.2	103.8	53.6	47.7	69.4
SP5448_04735	pcrA	CP008776	ATP-dependent DNA helicase UvrD/PcrA (EC 3.6.4.12)	-0.187176	0.520559	171.5	229.9	221.4	154.8	182.6	208.7
SP5448_04740		CP008776	hypothetical protein	1.07501	0.00808543	509.8	704.7	857.9	1539.8	1229.4	1525.9
SP5448_04745		CP008776	hypothetical protein	1.071	0.00882247	698.2	996.2	1067.7	1668.1	1543.5	2679.5
SP5448_04750		CP008776	Small integral membrane protein	0.793072	0.0373454	398.4	545.4	548.7	833.4	696.7	1071
SP5448_04755		CP008776	General stress protein, Gls24 family	1.18432	0.00445083	1010.2	1339.2	1455.5	2584.4	2388.8	3748.5
SP5448_04760		CP008776	hypothetical protein	1.06709	0.00399384	772.8	1004.6	1003.2	2077.5	1571.2	2198.3
SP5448_04765		CP008776	General stress protein, Gls24 family	1.33491	0.00113269	991.9	1299.7	1435.3	2967.8	2736.4	3662.8
SP5448_04770		CP008776	Transcriptional regulator, GntR family	0.623187	0.0356755	248.7	338.2	343.6	433.7	444.3	550
SP5448_04775		CP008776	Transcriptional regulator, AcrR family	1.71556	0.000669247	6.6	7.1	8	18.4	19.7	47.7
SP5448_04780		CP008776	ABC transporter, ATP-binding protein	0.10936	0.815154	46.6	76.6	62.6	49.1	41.7	136.9
SP5448_04785		CP008776	ABC transporter, FliJ domain and fused permease subunit	-0.186462	0.664754	68.3	121.4	92.4	55.5	64.4	144.3
SP5448_04790		CP008776	Type I restriction-modification system, specificity subunit S	-0.0331885	0.928258	100.2	173.1	138.6	98.3	118.2	193
SP5448_04795		CP008776	Membrane protein	0.220389	0.584827	74.7	133	107.6	85.6	106.7	185.9
SP5448_04800		CP008776	hypothetical protein	-1.08759	0.00247019	136.3	179.3	176.3	60.9	74.8	96.5
SP5448_04805	truB	CP008776	tRNA pseudouridine(55) synthase (EC 5.4.99.25)	-1.30238	0.000690269	236.8	343.2	373.2	113.9	120.6	145.1
SP5448_04810	mreA	CP008776	FMN adenylyltransferase (EC 2.7.7.2) / Riboflavin kinase (EC 2.7.1.26)	-1.38277	0.00159248	159	249.5	252	64	70.7	121.8
SP5448_04815	spxA	CP008776	Transcriptional regulator SpxA1	-0.441548	0.128444	919.2	1313.1	1301.4	785.6	896.1	890
SP5448_04820		CP008776	UPF0223 protein YktA	0.126057	0.675093	227.4	277.2	270	251.2	286.6	307.5
SP5448_04825		CP008776	Inositol-1-monophosphatase (EC 3.1.3.25)	0.748053	0.0225467	194.3	262.2	273.8	353.6	358.3	524.2
SP5448_04830		CP008776	tRNA/rRNA cytosine-C5-methyltransferase	0.700361	0.0297508	146.3	211.4	213.2	254.2	306.6	365.3
SP5448_04835	pstS	CP008776	Phosphate ABC transporter, substrate-binding protein PstS (TC 3.A.1.7.1)	0.0398463	0.901183	501.3	751	785.3	582	671.5	821.9
SP5448_04840	pstC	CP008776	Phosphate ABC transporter, permease protein PstC (TC 3.A.1.7.1)	-0.00702399	0.982156	443	628.9	660.2	499.7	544.7	666
SP5448_04845	pstA	CP008776	Phosphate ABC transporter, permease protein PstA (TC 3.A.1.7.1)	-0.299854	0.334326	553.6	772.8	767.7	466.1	536.3	703.6
SP5448_04850	pstB2	CP008776	Phosphate ABC transporter, ATP-binding protein PstB (TC 3.A.1.7.1)	-0.365358	0.222945	616.3	818.3	816	489.3	607.3	647.1
SP5448_04855	pstB	CP008776	Phosphate ABC transporter, ATP-binding protein PstB (TC 3.A.1.7.1)	-0.391938	0.211469	612.6	826.3	823.7	509.5	574.5	629.9
SP5448_04860	phoU	CP008776	Phosphate transport system regulatory protein PhoU	-0.383095	0.210133	572.6	790.1	810.3	520.5	546.8	580.1
SP5448_04865	pepN	CP008776	Lysyl aminopeptidase (EC 3.4.11.15)	-0.276958	0.34621	906.2	1266.3	1326	862.1	916	1082.6
SP5448_04870	ciaR	CP008776	Two component system response regulator CiaR	-0.310639	0.337733	156.2	218.3	238	161	138.9	189.6
SP5448_04875	ciaH	CP008776	Two component system sensor histidine kinase CiaH (EC 2.7.3.-)	-0.109874	0.7	110.6	146.3	143.7	110.6	121.2	137.9
SP5448_04880	rpsT	CP008776	SSU ribosomal protein S20p	-0.292904	0.363872	3261.5	4657.6	5195.7	3001.2	3539.5	4040.3
SP5448_04885	coaA	CP008776	Pantothenate kinase (EC 2.7.1.33)	2.30265	3.78523e-06	29.9	44.1	39.6	154.9	199.1	216.5
SP5448_04890		CP008776	16S rRNA (guanine(1207)-N(2))-methyltransferase (EC 2.1.1.172)	2.62301	3.60075e-06	73.4	117.1	141	568.8	594.7	858.3
SP5448_04895	cdd	CP008776	Cytidine deaminase (EC 3.5.4.5)	1.22927	0.000503743	392.7	517.5	560	1097	1116.7	1201.4
SP5448_04900		CP008776	Purine nucleoside ABC transporter, substrate-binding protein	1.60891	0.000195953	780	1064.7	1145.3	2521.9	2590.1	4140.8
SP5448_04905		CP008776	Purine nucleoside ABC transporter, ATP-binding protein	1.95842	1.36127e-05	162.5	212	227.3	695.4	759.7	879.4
SP5448_04910		CP008776	Purine nucleoside ABC transporter, permease protein 1	1.48545	0.000236661	193.3	282.9	290	628.5	658.1	848.1
SP5448_04915		CP008776	Purine nucleoside ABC transporter, permease protein 2	1.25733	0.000992197	226	320.2	341	633.2	613.4	873.1
SP5448_04920	pgmA	CP008776	Phosphoglucomutase (EC 5.4.2.2)	0.0860712	0.770415	377.9	505.8	517.5	417.2	496.5	571.4
SP5448_04925		CP008776	Substrate-specific component PanT of predicted pantothenate ECF transporter	0.70676	0.0339321	110.5	172.3	150.9	194.4	223.9	289.5
SP5448_04930	dfp	CP008776	Phosphopantothenoylcysteine decarboxylase (EC 4.1.1.36)	0.512515	0.101799	112.7	165.3	150.2	171.6	188.4	252.6
SP5448_04935	dpfB	CP008776	Phosphopantothenoylcysteine synthetase (EC 6.3.2.5)	0.359579	0.26303	120.1	181.5	168.8	165.6	190.4	247.6
SP5448_04940		CP008776	Protein:protein lipoyl transferase (EC 2.3.1.200)	1.19391	0.00720811	171.1	310.9	351.8	476.9	530	892.4
SP5448_04945		CP008776	Lipoylation-related NADH-dependent flavin oxidoreductase	0.935012	0.0225467	198.4	323	345.1	403.6	456.5	843.1
SP5448_04950		CP008776	Luciferase-like monooxygenase in lipoylation-related cluster	0.647222	0.0908774	229	340.1	318.5	332	382.9	751.9
SP5448_04955		CP008776	Biotinyl-lipoyl attachment domain protein, GcvH-like	0.562428	0.0933604	297.5	433.2	400.4	410.2	527.7	769.8
SP5448_04960		CP008776	Macro domain protein YmdB, possibly ADP-ribose binding	0.516074	0.148961	274.1	347.7	328	331.3	377.2	733.5
SP5448_04965		CP008776	NAD-dependent protein deacetylase of SIR2 family	0.271452	0.435526	314.5	363	320.6	300.8	330.9	647.4
SP5448_04970	lplA	CP008776	Lipoate-protein ligase A	0.304954	0.362495	260.8	291.5	273.1	275.2	266.9	533.9
SP5448_04975	fhs.1	CP008776	Formate--tetrahydrofolate ligase (EC 6.3.4.3)	-0.537303	0.0635155	428	519.4	504.5	296.5	294.2	419.5
SP5448_04980		CP008776	Cardiolipin synthase, bacterial type ClsA	-0.978299	0.00396728	538.8	747	713.8	295.6	297.9	424.7
SP5448_04985	rnhB	CP008776	Anaerobic ribonucleoside-triphosphate reductase (EC 1.17.4.2)	-1.26158	0.000972769	1419.9	2239	2216.4	818	764.8	815.5
SP5448_04990		CP008776	Transcriptional regulator of pyridoxine metabolism / Pyridoxamine phosphate aminotransferase (EC 2.6.1.54)	0.362488	0.258338	26.4	38.2	36.5	36.3	36.5	60.2
SP5448_04995		CP008776	Pyridoxal kinase (EC 2.7.1.35)	-1.05446	0.040716	52.6	69.9	69.7	20	24.1	55.8
SP5448_05000	pdxK	CP008776	Substrate-specific component PdxU of predicted pyridoxine ECF transporter	-0.50381	0.191223	24.5	35.9	43.5	19.1	17.8	37.8
SP5448_05005		CP008776	Bis-ABC ATPase SPy1206	0.575074	0.0573496	52.5	72.1	70.2	79.9	92.8	120.1
SP5448_05010		CP008776	UDP-N-acetylmuramoylpentapeptide-lysine N(6)-alanyltransferase (EC 2.3.2.10)	0.674573	0.0564347	11.9	17.7	17.5	20.1	24.8	32.4
SP5448_05015	guaA	CP008776	GMP synthase [glutamine-hydrolyzing], amidotransferase subunit (EC 6.3.5.2) / GMP synthase [glutamine-hydrolyzing], ATP pyrophosphatase subunit (EC 6.3.5.2)	0.0383696	0.900695	659.3	1007.4	1039.2	815.2	887.1	1033.9
SP5448_05020		CP008776	hypothetical protein	0.567182	0.053837	40.3	50.8	54.3	61.6	70.3	85.2
SP5448_05025		CP008776	Transcriptional regulator, GntR family	-0.120585	0.680305	358.3	493.2	505.2	363.7	399.3	478.1
SP5448_05030	ylxM	CP008776	Signal recognition particle associated protein	-0.315554	0.267537	296.5	402.8	400.6	296.9	289.7	288.1
SP5448_05035	ffh	CP008776	Signal recognition particle protein Ffh	-0.213444	0.479211	475.3	634.5	666.8	444.8	485.1	597.5
SP5448_05040		CP008776	Pleiotropic regulator of exopolysaccharide synthesis, competence and biofilm formation Ftr, XRE family	0.407353	0.268785	39.5	63	55.8	52	60.5	104.5
SP5448_05045	xerS	CP008776	Integrase/recombinase xerD	1.16031	0.0108334	46.1	62.5	70	100.8	94.2	244
SP5448_05050		CP008776	hypothetical protein	-0.836752	0.0187795	362.7	504	528.8	211.4	236.2	337.9
SP5448_05055	citC	CP008776	[Citrate [pro-3S]-lyase] ligase (EC 6.2.1.22)	-1.02694	0.00587827	482.1	690.4	706.1	250.2	276	400.2
SP5448_05060	oadA1	CP008776	Oxaloacetate decarboxylase alpha chain (EC 4.1.1.3)	2.7899	4.53232e-07	23.9	36	36.7	208.4	224.2	242.7
SP5448_05065	citX	CP008776	Citrate lyase holo-[acyl-carrier-protein] synthase (EC 2.7.7.61)	2.9107	3.81399e-07	17.8	25.1	29	167	176.4	209
SP5448_05070	citF	CP008776	Citrate lyase alpha chain (EC 4.1.3.6)	3.08378	3.51507e-07	16.9	24	28.2	183.1	179.3	238.5
SP5448_05075	citE	CP008776	Citrate lyase beta chain (EC 4.1.3.6)	3.19912	5.35557e-07	18.6	24.5	26.2	183	185.6	305.5
SP5448_05080	citD	CP008776	Citrate lyase gamma chain, acyl carrier protein	3.26982	7.72416e-07	11.4	15	15	110.2	117	215.8
SP5448_05085		CP008776	FIG01114213: hypothetical protein	2.51041	0.000320852	5	6.3	5.2	32	19.7	72.5
SP5448_05090	oadB	CP008776	Oxaloacetate decarboxylase beta chain (EC 4.1.1.3)	3.16924	8.22487e-06	12.7	15.7	15.9	102.4	92.6	291.1
SP5448_05095		CP008776	Biotin carboxyl carrier protein of oxaloacetate decarboxylase; Biotin carboxyl carrier protein	3.3131	9.49475e-07	12.9	15.8	12.9	117.2	104.8	255.3
SP5448_05100		CP008776	hypothetical protein	2.88657	6.84589e-06	9.2	11.5	13.4	73.4	61.3	157.9
SP5448_05105		CP008776	Citrate/H+ symporter of CitMHS family	5.41398	1.18762e-08	1.6	2.2	2.6	101.8	101.4	217.6
SP5448_05110	citG	CP008776	Transcriptional regulator, GntR family	1.31776	0.00161853	44.6	64.6	58.8	109.1	125.5	198.2
SP5448_05115		CP008776	Triphosphoribosyl-dephospho-CoA synthase (EC 2.4.2.52)	1.56785	0.000256584	49.4	65.6	63.3	147.1	163.5	229.8
SP5448_05120		CP008776	Oxaloacetate decarboxylase beta chain (EC 4.1.1.3)	1.82934	9.07315e-05	34.9	46.3	48.9	151.9	142.8	171.9
SP5448_05125		CP008776	Biotin carboxyl carrier protein of oxaloacetate decarboxylase; Biotin carboxyl carrier protein	1.8905	9.7049e-05	27.8	37.5	37.3	109.1	116.1	166.7
SP5448_05130		CP008776	hypothetical protein	1.70158	0.000153343	18.9	19	20.7	61	50.9	91.6
SP5448_05135	oadA2	CP008776	Oxaloacetate decarboxylase alpha chain (EC 4.1.1.3)	2.01333	0.000100819	25.3	29.9	28.3	87.1	91.2	192
SP5448_05140	gid	CP008776	Methylenetetrahydrofolate--tRNA-(uracil-5-)-methyltransferase TrmFO (EC 2.1.1.74)	-1.5841	4.27409e-05	345	456	422.8	127.1	126.7	151
SP5448_05145	satE	CP008776	hypothetical protein	0.430089	0.226298	38.8	54	56.9	55.6	55.1	96.9
SP5448_05150	satD	CP008776	SatD	0.412297	0.270093	28.2	39.2	41.8	33.8	41.3	79.2
SP5448_05155	ddh	CP008776	D-lactate dehydrogenase (EC 1.1.1.28)	1.51017	0.000300968	3.4	4.4	5.1	11.2	12.8	19
SP5448_05170		CP008776	Transcriptional regulator, LysR family	0.588033	0.233677	2.3	3.6	4.1	4.4	2.6	12.4
SP5448_05175		CP008776	DNA topoisomerase I (EC 5.99.1.2)	-0.333547	0.256799	270.7	391.1	394.5	241.6	282.8	304.9
SP5448_05180	smf	CP008776	Rossmann fold nucleotide-binding protein Smf possibly involved in DNA uptake	0.848724	0.030654	4.8	5.7	6	9.4	7.6	16.6
SP5448_05185	rnhB	CP008776	Ribonuclease HII (EC 3.1.26.4)	0.155162	0.645894	134.9	186.3	192.8	149.4	182.3	246
SP5448_05190	rbgA	CP008776	LSU ribosomal maturation GTPase RbgA (B. subtilis YlqF)	-0.0210999	0.94506	108.2	160.2	161.5	123.8	131.4	164.6
SP5448_05195		CP008776	hypothetical protein	-5.52286	8.58725e-10	3185	4370.1	4469.5	64.3	90.7	106.1
SP5448_05200		CP008776	Hemolysin III	-4.80331	2.91145e-09	3296	4547.2	4537.5	116.8	145.5	180.1
SP5448_05205		CP008776	Transcription regulator [contains diacylglycerol kinase catalytic domain]	-3.9736	1.39641e-08	3338.2	4544.6	4876.3	223.5	270.9	311.9
SP5448_05210		CP008776	hypothetical protein	0.653404	0.166477	1240.5	2104.6	2458.1	2233.6	2088.5	5356.2
SP5448_05220		CP008776	Uncharacterized protein YaeR with similarity to glyoxylase family	-0.0137259	0.965705	107.2	150	158	125.2	139	141.8
SP5448_05225		CP008776	Sortase A, LPXTG specific	-0.599864	0.0412939	714.2	891.2	866.6	472.3	515.8	649.1
SP5448_05230	gyrA	CP008776	DNA gyrase subunit A (EC 5.99.1.3)	-0.214678	0.482572	642.6	856.3	878.6	569.6	598.3	907.2
SP5448_05235	ldh	CP008776	L-lactate dehydrogenase (EC 1.1.1.27)	0.303208	0.29434	870.7	1236.6	1273.6	1235.2	1359.4	1535
SP5448_05240	nox	CP008776	NADH peroxidase (EC 1.11.1.1)	0.00850201	0.980959	1341.7	1777.8	1907.9	1359.3	1578.3	2159.1
SP5448_05245		CP008776	Heterodimeric efflux ABC transporter, permease/ATP-binding subunit 2	-0.638687	0.0322515	194.8	277.9	283.3	150.7	152.7	175.4
SP5448_05250		CP008776	Heterodimeric efflux ABC transporter, permease/ATP-binding subunit 1	-0.65982	0.0306341	255.6	372.9	383.7	193.2	207.9	229.7
SP5448_05255		CP008776	Pneumococcal vaccine antigen A homolog	-0.537877	0.0765372	312.9	445.1	440.7	240	248.3	335.4
SP5448_05260		CP008776	Pseudouridylate synthases, 23S RNA-specific	-0.503012	0.0913054	341.5	488.8	506.6	269.8	329.2	333.6
SP5448_05265	glyA	CP008776	Serine hydroxymethyltransferase (EC 2.1.2.1)	-0.256361	0.387864	322.7	470.7	509.7	322	346.7	406.5
SP5448_05270		CP008776	Acetyltransferase, GNAT family	-0.453626	0.136346	338.6	518.5	533.9	288.6	348	362.5
SP5448_05275		CP008776	Threonylcarbamoyl-AMP synthase (EC 2.7.7.87)	-0.653602	0.0376067	343.6	500.5	484.4	241.5	274.5	321.6
SP5448_05280	hemK	CP008776	Peptide chain release factor N(5)-glutamine methyltransferase (EC 2.1.1.297)	-0.796913	0.0224557	336.3	512.6	503.7	214.3	228.6	336.2
SP5448_05285	prfA	CP008776	Peptide chain release factor 1	-0.48897	0.152203	256	383.4	430.6	216.8	206.3	340.6
SP5448_05290	tdk2	CP008776	Thymidine kinase (EC 2.7.1.21)	-0.711059	0.0529207	294.5	439.2	494.2	217.6	223.4	298.2
SP5448_05295		CP008776	2-hydroxymuconate tautomerase-like protein	-0.600315	0.0765372	100.1	130.7	116.8	85	84.9	59.9
SP5448_05300	apbE	CP008776	FAD:protein FMN transferase (EC 2.7.1.180)	-0.111901	0.713732	67.9	97.9	98.4	71.4	73.2	98.8
SP5448_05305		CP008776	Xanthine permease	-1.91811	0.000174047	133.9	221.4	216	34.5	44.4	73.8
SP5448_05310	xpt	CP008776	Xanthine phosphoribosyltransferase (EC 2.4.2.22)	-1.82763	0.000519816	90.9	148.8	144.7	23.2	30.6	57.5
SP5448_05315	guaC	CP008776	GMP reductase (EC 1.7.1.7)	0.241948	0.371005	39.1	47.9	48.2	48.2	58.5	53.6
SP5448_05320		CP008776	Glycine betaine ABC transport system, permease protein OpuAB / Glycine betaine ABC transport system, glycine betaine-binding protein OpuAC	-0.724773	0.0356755	180.6	310.6	312.8	144.5	138.9	192.3
SP5448_05325	proV	CP008776	Glycine betaine ABC transport system, ATP-binding protein OpuAA (EC 3.6.3.32)	-0.397589	0.221436	123.1	219.1	220.8	125.2	129.6	159.7
SP5448_05330		CP008776	Na+-driven multidrug efflux pump	-0.551571	0.139968	149.5	310.2	347.4	162.4	167.9	186.6
SP5448_05340	pta	CP008776	Phosphate acetyltransferase (EC 2.3.1.8)	1.26502	0.000663898	433.9	636.7	657.6	1209.9	1325.1	1577.9
SP5448_05345		CP008776	Similar to ribosomal large subunit pseudouridine synthase D, Bacillus subtilis YjbO type	0.243478	0.429359	145.9	198.2	193.2	180.6	213.4	241.2
SP5448_05350	ppnK	CP008776	NAD kinase (EC 2.7.1.23)	-0.636123	0.0375665	356.6	490.2	500.5	256.4	291.8	310.3
SP5448_05355		CP008776	GTP pyrophosphokinase (EC 2.7.6.5)	-0.796013	0.0135132	497.7	666.4	671.9	305.4	369.5	375.9
SP5448_05360		CP008776	Adenylate cyclase (EC 4.6.1.1)	0.0192259	0.95079	67	96	92.9	78.2	78.7	101.1
SP5448_05365		CP008776	Ribose-phosphate pyrophosphokinase (EC 2.7.6.1)	-0.371637	0.205372	549	808.6	847.1	504.1	558.7	615.8
SP5448_05370	nifS2	CP008776	Cysteine desulfurase (EC 2.8.1.7)	-0.34955	0.23255	547.5	785.3	801.3	486.7	531	643.7
SP5448_05375		CP008776	FIG01114333: hypothetical protein	-0.18749	0.57185	259.7	413	368.8	267.2	289.8	345.5
SP5448_05380		CP008776	Redox-sensing transcriptional repressor Rex	0.144926	0.656764	470.4	684	731.8	589.8	651.9	828.2
SP5448_05385		CP008776	Glutamine amidotransferase, class I	-0.753077	0.0196192	247.9	351	351.9	169.2	165.8	226.5
SP5448_05390	radC	CP008776	UPF0758 family protein	-0.559722	0.0646348	83	117.7	113.8	60.6	65.1	86.8
SP5448_05395		CP008776	UPF0118 membrane protein SPy1117	-0.455908	0.138377	288.7	400.1	397.1	221	257.1	311.8
SP5448_05405		CP008776	Lipase/Acylhydrolase family protein	-0.239391	0.50778	101.9	179.5	194.4	109.1	117.6	168
SP5448_05410		CP008776	Voltage-gated H(+)/2Cl(-) exchange transporter ClcA	0.577929	0.0805084	83.9	125.7	130	134.2	152.5	224.6
SP5448_05415		CP008776	Class B acid phosphatase precursor (EC 3.1.3.2)	3.60553	8.90733e-08	60.3	84	87.4	883.3	833.6	1123.2
SP5448_05420		CP008776	Zn-dependent alcohol dehydrogenases and related dehydrogenases	5.32263	4.42682e-09	2.2	3.5	4.3	201	194	122.6
SP5448_05425		CP008776	NADP-dependent malic enzyme (EC 1.1.1.40)	7.43141	3.57203e-10	3.7	4.3	5.5	1160.7	1152.3	622
SP5448_05430	malP	CP008776	L-malate or citrate/H+ symporter CimH (TC 2.A.24.2.4)	7.43203	2.84685e-10	4.5	6.1	7.3	1417	1424.7	833.5
SP5448_05435	dpiB	CP008776	Two-component sensor histidine kinase, malate (EC 2.7.3.-)	2.96265	1.0425e-07	14.1	19.1	18.5	125.9	146.5	149.2
SP5448_05440	dpiA	CP008776	Two-component response regulator, malate (EC 2.7.3.-)	3.55395	2.55927e-08	10.3	14.1	14	155.3	162.1	162.3
SP5448_05445		CP008776	Spermidine/putrescine import ABC transporter substrate-binding protein PotD (TC 3.A.1.11.1)	0.078662	0.804724	128.8	176.1	175.3	163.1	176.4	162.9
SP5448_05450	potC	CP008776	Spermidine/putrescine import ABC transporter permease protein PotC (TC 3.A.1.11.1)	0.34193	0.306453	109.4	151.7	157.2	156.9	178	191.1
SP5448_05455	potB	CP008776	Spermidine/putrescine import ABC transporter permease protein PotB (TC 3.A.1.11.1)	0.378537	0.210349	120.4	182.2	173.8	194.4	198.3	218.3
SP5448_05460	potA	CP008776	Spermidine/putrescine import ABC transporter ATP-binding protein PotA (TC 3.A.1.11.1)	0.300609	0.312609	143.2	201	199.8	197.8	226.9	240.2
SP5448_05465	murB	CP008776	UDP-N-acetylenolpyruvoylglucosamine reductase (EC 1.3.1.98)	0.250244	0.38933	141.6	202	199.4	194.7	213.1	232
SP5448_05470	folK	CP008776	2-amino-4-hydroxy-6-hydroxymethyldihydropteridine pyrophosphokinase (EC 2.7.6.3)	-1.43445	0.000174047	1296.5	1669.8	1588.2	518.5	507.8	659.1
SP5448_05475	folQ	CP008776	Dihydroneopterin aldolase (EC 4.1.2.25)	-1.72412	3.33995e-05	1312.4	1782.8	1742.1	432	453.5	574.4
SP5448_05480	folP	CP008776	Dihydropteroate synthase (EC 2.5.1.15)	-1.68837	2.23462e-05	1575.3	1936.5	1931.6	522	530.4	633.4
SP5448_05485	folE	CP008776	GTP cyclohydrolase I (EC 3.5.4.16) type 1	-1.57863	7.56876e-05	1809	2399.1	2362.1	647.3	674.4	878.8
SP5448_05490	folC.1	CP008776	Dihydrofolate synthase (EC 6.3.2.12) @ Folylpolyglutamate synthase (EC 6.3.2.17)	-2.53612	1.14193e-06	4264.9	5887.2	6312.9	796.8	897.6	1132.7
SP5448_05495		CP008776	Putative polysaccharide deacetylase YxkH	1.17163	0.00194949	158.9	206.3	201	340.9	383	582.2
SP5448_05500	dacA1	CP008776	D-alanyl-D-alanine carboxypeptidase (EC 3.4.16.4)	-0.103574	0.746592	123.7	190.5	194.6	137.1	133.3	201.9
SP5448_05505		CP008776	Integrase	-0.668737	0.0845073	122.5	243.2	297.9	125.4	112.1	156
SP5448_05510		CP008776	Integrase	-0.876523	0.0240411	137.3	260.8	308.9	107.8	115.9	141.7
SP5448_05515		CP008776	Integrase	-0.960266	0.0252519	124	247.8	309	110.3	127.3	90.6
SP5448_05520		CP008776	Phage integrase	-1.15558	0.00680998	176.3	306.8	349.3	94.9	110	161.3
SP5448_05530		CP008776	Transcriptional regulator, Xre family	-0.250929	0.379794	13.2	17.3	20.7	13	12.8	16.4
SP5448_05535	srtG	CP008776	Lantibiotic transport permease protein	-0.0177031	0.980959	10.7	14.6	13.6	13.2	12	12.9
SP5448_05540	srtE	CP008776	Lantibiotic transport permease protein	-0.00691846	0.981894	9.9	11.8	12.7	9.5	14.3	10.9
SP5448_05545	srtF	CP008776	Lantibiotic transport ATP-binding protein srtF	-0.259059	0.514063	15.2	22.4	21.3	16.1	10.7	23.7
SP5448_05550	srtT	CP008776	Subtilin transport ATP-binding protein spaT	-0.243417	0.540347	15.2	19.1	20.2	12.9	10.3	25.4
SP5448_05555	srtA	CP008776	hypothetical protein	0.716858	0.107678	8.1	14.9	17.6	26.3	23.5	16.9
SP5448_05560	srtK	CP008776	Two-component sensor histidine kinase, Nisin biosynthesis sensor NisK (EC 2.7.3.-)	-0.983291	0.00724829	79.6	115.7	112.2	42.5	44.6	68.4
SP5448_05565	srtR	CP008776	hypothetical protein	-1.40665	0.000498422	124.4	177	171.3	47.9	50.8	80.5
SP5448_05570	srtI	CP008776	Protein involved in lantibiotic (srt) production / Tn5252, relaxase	1.70063	0.00396728	0.4	1.1	1	2.5	3.7	11.4
SP5448_05580		CP008776	DNA-cytosine methyltransferase (EC 2.1.1.37)	2.80728	9.24176e-05	0.2	0.9	0.6	7.9	5.5	20.9
SP5448_05595	rplL	CP008776	LSU ribosomal protein L7p/L12p (P1/P2)	-0.545253	0.148994	5156.7	7479.3	8598	5456.4	5213.4	3750.7
SP5448_05600	rplJ	CP008776	LSU ribosomal protein L10p (P0)	-0.701985	0.0426908	4602.4	6349.2	6498.4	3977	3873.1	2862.8
SP5448_05605	trmE	CP008776	tRNA-5-carboxymethylaminomethyl-2-thiouridine(34) synthesis protein MnmE	2.25664	3.31311e-06	37	49.1	48.2	191.3	242.3	217.8
SP5448_05610		CP008776	Putative Xaa-His dipeptidase	-1.48928	0.000121862	1009.3	1363.1	1372.1	423.4	425.6	471.3
SP5448_05615		CP008776	Oxygen-insensitive NAD(P)H nitroreductase (EC 1.-.-.-) / Dihydropteridine reductase (EC 1.5.1.34)	-1.06898	0.0024671	763.1	1025.8	1009.7	385.2	421.1	525.8
SP5448_05620	uvrC	CP008776	Excinuclease ABC subunit C	-0.366043	0.262905	296	389.9	378	235.5	225.9	381.9
SP5448_05625	gabD	CP008776	Succinate-semialdehyde dehydrogenase [NAD] (EC 1.2.1.24); Succinate-semialdehyde dehydrogenase [NADP+] (EC 1.2.1.79)	0.616183	0.112124	148.4	201.1	194.1	207.8	213	474
SP5448_05630		CP008776	Pyrimidine 5'-nucleotidase YjjG (EC 3.1.3.5)	-0.827901	0.0225467	105.7	153.3	156.7	63.2	64.2	109.9
SP5448_05635		CP008776	Acetyltransferase	-0.897395	0.00469351	119.2	155.6	167.5	68.8	79.5	86.4
SP5448_05645		CP008776	Ferric iron ABC transporter, iron-binding protein	0.0974753	0.773271	84.6	118.8	123.2	94.3	106.3	151.5
SP5448_05650		CP008776	Two-component response regulator, associated with ferric iron transporter, SPy1062 homolog	0.142032	0.65998	68.7	92.9	98.4	78	88.4	122.9
SP5448_05655		CP008776	Two-component sensor kinase, associated with ferric iron transporter, SPy1061 homolog	0.279714	0.362495	74.9	98.7	102.9	94.3	103.7	139.9
SP5448_05660	ptsD	CP008776	PTS system, mannose/fructose/sorbose family, IID component	2.79399	3.44493e-06	120.2	152.6	251	987.1	1089.5	1451.2
SP5448_05665	ptsC	CP008776	PTS system, mannose/fructose/sorbose family, IIC component	2.72891	4.00936e-06	121.6	154.7	258.5	1005.7	1088.2	1314.6
SP5448_05670	ptsB	CP008776	PTS system, mannose/fructose/sorbose family, IIB component	2.40898	1.51232e-05	196	235.2	345.3	1017.2	1282.2	1845.9
SP5448_05675		CP008776	PTS system, mannose/fructose/sorbose family, IIA component	1.52979	0.000239524	243.8	230.4	257	622.2	708.5	794.7
SP5448_05680		CP008776	Putative membrane protein YeiH	-0.339075	0.25841	165	247.7	236.8	149.7	153.6	207.2
SP5448_05685	msrB	CP008776	Peptide-methionine (R)-S-oxide reductase MsrB (EC 1.8.4.12)	-1.30802	0.00124583	88.1	148.4	160.1	46.2	48.8	59.1
SP5448_05690		CP008776	Collagen-like surface protein	-0.24286	0.438362	551.9	735	773.4	504.8	490.6	763.9
SP5448_05695	lepA	CP008776	Translation elongation factor LepA	-0.126614	0.682903	467.9	631.2	669.7	491.4	473.9	652.3
SP5448_05700		CP008776	Nucleoside diphosphate kinase (EC 2.7.4.6)	1.08562	0.00197033	66.8	98.4	108.3	200.6	188.8	182.8
SP5448_05705		CP008776	Nucleoside diphosphate kinase (EC 2.7.4.6)	0.507588	0.12406	148	201.9	188.9	301.5	271.7	199
SP5448_05710		CP008776	CRISPR-associated protein, Csn2 family	0.286967	0.377584	18.4	33	31.6	27.2	36.3	36.2
SP5448_05715		CP008776	CRISPR-associated protein Cas2	0.16991	0.579081	29.5	44.2	42.1	41.2	47.7	40.2
SP5448_05720		CP008776	CRISPR-associated protein Cas1	0.648865	0.0472423	21.2	28.2	29.3	38.8	35.4	51.5
SP5448_05725		CP008776	CRISPR-associated endonuclease Cas9	1.67156	0.000155082	12.8	17.3	17.4	44.8	46.1	68.2
SP5448_05730		CP008776	Integral membrane protein	-0.8814	0.00682686	266.9	391.4	365.1	160.9	179.4	209.7
SP5448_05735		CP008776	Hypothetical NagD-like phosphatase	-0.743513	0.012752	259.9	352.7	328.4	171.3	180.1	206.6
SP5448_05740		CP008776	Acyl-ACP thioesterase	-1.13364	0.000801014	210.4	296.4	263.4	107.6	115.7	123.2
SP5448_05745	hemN	CP008776	Oxygen-independent coproporphyrinogen-III oxidase-like protein YggW	-1.31475	0.000327117	251	358.3	350.3	120	132	127.4
SP5448_05750		CP008776	hypothetical protein	-1.27312	0.00119395	88.3	134.6	120.8	36.4	52	51.8
SP5448_05755	femD	CP008776	Phosphoglucosamine mutase (EC 5.4.2.10)	-0.776694	0.0166285	826.9	1163.9	1228	544.7	628.8	684.9
SP5448_05760		CP008776	Uncharacterized secreted protein associated with spyDAC	-0.590478	0.0487006	259.5	351.2	350.9	188.9	192.7	256.2
SP5448_05765		CP008776	Diadenylate cyclase spyDAC; Bacterial checkpoint controller DisA with nucleotide-binding domain	-0.449247	0.145086	239.3	323.3	330.9	184	200.6	271.5
SP5448_05770		CP008776	proposed amino acid ligase found clustered with an amidotransferase	-0.663773	0.0354481	208.1	307	298.9	151.9	169.8	185.1
SP5448_05775		CP008776	Putative amidotransferase similar to cobyric acid synthase	-0.428944	0.215148	221.4	340.1	350.6	185.2	218.7	266.1
SP5448_05780	lplB	CP008776	Lipoate-protein ligase A	-0.267049	0.438362	196.9	281.1	288.9	165.4	178.3	310.2
SP5448_05785	hylA	CP008776	Hyaluronate lyase precursor (EC 4.2.2.1)	0.0970693	0.778829	78	116.4	117.1	91.2	105.1	136
SP5448_05790	acoL	CP008776	Lipoate carrier protein / Dihydrolipoamide dehydrogenase of pyruvate dehydrogenase complex (EC 1.8.1.4)	-1.67772	0.000360663	1721.5	2121.2	2061.4	481.2	467.5	1018.2
SP5448_05795		CP008776	hypothetical protein	-1.94882	4.53895e-05	800.9	1239.3	1254.8	261.1	253.6	324.3
SP5448_05800	acoC	CP008776	Dihydrolipoamide acetyltransferase component of pyruvate dehydrogenase complex (EC 2.3.1.12)	-1.59377	0.000910416	1732.6	2332.3	2256.1	504.5	537.7	1218.1
SP5448_05805	acoB	CP008776	Pyruvate dehydrogenase E1 component beta subunit (EC 1.2.4.1)	-1.6271	0.000565449	1681.3	2444.7	2394.3	530.1	549.1	1143.6
SP5448_05810	acoA	CP008776	Pyruvate dehydrogenase E1 component alpha subunit (EC 1.2.4.1)	-1.56214	0.00131277	1321.5	2036.4	2031.3	447.8	467.3	1010.8
SP5448_05815		CP008776	Bis-ABC ATPase YheS	-0.857849	0.00898091	297.1	424.9	431.9	178.5	200.8	254
SP5448_05820		CP008776	hypothetical protein	-2.08422	1.33487e-05	361.4	499.6	517.8	105.8	101.3	112
SP5448_05825	estA	CP008776	Tributyrin esterase	-1.58668	0.000166738	415	567.8	586.7	150.9	142.9	233.7
SP5448_05830		CP008776	Ribonuclease J2 (endoribonuclease in RNA processing)	-1.00181	0.00396728	943.9	1294.8	1359.5	538.7	517.5	740.3
SP5448_05835		CP008776	ABC transporter, ATP-binding protein (cluster 15, trp?)	-0.892253	0.0236542	64.8	80.5	80.8	29.1	32.2	67.7
SP5448_05840		CP008776	ABC transporter, permease protein (cluster 15, trp?)	-0.559384	0.174462	43	60.3	58.2	28.2	29.9	54.4
SP5448_05850		CP008776	ABC transporter, substrate-binding protein (cluster 15, trp?)	-0.18213	0.65998	32.9	44	43.3	25.2	25.5	65.5
SP5448_05855	fbp	CP008776	Fibronectin/fibrinogen-binding protein	0.266508	0.380788	139.2	197.2	206.2	186.1	217.2	244.4
SP5448_05860		CP008776	TPR-repeat-containing protein	-1.23782	0.00109781	373.1	523.2	538.4	171.4	195.5	237
SP5448_05865		CP008776	UPF0118 membrane protein YubA	-1.04235	0.00318373	310.8	445.1	438.9	155.6	189.6	233.7
SP5448_05870		CP008776	Mutator MutT protein (7,8-dihydro-8-oxoguanine-triphosphatase) (EC 3.6.1.-)	-0.973481	0.00483825	290.1	401.8	413.6	145.4	191.7	226.6
SP5448_05875	cpsFQ	CP008776	dTDP-glucose 4,6-dehydratase (EC 4.2.1.46)	-1.07593	0.00216036	1806.3	2546.4	2516.7	946.5	1041.2	1252
SP5448_05880	cpsFP	CP008776	dTDP-4-dehydrorhamnose 3,5-epimerase (EC 5.1.3.13)	-1.11072	0.00192758	1589.5	2210.2	2272.4	801.5	889.3	1110.1
SP5448_05885	cpsFO	CP008776	Glucose-1-phosphate thymidylyltransferase (EC 2.7.7.24)	-1.13864	0.000992669	1923.1	2437.6	2396.4	853.9	1015.5	1211.8
SP5448_05890		CP008776	Glycine/D-amino acid oxidases family	-0.8084	0.0152717	166.2	227.5	228	98.9	114.1	140.6
SP5448_05895		CP008776	GTP cyclohydrolase 1 type 2 homolog YbgI	-0.674384	0.0427812	233	312.5	295.7	143.9	159.1	229.8
SP5448_05900		CP008776	tRNA (adenine(22)-N(1))-methyltransferase (EC 2.1.1.217)	-0.0411796	0.896314	137.3	188.5	196.6	143.7	163.9	198.5
SP5448_05905	nth	CP008776	Endonuclease III (EC 4.2.99.18)	-0.416188	0.191346	363.7	545.7	582.4	319.7	408.2	372
SP5448_05910	dnaD	CP008776	Chromosome replication initiation protein DnaD	-0.716114	0.0279214	540.7	791	799.9	354.4	449	483.6
SP5448_05915	apt	CP008776	Adenine phosphoribosyltransferase (EC 2.4.2.7)	-0.560683	0.0590095	669.4	991.4	1002.6	568.9	622.7	584.5
SP5448_05920	recJ	CP008776	Single-stranded-DNA-specific exonuclease RecJ	-0.954853	0.00840112	175.2	260.5	265.3	106	115.4	134.2
SP5448_05925		CP008776	Short-chain dehydrogenase	-0.627757	0.0591092	324.7	457.1	478.2	244.3	256.3	306
SP5448_05930	elaC	CP008776	Ribonuclease Z (EC 3.1.26.11)	-0.36074	0.28225	257.1	356.8	362.9	218.2	239.1	300.5
SP5448_05935		CP008776	Cystathionine beta-lyase (EC 4.4.1.8) (EC 4.4.1.1)	-0.0908088	0.779092	218.4	305.6	309.3	219.2	255.1	305.4
SP5448_05940	hflX	CP008776	Ribosome LSU-associated GTP-binding protein HflX	0.0427999	0.901701	259.2	364.3	361.7	273.6	278.3	490.3
SP5448_05945	miaA	CP008776	tRNA dimethylallyltransferase (EC 2.5.1.75)	0.261294	0.356692	61.6	78	73.3	76.3	80.7	99.3
SP5448_05955		CP008776	Exfoliative toxin A	0.554493	0.12406	106.5	145	147.8	144	170.6	296.3
SP5448_05960		CP008776	Glutathione S-transferase domain protein (class beta)	-0.37056	0.457077	51.2	83.2	81.2	45.1	33.4	104.7
SP5448_05965		CP008776	Rhodanese domain protein UPF0176, Firmicutes subgroup	-1.39589	0.0029246	403.4	656.9	638.4	161.3	160.2	355.7
SP5448_05970		CP008776	FIG015049: hypothetical protein	-2.0651	0.000230192	414.2	691	658.9	98.7	103.4	247.6
SP5448_05980	rpsA	CP008776	SSU ribosomal protein S1p	0.726626	0.0312565	4178.8	6071.3	6491.3	8059.3	9357	9897.7
SP5448_05995		CP008776	hypothetical protein	-0.558736	0.0765372	328.5	486.7	557.8	282.4	336.3	293
SP5448_06000	bcaT	CP008776	Branched-chain amino acid aminotransferase (EC 2.6.1.42)	-1.45371	0.000195142	379.9	497.9	480.3	142.1	146.6	209.5
SP5448_06005	parC	CP008776	DNA topoisomerase IV subunit A (EC 5.99.1.3)	-0.53856	0.140512	371.3	542.7	531.4	287.6	324.2	373.6
SP5448_06010	parE	CP008776	DNA topoisomerase IV subunit B (EC 5.99.1.3)	-0.685384	0.0306341	339.2	475.3	463.7	228.2	255.2	307.3
SP5448_06015		CP008776	Acyl-phosphate:glycerol-3-phosphate O-acyltransferase PlsY (EC 2.3.1.n3)	0.475083	0.103305	171.5	230.5	224.1	250	267.8	356.8
SP5448_06020	pyrC	CP008776	Dihydroorotase (EC 3.5.2.3)	0.135687	0.680305	143.2	193.7	196.8	152.7	175.8	269.9
SP5448_06025	ung	CP008776	Uracil-DNA glycosylase, family 1 (EC 3.2.2.27)	0.0502134	0.857364	155.4	194.4	179.5	156.6	177.6	216.7
SP5448_06030		CP008776	ABC transporter, permease protein YckA (cluster 3, basic aa/glutamine/opines)	-0.561448	0.0868799	245.6	372.1	363	189.7	202.3	267.8
SP5448_06035		CP008776	ABC transporter, substrate-binding protein YckB (cluster 3, basic aa/glutamine/opines)	-0.431293	0.163614	228.7	360.9	349.6	193.2	239.7	253.4
SP5448_06040	amiC	CP008776	6-aminohexanoate-cyclic-dimer hydrolase (EC 3.5.2.12)	1.06801	0.00417174	41.3	57.1	56.2	98.5	117.6	108.8
SP5448_06045	pyrE	CP008776	Orotate phosphoribosyltransferase (EC 2.4.2.10)	3.4305	2.20633e-07	6	9.2	9.4	89.1	107.1	95.7
SP5448_06050	pyrF	CP008776	Orotidine 5'-phosphate decarboxylase (EC 4.1.1.23)	3.74587	8.71725e-08	6.7	8.8	8.4	106.5	115.8	134.4
SP5448_06055		CP008776	hypothetical protein	-0.00774161	0.98252	306.5	477.3	501.5	345.8	338.2	617.1
SP5448_06060	cpsY	CP008776	Methionine biosynthesis and transport regulator MtaR, LysR family	0.0443024	0.883133	196.2	267.3	253.9	214.1	226	301.8
SP5448_06065	cpsX	CP008776	Histidine protein kinase	1.00604	0.00296277	185.6	255.3	271.7	458.9	444.8	514.4
SP5448_06070	deoD	CP008776	Purine nucleoside phosphorylase (EC 2.4.2.1)	1.0994	0.00102988	505.4	652.9	689	1320.1	1293.4	1313.2
SP5448_06075	punA	CP008776	Purine nucleoside phosphorylase (EC 2.4.2.1) @ N-Ribosylnicotinamide phosphorylase (EC 2.4.2.1)	1.16779	0.000801014	645.2	872.4	906.7	1717.3	1805.4	1870.7
SP5448_06080	arsC	CP008776	Arsenate reductase (EC 1.20.4.1) glutaredoxin-coupled, glutaredoxin-like family	1.12245	0.00126362	626.5	861.9	898.8	1621.2	1717.5	1802.6
SP5448_06085	deoB	CP008776	Phosphopentomutase (EC 5.4.2.7)	1.22522	0.000629465	645.3	888.7	894.8	1739.6	1715.5	2202
SP5448_06090	rpiA	CP008776	Ribose-5-phosphate isomerase A (EC 5.3.1.6)	0.149914	0.637657	619	867.2	915.5	803.3	731.7	1142.4
SP5448_06095	clpL	CP008776	ClpE-like protein	0.1923	0.618006	335.7	524	534.8	426.2	442.3	745
SP5448_06100		CP008776	hypothetical protein	-0.248208	0.386833	363.6	511.9	511.1	329.3	390.6	440.9
SP5448_06105	engB	CP008776	GTP-binding protein EngB	-1.6719	0.000101654	1054.3	1489.6	1492.3	376.2	415.6	461.1
SP5448_06110	clpX	CP008776	ATP-dependent Clp protease ATP-binding subunit ClpX	-1.06102	0.004148	700.3	993.6	1012	360.1	420.5	510.1
SP5448_06115		CP008776	Uncharacterized protein SPy0884	-0.692803	0.0845234	243.2	347.9	337.8	165.7	210	193.2
SP5448_06120	dyr	CP008776	Dihydrofolate reductase (EC 1.5.1.3)	-0.922144	0.00476282	585.5	782.1	776.9	322	380	425.6
SP5448_06125	thyA	CP008776	Thymidylate synthase (EC 2.1.1.45)	-1.10803	0.00101365	314.6	405.7	408.5	155.5	169.5	195.7
SP5448_06130	mvaS.1	CP008776	Hydroxymethylglutaryl-CoA synthase (EC 2.3.3.10)	-1.27473	0.000910416	407.8	573	578.3	174	201	270.5
SP5448_06135		CP008776	Hydroxymethylglutaryl-CoA reductase (EC 1.1.1.34)	-1.2331	0.00248833	429	612.5	604.7	185.8	210.6	310.2
SP5448_06140		CP008776	Isopentenyl-diphosphate delta-isomerase, FMN-dependent (EC 5.3.3.2)	-0.577053	0.0591707	250.1	361.8	356.9	196.1	200.1	246.7
SP5448_06145	mvaK2	CP008776	Phosphomevalonate kinase (EC 2.7.4.2)	-0.336242	0.244879	196.6	285	270.7	173.1	192	226.1
SP5448_06150	mvaD	CP008776	Diphosphomevalonate decarboxylase (EC 4.1.1.33)	-0.195872	0.510247	189.8	283.9	279.5	185.2	230.2	234.6
SP5448_06155	mvaK1	CP008776	Mevalonate kinase (EC 2.7.1.36)	-0.294663	0.297567	194.6	277.5	284	181.1	201.7	226.9
SP5448_06160	sptS	CP008776	Two-component system sensor histidine kinase	0.344722	0.259777	232.4	342.7	356.3	340.4	357.8	478.3
SP5448_06165	sptR	CP008776	Two-component transcriptional response regulator, LuxR family	0.210607	0.456032	260.3	347.4	356.1	332.5	339.6	442.4
SP5448_06170		CP008776	GTP pyrophosphokinase (EC 2.7.6.5)	-0.0210604	0.943713	296.7	390.6	380.8	300.4	325.5	432
SP5448_06175		CP008776	5'-nucleotidase (EC 3.1.3.5)	1.23351	0.00296742	58.2	88.3	90.8	140	159	278.3
SP5448_06180	fms	CP008776	Peptide deformylase (EC 3.5.1.88)	-0.859545	0.0105898	241.1	374.4	388.6	168.1	168.6	205.8
SP5448_06185		CP008776	hypothetical protein	1.08503	0.0675683	5.5	8.1	11.3	9.1	12.8	49.1
SP5448_06190		CP008776	Bis-ABC ATPase Uup	0.629426	0.04548	153.7	222.7	221	265.2	288.7	367.7
SP5448_06195	papS	CP008776	CCA tRNA nucleotidyltransferase (EC 2.7.7.72)	0.846794	0.0126244	136.4	194	197.1	281.5	282.1	384.9
SP5448_06200		CP008776	DegV family protein	0.437746	0.151094	599	861.9	914.1	923.8	973.7	1305.1
SP5448_06205		CP008776	Hypothetical protein SP1558	0.574213	0.0758303	515	685.6	723.5	849.3	839.6	1184.3
SP5448_06210		CP008776	hypothetical protein	0.653216	0.321513	3.6	5.9	6.4	9.7	2.9	21.4
SP5448_06220	mac	CP008776	Immunoglobulin G-endopeptidase (IdeS) / Mac/ Secreted immunoglobulin binding protein (Sib38)	2.13042	7.85416e-05	2.4	3.9	2.9	13.4	11.5	28.9
SP5448_06225		CP008776		1.81808	0.0107752	0.3	0.1	0.3	5.4	3.6	1.9
SP5448_06230		CP008776	Transposase	2.54685	1.33487e-05	2.5	3	2	26	12.8	21.8
SP5448_06235	mur1.2	CP008776	Peptidoglycan hydrolase, Autolysin2 (EC 3.5.1.28)	2.37045	1.83234e-06	411.4	511.6	478.5	2158	2283.5	2840.8
SP5448_06240	mur1.1	CP008776	Peptidoglycan hydrolase, Autolysin1 (EC 3.5.1.28)	-0.776344	0.0198226	66.9	88.3	90	39.6	40.3	64.4
SP5448_06245	fruA	CP008776	PTS system, fructose-specific IIA component (EC 2.7.1.202) / PTS system, fructose-specific IIB component (EC 2.7.1.202) / PTS system, fructose-specific IIC component	-0.737577	0.0762127	486.7	634	719.5	296.5	265.5	605.9
SP5448_06250	fruB	CP008776	1-phosphofructokinase (EC 2.7.1.56)	-0.542334	0.137152	335.9	439.1	497.1	240.8	226.8	433.2
SP5448_06255	fruR	CP008776	Transcriptional repressor of the fructose operon, DeoR family	-0.297532	0.400579	317.6	379.1	395.3	242	226.9	466.1
SP5448_06260	apbA	CP008776	2-dehydropantoate 2-reductase (EC 1.1.1.169)	0.702111	0.0604936	411.4	591.1	639.6	748.6	868.8	1031.8
SP5448_06265		CP008776	Membrane protein	0.275087	0.377584	315.6	426.9	458.2	469.5	477.4	488.9
SP5448_06270	trxB	CP008776	Thioredoxin reductase (EC 1.8.1.9)	-0.698765	0.0389537	150.6	205.3	209.3	93.9	102.6	155.3
SP5448_06275	trmD	CP008776	tRNA (guanine(37)-N(1))-methyltransferase (EC 2.1.1.228)	-0.700648	0.0257911	183.8	230.1	222.7	117.5	109.9	168.3
SP5448_06280	rimM	CP008776	16S rRNA processing protein RimM	-0.603014	0.040716	242.9	316	289	157.2	182.5	219.4
SP5448_06285		CP008776	Transcriptional regulator, AcrR family	0.272832	0.391402	32.5	40.4	48	39.3	56.1	51.1
SP5448_06290	czcD	CP008776	Cobalt/zinc/cadmium resistance protein CzcD	1.86672	0.00269266	7.3	9.8	10.4	21.6	33.1	63.4
SP5448_06295		CP008776	hypothetical protein	4.76854	8.64583e-07	13.8	15.2	14.7	392.9	472.6	404
SP5448_06300		CP008776	Cell surface protein	4.39668	5.21692e-07	9.6	13.7	14.5	235.6	295.7	322
SP5448_06305		CP008776	KH domain RNA binding protein YlqC	0.62843	0.0754615	961	1456.4	1889.7	2148.8	2528.8	1799.6
SP5448_06310	rpsP	CP008776	SSU ribosomal protein S16p	0.432685	0.159846	1672.4	2282.9	2319.1	2789	3236.3	2413.2
SP5448_06315		CP008776	membrane-anchoring domain / Glycerophosphoryl diester phosphodiesterase (EC 3.1.4.46)	0.126453	0.71319	68.5	109.4	105.2	85.9	93.9	127.4
SP5448_06320		CP008776	ABC-type antimicrobial peptide transport system, permease component	0.0853612	0.811221	95.1	150.2	160	117.3	126.4	184.2
SP5448_06325		CP008776	ABC-type antimicrobial peptide transport system, ATPase component	-0.0592572	0.862506	103.3	157.4	163.2	111.5	126.4	166.3
SP5448_06330		CP008776	ABC transporter, RND-adapter-like protein	-0.172638	0.603898	92	126.6	128.2	82	88.9	142.5
SP5448_06335	carB	CP008776	Carbamoyl-phosphate synthase large chain (EC 6.3.5.5)	1.39775	0.00105182	57.3	85.5	88.1	178.9	205	220.7
SP5448_06340	carA	CP008776	Carbamoyl-phosphate synthase small chain (EC 6.3.5.5)	2.0097	9.84033e-05	60.4	84.9	89.2	261.3	339.3	347
SP5448_06345	pyrB	CP008776	Aspartate carbamoyltransferase (EC 2.1.3.2)	2.09263	4.60754e-05	52.3	75.3	78.3	251.5	325.4	302.6
SP5448_06350	pyrP	CP008776	Uracil permease @ Uracil:proton symporter UraA	2.34618	2.03801e-05	41.8	57.9	62.2	232.6	301.6	295.4
SP5448_06355	pyrR	CP008776	Pyrimidine operon regulatory protein PyrR	2.36033	1.33487e-05	48	68.6	72.5	287.3	355.7	329.1
SP5448_06360		CP008776	LSU rRNA pseudouridine(1911/1915/1917) synthase (EC 5.4.99.23)	-0.80731	0.015621	301.2	429.3	449.8	184.5	215	272.1
SP5448_06365	lsp	CP008776	Lipoprotein signal peptidase (EC 3.4.23.36)	-0.917374	0.00944994	206.6	324.7	309.2	120.1	158.7	160
SP5448_06370		CP008776	Cysteine and methionine metabolism regulator CmbR, LysR family	-1.25075	0.00062425	327.8	478	498.5	160.9	188.4	189.2
SP5448_06375	rpmA	CP008776	LSU ribosomal protein L27p	0.23367	0.437869	2008.3	2761.1	3109.2	3225.3	3055.3	2844.7
SP5448_06380		CP008776	FIG139598: Potential ribosomal protein	-0.288179	0.334053	2599.5	3467.9	3405.9	2581.4	2925.4	2232.6
SP5448_06385	rplU	CP008776	LSU ribosomal protein L21p	0.112942	0.713818	2209.9	2992.2	3248.3	3078.1	3434.6	2569.8
SP5448_06390	capA	CP008776	Capsule biosynthesis protein capA	0.546921	0.0931823	84.7	111.6	107.8	123.4	125.1	208
SP5448_06395	thiI	CP008776	tRNA 4-thiouridine synthase (EC 2.8.1.4)	-0.442296	0.143057	244.4	331.2	336.6	201	215.1	250.3
SP5448_06400	nifS1	CP008776	Cysteine desulfurase (EC 2.8.1.7), associated with tRNA 4-thiouridine synthase	-0.473898	0.0894081	225	307.7	308.6	185	208.3	206
SP5448_06405		CP008776	Histone acetyltransferase Gcn5	-1.17105	0.00102988	473	612.2	589.3	197.3	266.2	282.5
SP5448_06410	folC.2	CP008776	Dihydrofolate synthase (EC 6.3.2.12) @ Folylpolyglutamate synthase (EC 6.3.2.17)	-0.71455	0.030654	290.6	415.5	425.9	206.1	225.6	249.1
SP5448_06415	gor	CP008776	Glutathione reductase (EC 1.8.1.7)	-1.03921	0.00862412	164.2	216.1	211.5	78.4	75.5	143.6
SP5448_06420		CP008776	Transcriptional regulator	0.155652	0.623092	767.3	1068.5	1125.7	916.6	1083.5	1285
SP5448_06425	aroF	CP008776	Chorismate synthase (EC 4.2.3.5)	0.487124	0.11272	256.9	357.3	395.8	441.1	467	486.9
SP5448_06430	aroD	CP008776	3-dehydroquinate dehydratase I (EC 4.2.1.10)	0.699712	0.0313788	197.6	294.4	306.3	384.8	437.8	455.4
SP5448_06435		CP008776	Putative ribosomal RNA large subunit methyltransferase YwbD	0.656478	0.0370575	247.9	342.9	347.7	408.9	486.6	583.8
SP5448_06440		CP008776	Lipoteichoic acid synthase LtaS Type IIc	-1.59667	0.000115621	661.4	939.2	916.1	238.5	264.9	323.2
SP5448_06445	rplT	CP008776	LSU ribosomal protein L20p	1.31027	0.00114902	1092.2	1437.1	1439.8	3008.3	3200.5	3584.9
SP5448_06450	rpmI	CP008776	LSU ribosomal protein L35p	0.990644	0.017357	963.8	1410.6	1436.6	2965	3080.7	1679.7
SP5448_06455	infC	CP008776	Translation initiation factor 3	1.16134	0.0031131	982.5	1337.1	1322.2	2890.3	2876.3	2341.2
SP5448_06460	cmk	CP008776	Cytidylate kinase (EC 2.7.4.25)	-0.281261	0.320072	612.7	828	866.2	597.1	592.8	691.2
SP5448_06465		CP008776	hypothetical protein	-0.373599	0.222091	1059.2	1304.7	1226.3	989.2	866.6	908.4
SP5448_06470		CP008776	Ferredoxin	-0.770207	0.029657	800.7	1017.8	951.4	627.9	466.9	531.8
SP5448_06475	ebsA	CP008776	Pore forming protein ebsA	-0.180399	0.563344	690.6	899.3	801.6	679.5	646.3	778.6
SP5448_06480	pepT	CP008776	Tripeptide aminopeptidase (EC 3.4.11.4)	-0.0386149	0.90021	740.6	994.8	1001.2	823.5	738.7	1118.9
SP5448_06485		CP008776	membrane protein, related to Actinobacillus protein (1944168)	-1.04059	0.00442946	232.5	344.3	334.8	132.9	144.4	158.8
SP5448_06490	amrA	CP008776	Heteropolysaccharide repeat unit export protein	-1.05657	0.00380284	281.5	415.9	413.4	170.2	162.5	192.9
SP5448_06495		CP008776	Membrane protein SPy0796	-1.15222	0.00444074	112.2	189.4	183.3	68.7	67.8	74.5
SP5448_06500		CP008776	Glycosyltransferase involved in cell wall biogenesis	-0.846019	0.0162201	361.6	521.4	537.1	250.1	238.6	290.8
SP5448_06505		CP008776	Phosphoglycerol transferase	-0.799821	0.0169963	393.8	592.9	589.1	291.2	298.4	298.8
SP5448_06510	rgpFc	CP008776	Alpha-L-Rha alpha-1,2-L-rhamnosyltransferase/alpha-L-Rha alpha-1,3-L- rhamnosyltransferase (EC 2.4.1.-)	-0.44916	0.158083	327.1	505.5	518.1	291.1	342.6	336.7
SP5448_06515	rgpEc	CP008776	putative glycosyltransferase - possibly involved in cell wall localization and side chain formation of rhamnose-glucose polysaccharide	-0.194499	0.529791	339.8	498.8	491.7	342.1	392.1	414.3
SP5448_06520	rgpDc	CP008776	ABC-transporter (ATP-binding protein) -possibly involved in cell wall localization and side chain formation of rhamnose-glucose polysaccharide	-0.134832	0.659931	303.7	450.5	476.6	336.2	353.3	414.4
SP5448_06525	rgpCc	CP008776	rhamnose-containing polysacharide translocation permease	0.273865	0.355515	195.3	293.6	299	277.6	301.6	362.7
SP5448_06530	rgpBc	CP008776	Alpha-L-Rha alpha-1,3-L-rhamnosyltransferase (EC 2.4.1.-)	0.573785	0.0782312	239.4	327.5	319.9	382.2	404	537.4
SP5448_06535	rgpAc	CP008776	Alpha-D-GlcNAc alpha-1,2-L-rhamnosyltransferase (EC 2.4.1.-)	0.610982	0.0509895	293.1	394	380.4	484.6	477.4	678.4
SP5448_06540	rmlD	CP008776	dTDP-4-dehydrorhamnose reductase (EC 1.1.1.133)	0.323101	0.287686	236.1	319.5	332.9	306.8	354.5	453
SP5448_06545		CP008776	PaaD-like protein (DUF59) involved in Fe-S cluster assembly	0.2261	0.497725	276.9	385.6	426.1	394.5	417	443.3
SP5448_06550	rpoD	CP008776	RNA polymerase sigma factor RpoD	0.179201	0.538551	468.2	620.2	627.1	572.4	664.7	695.2
SP5448_06555	dnaG	CP008776	DNA primase DnaG	0.502069	0.0839982	331.5	448.9	441.2	514.6	602	603.4
SP5448_06560	mscL	CP008776	Large-conductance mechanosensitive channel	-1.29812	0.00322726	1839.6	2873.3	3044.8	943.6	736	1555.6
SP5448_06565	rpsU	CP008776	SSU ribosomal protein S21p	-0.215599	0.47574	3134.7	4117.2	3910	3859.1	3519.5	2372.7
SP5448_06570		CP008776	ABC transporter, substrate-binding protein (cluster 3, basic aa/glutamine/opines)	-0.948752	0.0134605	310.2	470.7	473.4	187.1	205.2	248.7
SP5448_06575	rexA	CP008776	ATP-dependent helicase/nuclease AddAB, subunit A	-0.443074	0.215768	275.4	398.2	410.7	246.3	253.9	285.9
SP5448_06580	rexB	CP008776	ATP-dependent helicase/nuclease AddAB, subunit B	-0.563087	0.0930227	205.7	289.7	285.8	141.4	174.5	212.9
SP5448_06585		CP008776	YpfJ protein, zinc metalloprotease superfamily	-0.545101	0.0576828	340.4	407.9	392.3	246.8	245.8	287.9
SP5448_06590		CP008776	ABC transporter, ATP-binding protein	-1.02299	0.0221595	317.9	530.7	567.4	158.8	182	391.8
SP5448_06595		CP008776	ABC transporter, permease protein	-1.26059	0.0146894	234.3	439.3	504.5	108.4	122.5	280.7
SP5448_06600		CP008776	hypothetical protein	0.530894	0.0800031	46.7	62.6	65.5	77.3	80.3	94.6
SP5448_06605		CP008776	Salt-stress induced protein	0.433727	0.216933	43.7	55.8	54.6	47.9	71.4	97.4
SP5448_06610	pheT	CP008776	Phenylalanyl-tRNA synthetase beta chain (EC 6.1.1.20)	-0.0751256	0.817586	212.7	292.6	301.2	219	257	284.7
SP5448_06615	pheS	CP008776	Phenylalanyl-tRNA synthetase alpha chain (EC 6.1.1.20)	-0.29828	0.343362	169.9	246.6	260.1	158.8	175.6	209.5
SP5448_06625	epuA	CP008776	Competence-associated EpuA protein	-1.32258	0.000824841	543.3	731.6	688.2	263.7	334.2	196.9
SP5448_06630	murA	CP008776	UDP-N-acetylglucosamine 1-carboxyvinyltransferase (EC 2.5.1.7)	-0.891243	0.00654548	875	1220.7	1208	525.7	573	669.7
SP5448_06635		CP008776	hypothetical protein	-0.534777	0.0810379	288.7	375.5	373.2	249	279.4	190.6
SP5448_06640	atpC	CP008776	ATP synthase epsilon chain (EC 3.6.3.14)	-1.09758	0.00629469	1142.9	1547.7	1654.6	711.1	690.2	607.1
SP5448_06645	atpD	CP008776	ATP synthase beta chain (EC 3.6.3.14)	-1.13276	0.00527433	1830.7	2464.2	2557.8	1055.7	1153.8	897.1
SP5448_06650	atpG	CP008776	ATP synthase gamma chain (EC 3.6.3.14)	-1.14115	0.00557484	1447.3	2091.5	2142.6	858.4	973.4	722.1
SP5448_06655	atpA	CP008776	ATP synthase alpha chain (EC 3.6.3.14)	-1.05593	0.00530181	1685.2	2299.7	2244.7	946.7	1052.3	970.1
SP5448_06660	atpH	CP008776	ATP synthase delta chain (EC 3.6.3.14)	-1.25489	0.00160995	1214.2	1741.5	1609.1	627.5	692.9	574.1
SP5448_06665	atpF	CP008776	ATP synthase F0 sector subunit b (EC 3.6.3.14)	-1.2731	0.000983645	1880.6	2622.7	2536	914.7	1103.6	876.2
SP5448_06670	atpB	CP008776	ATP synthase F0 sector subunit a (EC 3.6.3.14)	-1.15833	0.00216468	1688.4	2361.5	2183.6	881.9	1056.7	838.6
SP5448_06675	atpE	CP008776	ATP synthase F0 sector subunit c (EC 3.6.3.14)	-1.01792	0.00483825	1174.9	1708.6	1774.7	708.5	851.5	709.7
SP5448_06680		CP008776	Transcription regulator [contains diacylglycerol kinase catalytic domain]	-0.267432	0.412949	197.1	301.3	305.4	203.4	190.7	267.5
SP5448_06685	ligA	CP008776	DNA ligase (NAD(+)) (EC 6.5.1.2)	0.0288863	0.924593	140.7	200.1	197.5	164.6	173.3	207.1
SP5448_06690		CP008776	Substrate-specific component QueT (COG4708) of predicted queuosine-regulated ECF transporter	1.32312	0.00058337	359.2	522.4	579.4	1070.6	1199.2	1331.7
SP5448_06695		CP008776	Endonuclease/exonuclease/phosphatase family protein	3.88268	1.19887e-08	93	125.7	125.4	1518.7	1667	1905.2
SP5448_06700	sagI	CP008776	Streptolysin S export transmembrane permease (SagI)	5.11974	6.61336e-10	40.2	58.4	58.1	1701	1835.8	1947.3
SP5448_06705	sagH	CP008776	Streptolysin S export transmembrane permease (SagH)	5.23186	4.62711e-10	36.5	51.3	51.4	1614.1	1793	1882.4
SP5448_06710	sagG	CP008776	Streptolysin S export ATP-binding protein (SagG)	5.36557	6.81609e-10	43.1	65.8	66.6	2213.5	2366.3	2662.2
SP5448_06715	sagF	CP008776	Streptolysin S biosynthesis protein (SagF)	5.24611	9.31014e-10	45.4	70.1	71.8	2194.2	2246	2657.9
SP5448_06720	sagE	CP008776	Streptolysin S self-immunity protein (SagE)	5.84758	4.61317e-10	25.2	39.4	42.1	1826	2004.9	2382.8
SP5448_06725	sagD	CP008776	Streptolysin S biosynthesis protein D (SagD)	5.83686	4.61317e-10	37.1	58.1	57.1	2532.4	2799.8	3439.6
SP5448_06730	sagC	CP008776	Streptolysin S biosynthesis protein C (SagC)	5.84085	3.57203e-10	36.6	50.8	53	2407.2	2671.9	3072.7
SP5448_06735	sagB	CP008776	Streptolysin S biosynthesis protein B (SagB)	5.88645	4.61317e-10	31.6	45.8	53	2213.3	2574.4	2987.2
SP5448_06740	sagA	CP008776	Streptolysin S precursor (SagA)	7.48672	2.49427e-09	224.4	305.3	384.4	88133.3	53777.7	32388.8
SP5448_06745	epf	CP008776	hypothetical protein	2.47115	8.20217e-06	3.3	4.6	4.4	21.7	24.3	37.2
SP5448_06755		CP008776	hypothetical protein	3.46823	2.12118e-07	18.4	25.7	28.6	236.9	234.6	369.4
SP5448_06760		CP008776	hypothetical protein	3.55473	9.50818e-08	21.6	30.2	35.7	323.5	336.2	381.8
SP5448_06770	eno	CP008776	Enolase (EC 4.2.1.11)	-1.04463	0.00250797	7472	10370.5	10848.1	4092.4	4283.9	5460.6
SP5448_06775		CP008776	DUF1694 domain-containing protein	-0.333628	0.297414	251.3	337.2	332.3	216.3	233	278.4
SP5448_06780		CP008776	Septation ring formation regulator EzrA	0.44476	0.130378	751.6	1073	1112.8	1186	1309	1458.9
SP5448_06785	gyrB	CP008776	DNA gyrase subunit B (EC 5.99.1.3)	0.0196338	0.94506	571.4	747.9	769.6	669.2	686.9	745.4
SP5448_06790		CP008776	Hydrolase, haloacid dehalogenase-like family	0.0852442	0.78042	431.4	594.8	613.2	548.9	600.1	570.6
SP5448_06800	rplS	CP008776	LSU ribosomal protein L19p	0.162149	0.603062	2866.9	3880	4155.4	3877.3	4404.3	3792.6
SP5448_06805		CP008776	EriC-type fluoride/proton exchange protein	-0.193422	0.541898	108.1	145.6	155.2	102.5	98.6	161.1
SP5448_06810		CP008776	Chorismate mutase I (EC 5.4.99.5)	-0.263878	0.364418	93.2	121.6	112.6	80.5	78.6	115.9
SP5448_06815		CP008776	Flavodoxin	-0.361029	0.228112	563.2	797	870.3	524.4	577.9	607.7
SP5448_06820		CP008776	3'-to-5' oligoribonuclease A, Bacillus type	0.310174	0.265834	446.4	610.5	653.7	637.3	702.4	759.4
SP5448_06825	rpmE2	CP008776	LSU ribosomal protein L31p @ LSU ribosomal protein L31p, zinc-independent	0.0380564	0.901183	3617	4771	5352.6	3913	4670.2	5470.8
SP5448_06830	agaS	CP008776	Galactosamine-6-phosphate isomerase AgaS	-0.186647	0.552428	290	382.5	386	259.2	271.2	412.7
SP5448_06835		CP008776	Transcriptional regulator, GntR family	-0.817107	0.0155173	217.9	295.9	267.5	114.1	140.2	195.5
SP5448_06840		CP008776	Zinc ABC transporter, substrate-binding lipoprotein AdcA	2.6141	5.05548e-06	90	131.7	140.8	801.5	773.6	631.4
SP5448_06845	pepD	CP008776	Dipeptidase (EC 3.4.-.-)	0.117138	0.742474	188.6	259.9	274.9	207.4	229.9	360.9
SP5448_06850		CP008776	Sporulation transcription regulator WhiA	-1.01361	0.00299305	743.1	1013.2	973.2	385.4	416.1	553.2
SP5448_06855		CP008776	FIG002813: LPPG:FO 2-phospho-L-lactate transferase like, CofD-like	-0.827102	0.00851336	678	962	999	450	491.7	526.1
SP5448_06860		CP008776	RNase adapter protein RapZ	-1.00005	0.00296742	619.4	883.9	925.3	366.7	376.7	456.6
SP5448_06865	asnC	CP008776	Asparaginyl-tRNA synthetase (EC 6.1.1.22)	0.620993	0.0528839	348.9	487.9	492.1	583.4	660.4	792.9
SP5448_06870	aspC	CP008776	Aspartate aminotransferase (EC 2.6.1.1)	0.713116	0.0198935	329.9	448.7	455.5	601.9	639.5	774
SP5448_06875	dinG	CP008776	DinG family ATP-dependent helicase YoaA	1.40545	0.00057186	57.7	86.4	89	176.4	184.9	259.6
SP5448_06885		CP008776	2,3-butanediol dehydrogenase, S-alcohol forming, (R)-acetoin-specific (EC 1.1.1.4) / Acetoin (diacetyl) reductase (EC 1.1.1.304)	-0.846105	0.0180533	440.7	605.6	663.2	324.7	278.7	335.3
SP5448_06890		CP008776	MBL-fold metallo-hydrolase superfamily	-0.350078	0.284011	138.8	217.8	217.2	125.9	132.6	189.1
SP5448_06895	ftsX	CP008776	Cell-division-associated, ABC-transporter-like signaling protein FtsX	-0.555939	0.0821189	618.9	833.2	840.8	446.3	482.8	632.2
SP5448_06900	ftsE	CP008776	Cell-division-associated, ABC-transporter-like signaling protein FtsE	-0.549004	0.0812565	578.7	821.6	857.9	464.1	482.9	580.2
SP5448_06905	prfB	CP008776	Peptide chain release factor 2 @ programmed frameshift-containing	-0.332529	0.274134	589.3	809	848.5	504.2	543.3	738.8
SP5448_06910		CP008776	Epoxyqueuosine reductase (EC 1.17.99.6) QueG	-0.195546	0.531512	226.4	331	355.4	238.5	233.4	318.1
SP5448_06915		CP008776	Beta-phosphoglucomutase (EC 5.4.2.6) (EC 2.7.1.41)	-1.28784	0.0031805	105.5	147.6	153.3	44	41.5	86.8
SP5448_06920	kgdA	CP008776	4-hydroxy-2-oxoglutarate aldolase (EC 4.1.3.16) @ 2-dehydro-3-deoxyphosphogluconate aldolase (EC 4.1.2.14)	-0.173234	0.682578	23.4	32.6	32	20.4	18.4	44.4
SP5448_06925		CP008776	2-dehydro-3-deoxygluconokinase (EC 2.7.1.45)	0.0601161	0.886573	25.2	33.5	33.6	23.6	23.1	58.8
SP5448_06930		CP008776	predicted 4-deoxy-L-threo-5-hexosulose-uronate ketol-isomerase (EC 5.3.1.17)	-0.212947	0.603898	20.5	23.9	26.8	15.8	15.9	32.9
SP5448_06935	idnO	CP008776	2-dehydro-3-deoxy-D-gluconate 5-dehydrogenase (EC 1.1.1.127) @ 2-deoxy-D-gluconate 3-dehydrogenase (EC 1.1.1.125)	0.693804	0.18405	12.2	15.6	16	17.2	17	47.1
SP5448_06940		CP008776	PTS system, hyaluronate-oligosaccharide-specific IIA component	2.36298	0.000174047	4	4.3	5.2	21.8	20.4	45.4
SP5448_06945		CP008776	Unsaturated chondroitin disaccharide hydrolase (EC 3.2.1.180)	2.77478	4.13201e-06	2.9	4.6	5.1	26.7	27.6	52.6
SP5448_06950	agaV	CP008776	PTS system, hyaluronate-oligosaccharide-specific IIB component	2.69219	9.60104e-06	2	5.5	5.2	25	29.7	39.9
SP5448_06955		CP008776	PTS system, hyaluronate-oligosaccharide-specific IIC component	2.45628	6.30569e-06	4.2	7	6.8	34.6	30.2	47.3
SP5448_06960	agaD	CP008776	PTS system, hyaluronate-oligosaccharide-specific IID component	2.56511	1.42161e-06	4.2	5.8	6.7	31.9	35	46.5
SP5448_06965		CP008776	Oligohyaluronate lyase (EC 4.2.2.-)	2.12189	2.84898e-05	4	6	6.7	23.4	21.1	40.5
SP5448_06970	regR	CP008776	Transcriptional regulator RegR, rpressor of hyaluronate and KDG utilization	-0.00654926	0.982836	78.2	120	129.6	91.2	93.1	141.3
SP5448_06975	pacL	CP008776	Calcium-transporting ATPase (EC 3.6.3.8)	0.0324481	0.91652	878.8	1230.4	1291.1	951.9	1134.4	1383.1
SP5448_06980		CP008776	hypothetical protein	-1.36561	0.000321634	170.9	238.3	239.5	78.4	72.4	98.2
SP5448_06985		CP008776	dNTP triphosphohydrolase, broad substrate specificity	-0.781882	0.0191356	177.4	260.2	268	115.5	135.6	153.9
SP5448_06990		CP008776	hypothetical protein	-0.369167	0.380506	170.2	230.7	255	119.3	141.5	273.9
SP5448_06995		CP008776	Sugar phosphatase YidA (EC 3.1.3.23)	-0.664923	0.0259411	316.7	414.6	396.2	205.4	222.3	284.5
SP5448_07000	murM	CP008776	tRNA-dependent lipid II--L-alanine ligase @ tRNA-dependent lipid II--L-serine ligase	-0.732695	0.0282225	365.8	506.6	494.3	228.5	248	350.5
SP5448_07005		CP008776	tRNA-dependent lipid II-Ala--L-alanine ligase @ tRNA-dependent lipid II-Ser--L-alanine ligase	-0.989277	0.00571865	414	591.6	594.2	234.3	261.3	302.3
SP5448_07010	tpiA	CP008776	Triosephosphate isomerase (EC 5.3.1.1)	-1.60682	6.98951e-05	2825	3779.7	4042.9	1046.3	1099.6	1325.6
SP5448_07015	tuf	CP008776	Translation elongation factor Tu	-0.633631	0.0501648	19490.3	26864.5	28147	13923.7	15450.6	18343.1
SP5448_07025	ftsW	CP008776	FtsW-like protein YlaO	-0.951816	0.00632505	239.2	321.9	309.6	133.5	131.7	185.5
SP5448_07030	ppc	CP008776	Phosphoenolpyruvate carboxylase (EC 4.1.1.31)	-0.613351	0.0616562	191.4	254.1	271.4	129.3	145.1	195.1
SP5448_07035	pepF	CP008776	Oligoendopeptidase F-like protein	-1.18648	0.00223946	369.1	506.6	543	166.2	181.5	283.1
SP5448_07040		CP008776	Glutathione peroxidase (EC 1.11.1.9) @ Thioredoxin peroxidase (EC 1.11.1.15)	-1.31728	0.000711518	395.3	539.1	554.3	153.1	195.3	252.9
SP5448_07045		CP008776	Additional lipoprotein component of predicted cobalamin ECF transporter	-2.00227	0.000327117	284.2	479.7	521.4	77.3	93.5	149.7
SP5448_07050		CP008776	Substrate-specific component CbrT of predicted cobalamin ECF transporter	-1.45521	0.010361	192	392.7	478.1	107.9	78.3	203.4
SP5448_07055		CP008776	Lyzozyme M1 (1,4-beta-N-acetylmuramidase) (EC 3.2.1.17)	0.866315	0.0371231	132.5	224.6	253.3	298.6	288.9	533.3
SP5448_07060		CP008776	Substrate-specific component ThiT of thiamin ECF transporter	-0.175133	0.630554	101.3	173.2	200.1	121.5	113.8	176.1
SP5448_07065		CP008776	Cys-tRNA(Pro) deacylase YbaK	0.583958	0.0566805	238.7	314.9	308.6	361.4	393.7	551.1
SP5448_07070		CP008776	Phosphoglycerate mutase family 5	0.647506	0.0379765	132.2	173.7	181.4	222.1	236.7	306.8
SP5448_07075		CP008776	2-haloalkanoic acid dehalogenase (EC 3.8.1.2)	0.376913	0.196589	73	99.5	99.8	98.1	116.2	140.4
SP5448_07080	lysS	CP008776	Lysyl-tRNA synthetase (class II) (EC 6.1.1.6)	0.279503	0.348027	673.8	975.9	995.6	908.5	1025.2	1257.8
SP5448_07085		CP008776	hypothetical protein	-0.688804	0.0234781	190.9	241.6	249.5	152.5	131.9	135.5
SP5448_07090		CP008776	bacterial seryl-tRNA synthetase related	-1.46308	8.31213e-05	756	957.8	910.3	282.2	320.4	345.7
SP5448_07095		CP008776	Uncharacterized protease YrrO	-0.328771	0.287291	234.7	311.4	348.8	202.2	226.2	280.7
SP5448_07100		CP008776	peptidase, U32 family small subunit [C1]	-0.161729	0.597847	131.5	175	166.3	118.6	127.2	180.8
SP5448_07105		CP008776	hypothetical protein	0.740733	0.0191356	415.3	590.3	607.7	814.5	856.1	999.4
SP5448_07110		CP008776	general stress protein, putative	-0.739433	0.0177688	1081	1491.9	1488.8	708.8	797.3	911.7
SP5448_07115		CP008776	General stress protein	-0.658002	0.0362193	577.8	881.6	906.9	463.6	471.3	537.1
SP5448_07120	lgt	CP008776	Prolipoprotein diacylglyceryl transferase	-0.519458	0.0879184	457.9	689.1	727.3	382.2	417.9	486.9
SP5448_07125	ptsK	CP008776	HPr kinase/phosphorylase	-0.693341	0.0397689	607	895.7	957	405.7	457.2	661.7
SP5448_07130		CP008776	Phage shock protein C, putative; stress-responsive transcriptional regulator	-3.55191	9.77125e-07	7647.8	9948.6	10518	594.2	570.9	1456.7
SP5448_07135		CP008776	Putative metallopeptidase (Zinc) SprT family	-0.857676	0.00944975	249.8	345.5	349.8	162.9	194.8	158.6
SP5448_07140		CP008776	Transcription accessory protein (S1 RNA-binding domain)	-0.301808	0.334326	158.8	220.9	225.8	136.4	155.9	198.1
SP5448_07145		CP008776	hypothetical protein	-2.02454	9.37735e-06	869.2	1221.9	1299.7	246.5	302	273
SP5448_07150		CP008776	Uncharacterized membrane protein, YraQ family	-1.7228	8.64615e-05	411.7	588.6	635.6	138.8	142.1	214.2
SP5448_07155		CP008776	UPF0703 protein YcgQ	-1.84309	4.55211e-05	449.8	642.8	657.9	128.3	150.4	210.5
SP5448_07160	bglA	CP008776	6-phospho-beta-glucosidase (EC 3.2.1.86)	1.63142	8.05615e-05	73.4	101.9	118.7	275.8	317.6	307.8
SP5448_07165		CP008776	PTS system, beta-glucoside-specific IIB component / PTS system, beta-glucoside-specific IIC component / PTS system, beta-glucoside-specific IIA component	1.83073	3.13569e-05	58.6	82.5	98.2	255.6	311.3	276.5
SP5448_07170	licT	CP008776	Beta-glucoside bgl operon antiterminator, BglG family	1.57084	8.6303e-05	49.2	64.4	74.7	165.7	209.4	184.6
SP5448_07175		CP008776	Uncharacterized MFS-type transporter	1.37851	0.00129257	33.1	60.6	64.3	109.5	145	148.4
SP5448_07180	ftsY	CP008776	Signal recognition particle receptor FtsY	-1.20307	0.00102988	618	835	876.6	295.3	310.7	401.9
SP5448_07190		CP008776	Hydrolase, HAD superfamily	-1.3408	0.000831532	322.5	415.6	433.9	123.7	132.8	215.2
SP5448_07195		CP008776	hypothetical protein	-1.13983	0.000958064	81	113.5	104.8	47.5	37.8	48.3
SP5448_07200		CP008776	Transposase TnpA	-0.866567	0.0117246	60.9	82	84.3	36.5	35.3	52.1
SP5448_07205		CP008776	hypothetical protein	-1.86363	6.03417e-05	219.6	352.6	358.2	87.4	95.3	67.3
SP5448_07215		CP008776	hypothetical protein	-2.00901	5.08294e-06	353.8	488.9	446.5	100.6	103.9	110.9
SP5448_07220	mccF	CP008776	hypothetical protein	-2.52898	2.0763e-06	637.5	873.5	809.1	112	120.4	170.4
SP5448_07225		CP008776	Phosphoribosylglycinamide synthetase ATP-grasp (A) domain protein	-2.37029	5.97001e-06	509.7	686.9	609.3	94.1	96.3	166.5
SP5448_07230		CP008776	Asparaginyl-tRNA synthetase-related protein	-2.22396	1.33487e-05	515	689.9	641.7	109.3	105.9	189.6
SP5448_07235		CP008776	Huntington interacting protein HYPE	-1.69327	8.30266e-05	345.2	450.8	397.9	113.9	105.2	150.3
SP5448_07240		CP008776	hypothetical protein	1.31623	0.0306341	3.5	7	5.4	13.1	7.3	29.7
SP5448_07245		CP008776	Putative phage portal protein	1.58611	0.00222926	2.1	3.7	4.5	9.4	9	19.8
SP5448_07250		CP008776	hypothetical protein	-0.46439	0.2343	125.9	159.2	156.5	87.6	76.5	176.4
SP5448_07255		CP008776	Death on curing protein, Doc toxin	-0.496865	0.105707	119.5	155.8	170.1	93.1	104.9	114.5
SP5448_07260		CP008776	Plasmid stabilization system antitoxin protein	-0.940014	0.0142631	158.5	192.9	187.3	73.8	76.5	141.2
SP5448_07265		CP008776	hypothetical protein	1.17792	0.0194935	2.1	3	3.3	4.6	5.1	16.9
SP5448_07270		CP008776	hypothetical protein	0.157984	0.64027	0.6	1	0.5	0.6	1.1	0.9
SP5448_07280		CP008776	Transcriptional regulator, Xre family	0.127676	0.896314	0.8	1.7	1.5	1.4	0	5.7
SP5448_07285	mefE	CP008776	Uncharacterized MFS-type transporter	-0.62865	0.307841	29.1	41.1	36.2	22	17.9	28.3
SP5448_07290		CP008776	UDP-glucose 6-dehydrogenase (EC 1.1.1.22)	-1.10783	0.0749814	30.1	44.9	43.3	15.4	15.2	22.9
SP5448_07295		CP008776	Dolichyl-phosphate mannoosyltransferase, involved in cell wall biogenesis	-0.738198	0.237489	21.6	29.6	27.8	14	12.3	20.5
SP5448_07300		CP008776	hypothetical protein	-1.0835	0.0897069	22.3	33.1	31.6	11.6	12.4	15.2
SP5448_07305	metK1	CP008776	S-adenosylmethionine synthetase, archaeal (EC 2.5.1.6)	-1.10849	0.0868799	27.1	38	36.7	11.6	12.7	22.7
SP5448_07310		CP008776	hypothetical protein	-0.773669	0.261858	12.3	18.4	16.4	9.4	4.4	15.1
SP5448_07315		CP008776	putative L-glutamate ligase	0.309921	0.594773	8.9	12.3	13.9	11.6	12.5	21.1
SP5448_07320		CP008776	hypothetical protein	-0.257615	0.713818	4.8	6.6	6	4.6	4.6	4.8
SP5448_07325	aroE	CP008776	Shikimate 5-dehydrogenase I alpha (EC 1.1.1.25)	0.451606	0.447328	3.3	3.9	4.5	5.1	3.8	9.2
SP5448_07330		CP008776	Positive transcriptional regulator, MutR family	1.54897	0.00161853	5.3	6.8	5.8	19.2	12	30.8
SP5448_07335	smc	CP008776	Chromosome partition protein smc	-0.845271	0.0141654	213.1	299	288.9	124.4	146.8	172.3
SP5448_07340	rnc	CP008776	Ribonuclease III (EC 3.1.26.3)	-1.02905	0.00223946	114.4	132.3	124.6	50.6	59.5	71.8
SP5448_07345	vicX	CP008776	Zn-dependent hydrolase YycJ/WalJ, required for cell wall metabolism and coordination of cell division with DNA replication	-0.722313	0.0339417	375.3	533.3	546.4	277.1	298.1	293.6
SP5448_07350	vicK	CP008776	Two-component sensor kinase SA14-24	-0.991592	0.00451171	604.9	841	846.9	328.5	372.7	445.9
SP5448_07355	vicR	CP008776	Two-component response regulator SA14-24	-0.960898	0.00395791	454.2	620.5	673.4	264.4	294.4	328.9
SP5448_07360		CP008776	hypothetical protein	-0.181668	0.589199	50	76.4	74.4	51.2	56	67.5
SP5448_07365		CP008776	Long-chain-fatty-acid--CoA ligase (EC 6.2.1.3)	0.985384	0.0556193	6.3	8.3	9.1	10.8	11.8	34
SP5448_07370		CP008776	3-ketoacyl-CoA thiolase (EC 2.3.1.16) @ Acetyl-CoA acetyltransferase (EC 2.3.1.9)	1.41113	0.0102174	6.3	9.6	8.5	15.2	17.7	44.3
SP5448_07375		CP008776	hypothetical protein	1.16297	0.00821409	1.6	2.4	2.2	5.7	5.1	6.6
SP5448_07380		CP008776	Efflux ABC transporter, permease protein	2.51083	1.24504e-05	9.7	17.1	17.7	63.8	83.6	121.3
SP5448_07385		CP008776	Efflux ABC transporter, permease protein	2.54742	1.11902e-05	8.4	13.3	12.2	49.7	61	111.8
SP5448_07390	drrA	CP008776	Efflux ABC transporter, ATP-binding protein	2.40977	1.53378e-05	9.4	13.1	14.9	47.3	68.2	103.6
SP5448_07395	thrS	CP008776	Threonyl-tRNA synthetase (EC 6.1.1.3)	0.119353	0.738911	317.7	442.2	454.9	412.8	419	473.9
SP5448_07405		CP008776	1,2-diacylglycerol 3-glucosyltransferase (EC 2.4.1.337)	-0.774482	0.0483412	1096.5	1564.6	1602.9	598.2	694	1321.1
SP5448_07410		CP008776	Diglucosyl diacylglycerol synthase (1,2-linking) (EC 2.4.1.208)	-0.825031	0.0566566	1508	2094.7	2147	754.9	825.5	1954.7
SP5448_07415	ccpA	CP008776	Catabolite control protein A	1.55978	8.38873e-05	380.7	479.9	509.5	1157.8	1303.4	1587.1
SP5448_07420	pepQ	CP008776	Xaa-Pro dipeptidase (EC 3.4.13.9)	-0.725396	0.0312334	804.4	1116.4	1154.4	490.5	562.4	829.9
SP5448_07425		CP008776	Oxygen-insensitive NAD(P)H nitroreductase (EC 1.-.-.-) / Dihydropteridine reductase (EC 1.5.1.34)	-0.863232	0.00676158	841.1	1159.8	1222.8	513	592.4	650.6
SP5448_07430	gloA	CP008776	Lactoylglutathione lyase (EC 4.4.1.5)	-0.853147	0.00716264	650.1	890.4	946.5	432.5	436.6	490.7
SP5448_07435		CP008776	Bactoprenol glucosyl transferase (EC 2.4.1.-); Glycosyltransferase, group 2 family protein	0.159634	0.634767	74.8	102.8	102.3	78.4	95.9	146.4
SP5448_07440		CP008776	hypothetical protein	-0.0196079	0.95079	289.2	418.2	454.5	321.5	343.7	477.5
SP5448_07445		CP008776	putative membrane protein	-0.126572	0.68365	375.1	550.9	564.1	382.7	419.8	557.4
SP5448_07450	pcp	CP008776	Pyrrolidone-carboxylate peptidase (EC 3.4.19.3)	-0.075587	0.80281	508.5	722.9	734.8	544.4	573.4	739.3
SP5448_07455		CP008776	Glutaminyl-peptide cyclotransferase (EC 2.3.2.5)	0.957405	0.00587827	156.4	218.7	212.1	340.6	324.7	484
SP5448_07460	smpB	CP008776	tmRNA-binding protein SmpB	0.490339	0.117134	259.6	379.1	387.4	425.1	431.5	577.5
SP5448_07465		CP008776	3'-to-5' exoribonuclease RNase R	1.05036	0.004352	238.5	342.4	357.2	562.7	564.9	819.3
SP5448_07470	secG	CP008776	Protein translocase membrane subunit SecG	1.06883	0.00289499	565.6	824.4	902.8	1518	1358.3	1888.7
SP5448_07475		CP008776	Multidrug resistance efflux pump PmrA	-0.649495	0.0359997	325.7	463.3	489.4	241.1	247	320.1
SP5448_07480		CP008776	Uncharacterized protein YjgR	-0.309766	0.325529	515.8	687.8	713.8	419	444	713.9
SP5448_07485	coaE	CP008776	Dephospho-CoA kinase (EC 2.7.1.24)	-1.53819	0.000664702	120.1	163.8	161.9	45.3	42.9	64.3
SP5448_07490	fpg	CP008776	Formamidopyrimidine-DNA glycosylase (EC 3.2.2.23)	-1.65962	0.0001434	99.7	135.8	123.7	35.9	32.3	43.3
SP5448_07495	mutR	CP008776	Positive transcriptional regulator, MutR family	-1.76004	0.000294436	66.7	88.7	74.9	16.9	17.3	35.1
SP5448_07500		CP008776	hypothetical protein	0.987858	0.0316895	3.9	5	3.6	5.9	10.5	12.3
SP5448_07510		CP008776	hypothetical protein	1.02787	0.104274	4.4	5.2	4.1	7.9	8.5	16.2
SP5448_07515		CP008776	hypothetical protein	0.939186	0.0563736	7.7	10.2	9.8	16.4	11.5	32.9
SP5448_07520		CP008776	hypothetical protein	1.03707	0.0141654	4.9	7.4	8.4	12	12.3	22.2
SP5448_07530	silD	CP008776	hypothetical protein	0.269739	0.739677	11.4	16.8	19.7	20.5	18.3	18.4
SP5448_07535		CP008776	hypothetical protein	0.205368	0.719465	14.3	16.3	19.5	23.4	7.6	38.6
SP5448_07555		CP008776	Bacteriocin-like peptide I BlpI	-0.491153	0.594711	33.4	39.2	42.4	29.6	25.1	26.1
SP5448_07560		CP008776	Bacteriocin-like peptide J BlpJ	-1.88957	0.00037762	74.3	82.1	73.4	22.6	10.4	33.2
SP5448_07565		CP008776	hypothetical protein	1.09631	0.0155649	3.6	6.8	4.2	8.9	10	15.6
SP5448_07570		CP008776	Phosphohydrolase (MutT/nudix family protein)	-0.71525	0.0271195	466.9	715	770.5	399.5	404.7	358.4
SP5448_07575	era	CP008776	GTP-binding protein Era	-0.629112	0.0357835	569.4	807.9	807.5	414.7	469.6	514.3
SP5448_07580	dgk	CP008776	Diacylglycerol kinase (EC 2.7.1.107)	-0.180895	0.555363	278	416	454.9	294.6	342.1	358.1
SP5448_07585		CP008776	Metal-dependent hydrolase YbeY, involved in rRNA and/or ribosome maturation and assembly	-0.13723	0.653473	367.1	521.5	504.3	365.5	428.1	463.6
SP5448_07590		CP008776	Hypothetical protein VC0266 (sugar utilization related?)	-0.608177	0.0520331	304.4	441.1	473.1	230.7	260.9	296.8
SP5448_07595	phoH	CP008776	Phosphate starvation-inducible protein PhoH, predicted ATPase	-0.783048	0.0149062	362	522.5	539.9	235.5	260.7	324.9
SP5448_07600		CP008776	Oleate hydratase (EC 4.2.1.53)	-0.500927	0.108652	1959.3	2570.6	2592.3	1736.4	1710.5	1550.3
SP5448_07605		CP008776	Group B streptococcal surface immunogenic protein	2.22294	4.73098e-06	219.5	304.1	320.9	1081.2	1307.8	1554.9
SP5448_07610		CP008776	UPF0346 protein YozE	0.0238841	0.941898	72.1	106.3	103.8	88.4	104.9	90.3
SP5448_07615	msrA.2	CP008776	Peptide-methionine (S)-S-oxide reductase MsrA (EC 1.8.4.11)	-0.401179	0.213271	114.1	174.9	159.1	91.9	98.4	151.4
SP5448_07620		CP008776	Uncharacterized S1 RNA binding domain protein YitL	-0.751075	0.0160078	279.6	410.1	425.6	212.5	207.2	231.3
SP5448_07625	frr	CP008776	Ribosome recycling factor	-0.147951	0.621018	732	1043.4	1090.3	747.6	822.9	994.8
SP5448_07630	pyrH	CP008776	Uridylate kinase (EC 2.7.4.22)	0.157629	0.595171	509.5	724.3	739.7	672.4	683.7	824.5
SP5448_07635	rplA	CP008776	LSU ribosomal protein L1p (L10Ae)	0.495276	0.117006	2048.9	2954.4	3232	3412.3	3820.6	4204.6
SP5448_07640	rplK	CP008776	LSU ribosomal protein L11p (L12e)	-0.00586975	0.982836	2721	3735.6	3600.1	3205.8	3573.9	3155.1
SP5448_07645		CP008776	Integral membrane protein	-0.144309	0.72397	73.8	129.4	152.6	80.1	93.5	143.9
SP5448_07650	ftsK	CP008776	DNA translocase FtsK	0.454558	0.153142	114.8	160.5	168.7	172.4	171.1	272.6
SP5448_07655		CP008776	Peptidyl-prolyl cis-trans isomerase (EC 5.2.1.8)	-0.269822	0.336128	322.4	413.1	382.9	267	283.1	384.3
SP5448_07665	mtsC	CP008776	Manganese ABC transporter, inner membrane permease protein SitD	0.300661	0.297732	414.3	552.1	580.2	629.5	606.2	650.7
SP5448_07670	mtsB	CP008776	Manganese ABC transporter, ATP-binding protein SitB	0.480252	0.0990904	514.5	705.4	683.4	887.9	883.7	859.5
SP5448_07675	mtsA	CP008776	Manganese ABC transporter, periplasmic-binding protein SitA	1.38333	0.000168955	1728.1	2369.4	2291.1	5207	5852	5470.4
SP5448_07680	scaR	CP008776	Mn-dependent transcriptional regulator MntR	-0.859579	0.0174801	791.4	1164.6	1184.3	461.6	575.8	685.9
SP5448_07685		CP008776	hypothetical protein	-0.8255	0.00958656	1056.6	1383.6	1233.3	571.4	677.7	835.1
SP5448_07690	pfs	CP008776	5'-methylthioadenosine nucleosidase (EC 3.2.2.16) @ S-adenosylhomocysteine nucleosidase (EC 3.2.2.9)	-0.774039	0.0109935	828.7	1092.6	1087.5	537.8	544.9	670.6
SP5448_07695		CP008776	hypothetical protein	-1.15521	0.00115302	548.3	801.5	784	351.5	336.5	262.2
SP5448_07700		CP008776	ADP-ribose pyrophosphatase (EC 3.6.1.13)	-0.868009	0.00538516	847.3	1172.6	1149.6	527.6	577.3	615.4
SP5448_07705	gcaD	CP008776	N-acetylglucosamine-1-phosphate uridyltransferase (EC 2.7.7.23) / Glucosamine-1-phosphate N-acetyltransferase (EC 2.3.1.157)	-0.517692	0.0749753	710.7	949.8	941.3	532.8	581	698.4
SP5448_07710		CP008776	Phosphoglycerate transporter family protein	2.75767	4.02975e-07	102.1	139.1	148.7	810.8	802.3	1024.5
SP5448_07715		CP008776	NAD-dependent oxidoreductase	-1.86068	7.76911e-05	835.2	1117.3	1109.7	222.1	234	412.6
SP5448_07720	fabG	CP008776	3-Ketoacyl-ACP reductase	-2.23434	9.37735e-06	837	1095.5	1137.6	174	194.9	291.9
SP5448_07725		CP008776	hypothetical protein	-2.56579	1.09209e-06	856.9	1124.6	1105.2	153.2	164.4	200.7
SP5448_07730		CP008776	hypothetical protein	0.848631	0.0147501	33.4	48.1	50.3	66.7	71.2	102.6
SP5448_07735	speJ	CP008776	Exotoxin, phage associated @ Streptococcal pyrogenic exotoxin J (SpeJ)	0.576912	0.0971922	19.8	33.2	32.7	36.9	36.8	54.7
SP5448_07740		CP008776	hypothetical protein	-0.188644	0.612736	16.6	26.2	18.7	13.8	17.5	22.3
SP5448_07745		CP008776	hypothetical protein	0.533513	0.103445	32.6	44.4	41.9	49.5	51.1	74.2
SP5448_07750		CP008776	hypothetical protein	-0.699887	0.0339806	120.2	161.4	161.1	89.9	76.8	104.3
SP5448_07755		CP008776	hypothetical protein	1.96081	0.000285244	2.4	2.7	3	9.5	10.9	23
SP5448_07760	spyA	CP008776	C3 family ADP-ribosyltransferase (EC 2.4.2.-)	4.17097	1.47703e-08	15.4	21.7	24.3	376.4	355.8	405.5
SP5448_07765	nrdE.1	CP008776	Ribonucleotide reductase of class Ib (aerobic), alpha subunit (EC 1.17.4.1)	3.87205	3.58199e-06	28.2	41.7	42	442.5	530.4	713.6
SP5448_07770	nrdI	CP008776	Ribonucleotide reduction protein NrdI	3.37792	9.19752e-06	20.1	32.7	33.8	261.3	289.6	365.1
SP5448_07775	nrdF	CP008776	Ribonucleotide reductase of class Ib (aerobic), beta subunit (EC 1.17.4.1)	3.52602	5.10018e-06	19.8	34.8	34	266.2	345.8	429
SP5448_07785	metG	CP008776	Methionyl-tRNA synthetase (EC 6.1.1.10)	0.426811	0.158822	308.2	413.2	428.6	434.2	520.8	587.5
SP5448_07790		CP008776	putative membrane protein	1.65782	4.4137e-05	20.8	27.2	29.8	82.1	73.7	95
SP5448_07795		CP008776	hypothetical protein	0.179927	0.52539	158.2	188	164.3	172.4	228.6	180.7
SP5448_07800	spyCEP	CP008776	Serine endopeptidase ScpC (EC 3.4.21.-)	5.36743	3.05968e-08	4.6	5.9	12.3	268.8	249.7	534.3
SP5448_07805	lctO	CP008776	Putative oxidase STM1620	4.78092	1.98493e-07	15.2	18.7	37.2	487.6	471.9	1095.7
SP5448_07810		CP008776	hypothetical protein	1.57249	0.00261065	3.6	5.8	5.7	15.3	15.2	20.1
SP5448_07815	exoA	CP008776	Exodeoxyribonuclease III (EC 3.1.11.2)	-1.33002	0.00107491	413.5	627.7	658.9	186.3	193.5	296.2
SP5448_07820		CP008776	FIG138056: a glutathione-dependent thiol reductase	0.186872	0.532892	110.7	149.2	148.3	131.3	156.2	176.7
SP5448_07825	cutC	CP008776	Cytoplasmic copper homeostasis protein CutC	0.905957	0.00534922	112.4	156.1	155.2	238.3	265.6	285.9
SP5448_07830		CP008776	hypothetical protein	-0.487144	0.0994469	544.5	754.5	782	478	445.9	546.5
SP5448_07835		CP008776	16S rRNA (cytidine(1402)-2'-O)-methyltransferase (EC 2.1.1.198)	-0.511719	0.0831537	574.8	747.2	759.5	439.1	448.4	570.6
SP5448_07840		CP008776	DNA replication intiation control protein YabA	-0.70743	0.0166285	519.9	638.6	608.3	315.2	370.2	396.2
SP5448_07845		CP008776	hypothetical protein	-0.000109954	0.999696	168.6	230.9	232.4	216	177.2	236.4
SP5448_07850	dnaX	CP008776	DNA polymerase III delta prime subunit (EC 2.7.7.7)	-0.240004	0.442036	207.3	292	296.8	192.3	208.7	271.1
SP5448_07855	tmk	CP008776	Thymidylate kinase (EC 2.7.4.9)	-0.251717	0.363828	249.2	320.2	317.1	221.9	231.9	290.7
SP5448_07860		CP008776	hypothetical protein	-0.610399	0.0594835	214.7	300.8	316.9	166.7	196.5	174.5
SP5448_07865	clpP	CP008776	ATP-dependent Clp protease proteolytic subunit ClpP (EC 3.4.21.92)	-0.0424973	0.899733	1240.2	1663.2	1802.5	1198.9	1316.5	2156.1
SP5448_07870	upp	CP008776	Uracil phosphoribosyltransferase (EC 2.4.2.9)	0.239859	0.427342	457.5	561.2	598	529.9	639.9	746.2
SP5448_07875		CP008776	Export protein for polysaccharides and teichoic acids	-0.898594	0.00448947	305.8	398.6	402.1	177.9	204.7	206.3
SP5448_07880	murE	CP008776	UDP-N-acetylmuramoy-dipeptide--L-lysine ligase (EC 6.3.2.7)	0.118174	0.680305	194.1	255.6	260.2	228.2	254.9	284.1
SP5448_07885	fhuA	CP008776	Ferrichrome transport ATP-binding protein FhuC	2.23966	5.20867e-06	13.4	17.1	15.6	64.4	79.7	85.4
SP5448_07890	fhuD	CP008776	Ferrichrome-binding periplasmic protein precursor (TC 3.A.1.14.3)	1.92961	3.05639e-05	19.8	25.6	25	83.8	94.2	97.5
SP5448_07895	fhuB	CP008776	Ferrichrome transport system permease protein FhuB	1.95228	0.000164702	21.9	27.9	28.6	89.1	111	111.1
SP5448_07900	fhuG	CP008776	Ferrichrome transport system permease protein FhuG	2.10685	0.000107481	15	21.6	23.3	73.7	89.1	103.9
SP5448_07905		CP008776	hypothetical protein	0.451562	0.130966	388.8	562.3	564.6	627.2	647.6	778.5
SP5448_07910	ppaC	CP008776	Manganese-dependent inorganic pyrophosphatase (EC 3.6.1.1)	0.212351	0.487861	855	1195.8	1196.8	1040	1122.1	1631.2
SP5448_07915	pflC	CP008776	Pyruvate formate-lyase activating enzyme (EC 1.97.1.4)	0.501797	0.129399	280.1	380.7	373.5	411.4	429	642.3
SP5448_07920	hlyX	CP008776	Hemolysins and related proteins containing CBS domains	-0.0513346	0.872742	439.3	645.2	677.8	477.1	511.8	706.8
SP5448_07925		CP008776	Putative rRNA methylase YtqB	0.00743366	0.980959	166.5	247.6	235.5	214.8	204.2	224.9
SP5448_07930		CP008776	[4Fe-4S]-AdoMet protein YtqA	-0.323653	0.26167	228.4	324.1	330.5	203.3	232	263.9
SP5448_07935		CP008776	putative membrane-associated phospholipid phosphatase, PAP2 superfamily	-1.09665	0.00336736	302.6	503.9	526.5	168.8	200.9	240.1
SP5448_07940		CP008776	Substrate-specific component RibU of riboflavin ECF transporter	-0.316502	0.397292	57.1	101.1	94.8	50.3	55.5	100.6
SP5448_07945		CP008776	tRNA (cytidine(34)-2'-O)-methyltransferase (EC 2.1.1.207)	0.324577	0.262905	156.1	209.4	216.8	222.6	243.1	258.1
SP5448_07950		CP008776	Membrane protein insertion efficiency factor YidD	-0.278288	0.416816	168	258	265.6	191.5	204.5	164.4
SP5448_07955		CP008776	LSU rRNA pseudouridine(2605) synthase (EC 5.4.99.22)	-0.0825415	0.804724	276.3	401	382.8	281.9	309.6	409.1
SP5448_07960	scpB	CP008776	Segregation and condensation protein B	-0.0443687	0.89646	288.1	429.6	426.8	303.2	362.6	438.1
SP5448_07965	scpA	CP008776	Segregation and condensation protein A	-0.277362	0.388831	285.6	398.3	412.6	255.2	285.5	361.2
SP5448_07970	xerD	CP008776	Site-specific tyrosine recombinase XerD	-0.12311	0.712006	211.6	303.6	310.1	203.6	259.8	291.2
SP5448_07975		CP008776	FIG042801: CBS domain containing protein	0.0623251	0.851612	242.8	368.6	376.2	297.8	306.5	420
SP5448_07980		CP008776	FIG009886: phosphoesterase	0.234968	0.439988	256.1	333.6	321.4	305.3	355.2	413.3
SP5448_07985		CP008776	unknown domain / Nucleoside 5-triphosphatase RdgB (dHAPTP, dITP, XTP-specific) (EC 3.6.1.66)	0.302329	0.334326	275.1	363.4	376.9	336.9	381.4	550.7
SP5448_07990	glr	CP008776	Glutamate racemase (EC 5.1.1.3)	0.507672	0.0907568	171	227.3	235.4	255.1	279.7	370.3
SP5448_07995		CP008776	UPF0154 protein YneF	0.938488	0.00619297	347.9	459.5	511.9	744.9	791.3	980.4
SP5448_08000		CP008776	FIG005935: membrane protein	-1.60934	0.000162696	664.8	928.7	899.9	224.2	232.5	372.4
SP5448_08005		CP008776	FIG005986: HD family hydrolase	-1.90071	1.97048e-05	553.3	806	792	176	185.5	205.4
SP5448_08010		CP008776	Uncharacterized RNA methyltransferase YsgA	-1.19358	0.000973175	191.9	271.6	278.9	96.5	108.4	114.4
SP5448_08015		CP008776	Mobile element protein	-1.33903	0.250829	16.3	22.4	18.2	39	0	11
SP5448_08020		CP008776	Mobile element protein	0.252784	0.856917	13.3	5.1	23.6	15.7	27.6	6.6
SP5448_08030		CP008776	Acylphosphate phosphohydrolase (EC 3.6.1.7)	-1.11655	0.004148	546.2	726.5	792.1	266.5	250.1	460.1
SP5448_08035		CP008776	Inner membrane protein translocase and chaperone YidC, OxaA protein	-1.06005	0.00560395	1367.5	1994.2	2068.1	680.7	744.8	1225
SP5448_08040	greA	CP008776	Transcription elongation factor GreA	0.809932	0.0146894	286.7	426	434.3	617.2	667.6	696.4
SP5448_08045		CP008776	Murein endolytic transglycosylase MltG	0.752962	0.0180033	335.8	468.2	451.2	608.9	661.7	845.3
SP5448_08050		CP008776	putative arylalkylamine n-acetyltransferase	-0.324419	0.246213	363.6	479.4	469.5	324.9	329.6	388.6
SP5448_08055	murC	CP008776	UDP-N-acetylmuramate--L-alanine ligase (EC 6.3.2.8)	-0.323864	0.257103	700.8	947.6	935.3	615.3	629.9	816.5
SP5448_08060		CP008776	hypothetical protein	-0.876776	0.00532054	1147.9	1475.6	1427.3	666.8	692.3	844.3
SP5448_08065	snf	CP008776	SWF/SNF family helicase	-1.42194	0.000480482	256.2	368.7	376.2	100.6	113.5	159.2
SP5448_08070	engA	CP008776	GTP-binding protein EngA	-0.10639	0.711927	400.4	559	569.7	413.9	465.9	529.9
SP5448_08075	dnaI	CP008776	Helicase loader DnaI	-0.230532	0.418149	269.5	392.6	406.5	284.8	286	326.4
SP5448_08080	dnaB	CP008776	Helicase loader DnaB	0.111062	0.714375	191.8	281.9	280.5	242.9	243.6	323.1
SP5448_08085	nrdR	CP008776	Ribonucleotide reductase transcriptional regulator NrdR	-0.0391557	0.900205	190.4	278.6	299.4	229.9	232.6	273.8
SP5448_08090	covS	CP008776	Transmembrane histidine kinase CsrS	-0.300116	0.354494	276	386.5	381.6	227.8	246.7	387.2
SP5448_08095	covR	CP008776	Response regulator CsrR	-0.608577	0.0523102	1764.5	2463.7	2593.4	1281.6	1343.1	1846.4
SP5448_08100		CP008776	FIG01269488: protein, clustered with ribosomal protein L32p	-0.118173	0.697517	347.6	513.3	485.9	363.3	368.7	506.2
SP5448_08105		CP008776	Heat shock protein HtpX	-0.580443	0.0635254	1120.3	1589.2	1607.7	820.1	869.7	1199.1
SP5448_08110	lemA	CP008776	LemA protein	-0.998887	0.00442055	1409.3	1970.7	1903.5	720.8	796	1152.5
SP5448_08115	gidB	CP008776	16S rRNA (guanine(527)-N(7))-methyltransferase (EC 2.1.1.170)	-0.348481	0.255047	156.2	221.8	220.9	139.6	155.5	170
SP5448_08120		CP008776	KtrAB potassium uptake system, integral membrane component KtrB	-0.29902	0.342885	342.7	494.2	521.1	308.1	330.1	465.3
SP5448_08125		CP008776	KtrAB potassium uptake system, peripheral membrane component KtrA	-0.32698	0.284529	327.3	472.3	500.5	313.5	312.4	399.5
SP5448_08130		CP008776	Serine/threonine:Na+ symporter SstT	0.285472	0.441581	93.7	145.2	136	121.6	113.2	244.6
SP5448_08135	braB	CP008776	Na(+)-dependent branched-chain amino acid transporter	2.49204	5.64394e-06	45.7	69.5	71.3	319.7	322.3	408.1
SP5448_08140		CP008776	Methionine ABC transporter permease protein	0.101382	0.742822	88.5	118.7	105	110.2	87.8	141
SP5448_08145		CP008776	Methionine ABC transporter ATP-binding protein	0.296844	0.326132	116.1	144.1	134.7	133.9	167.6	186.9
SP5448_08150		CP008776	Methionine ABC transporter substrate-binding protein	0.481589	0.185553	84.2	132.5	129.3	131.1	149.3	202.1
SP5448_08155		CP008776	Cysteine ABC transporter, substrate-binding protein	-1.93732	0.000543598	1013.8	1720.9	1841.6	291.4	304.8	639.8
SP5448_08160		CP008776	Transcriptional regulatory protein YeeN	-0.26801	0.358239	692.6	947.2	971.9	663.2	718.6	765.6
SP5448_08165		CP008776	UPF0348 protein family	-0.558782	0.0758303	125.8	187.5	184.7	96	108.1	130.2
SP5448_08170		CP008776	FIG145533: Methyltransferase (EC 2.1.1.-)	-0.565825	0.0751394	157.6	236.4	247.9	130.4	131.4	165.1
SP5448_08175		CP008776	Ribosomal silencing factor RsfA	-0.795952	0.0147501	380.1	576.5	593.7	288.2	299.8	286.4
SP5448_08180		CP008776	Hydrolase (HAD superfamily), YqeK	-0.564875	0.0810379	377.4	594.6	606.1	321.8	344.3	378.3
SP5448_08185	nadD	CP008776	Nicotinate-nucleotide adenylyltransferase (EC 2.7.7.18)	-0.392267	0.172438	611.4	862.8	888.8	525.6	575	685.5
SP5448_08190		CP008776	RNA-binding protein YhbY	-0.639273	0.0360057	499.6	754	769.3	401.5	437.7	435.4
SP5448_08195		CP008776	GTP-binding protein YqeH, required for biogenesis of 30S ribosome subunit	-0.228758	0.441581	531.4	782	817.8	529.1	569.2	700.8
SP5448_08200		CP008776	FIG001553: Hydrolase, HAD subfamily IIIA	-0.109399	0.714478	395.2	568.3	639.5	448	473.7	538.9
SP5448_08210		CP008776	Mobile element protein	1.31692	0.00335549	4.5	4.7	5.3	11.6	8.9	23.5
SP5448_08215		CP008776	Mobile element protein	0.151044	0.863669	7.6	9.2	13.7	1.6	19.1	32.5
SP5448_08220	comX.2	CP008776	Competence-specific sigma factor ComX	2.53161	0.047659	0	4.3	2.6	9.4	8.9	35.2
SP5448_08260		CP008776	Glycerate kinase (EC 2.7.1.31)	-0.0334957	0.928214	24.3	30.7	32.4	22	26.1	39.1
SP5448_08265	hsdR	CP008776	Type I restriction-modification system, restriction subunit R (EC 3.1.21.3)	-0.259332	0.4225	137	186.6	182.4	120.2	123.5	182.3
SP5448_08270	hsdS	CP008776	Type I restriction-modification system, specificity subunit S	-0.69336	0.030379	120	166.7	169.1	82.7	88.7	107.6
SP5448_08275	hsdM	CP008776	Type I restriction-modification system, DNA-methyltransferase subunit M (EC 2.1.1.72)	-0.578533	0.0751394	148.5	206.3	209.7	108.7	114.7	153.5
SP5448_08280		CP008776	hypothetical protein	-0.359659	0.306947	24.2	38.5	35.9	34	22.8	19.8
SP5448_08285	salR	CP008776	Two-component transcriptional response regulator DegU, LuxR family	-0.237098	0.447225	54.6	81.8	77.9	55.5	51.3	74.2
SP5448_08290		CP008776	putative SalK homologue	-0.0486249	0.886834	38.6	59.2	58.9	40.5	46.6	64.4
SP5448_08295	salY	CP008776	ABC transporter-like sensor and permease protein	-0.24241	0.399113	29.4	40.8	40.5	25.5	30.6	37.1
SP5448_08300		CP008776	putative salivaricin A ABC transporter (ATP-binding protein)	0.962474	0.0392902	1.3	3.6	2.8	3.3	5.5	9.7
SP5448_08305	salX	CP008776	Lantibiotic transport ATP-binding protein	1.83678	0.000979999	0.4	1.2	1.7	5.9	3.3	11.2
SP5448_08310	salB	CP008776	Lanthionine biosynthesis protein LanM	1.69645	0.00262355	1	1.2	1.4	4.7	3.6	12.1
SP5448_08315	salA	CP008776	Lantibiotic salivaricin A	1.97778	0.000310012	2.6	5.4	5.7	12.8	27.8	23
SP5448_08320	lacG	CP008776	6-phospho-beta-galactosidase (EC 3.2.1.85)	2.10933	6.33158e-05	5.3	8.8	11.1	31.3	39.5	45.1
SP5448_08325	lacE	CP008776	PTS system, lactose-specific IIB component (EC 2.7.1.207) / PTS system, lactose-specific IIC component	2.80732	2.65451e-05	4.6	7.1	16	51.5	56.1	88
SP5448_08330	lacF	CP008776	PTS system, lactose-specific IIA component (EC 2.7.1.207)	2.27148	0.000294014	3.9	3.5	11.8	26.4	35.2	31.3
SP5448_08335	lacD	CP008776	Tagatose 1,6-bisphosphate aldolase (EC 4.1.2.40)	2.65969	7.68993e-05	2.9	5.9	13	37.5	41.9	56.6
SP5448_08340	lacC.2	CP008776	Tagatose-6-phosphate kinase (EC 2.7.1.144)	2.74135	8.20103e-06	2.8	3.8	8.7	32	35.1	43.9
SP5448_08345	lacB	CP008776	Galactose-6-phosphate isomerase, LacB subunit (EC 5.3.1.26)	2.43335	9.37735e-06	4.9	8	11.4	43.6	40.5	55.5
SP5448_08350	lacA	CP008776	Galactose-6-phosphate isomerase, LacA subunit (EC 5.3.1.26)	1.71556	0.000225567	9.4	11.3	18.2	43.2	35.6	52.4
SP5448_08355	lacR.2	CP008776	Lactose phosphotransferase system repressor	0.621774	0.0746762	44.8	63.7	59.9	61.8	85.9	119.6
SP5448_08360		CP008776	Antitoxin DinJ (binds YafQ toxin)	0.59359	0.0463798	65.8	84.2	76.5	102.9	100.8	142.4
SP5448_08365		CP008776	Toxin to DNA-damage-inducible protein J	0.623293	0.0243565	83.3	96	86.1	136.9	128.1	145.1
SP5448_08375		CP008776	Integrase	2.29709	4.68769e-06	0	0.4	0	3.5	5.1	5
SP5448_08385	rpsI	CP008776	SSU ribosomal protein S9p (S16e)	0.584201	0.0564347	2364.2	3128.1	3255.3	4286	4610.9	4106.3
SP5448_08390	rplM	CP008776	LSU ribosomal protein L13p (L13Ae)	0.363383	0.234851	3237.2	4436.7	4178.2	4968.5	5762	4463.4
SP5448_08395		CP008776	Transcriptional regulator, Xre family	1.02866	0.0144297	18.9	26.7	30.5	39.9	61.5	56.7
SP5448_08400		CP008776	hypothetical protein	1.14024	0.00550716	29.1	42.8	40.9	63.2	76.4	117.8
SP5448_08405		CP008776	DegV family protein in cluster with TrmH family tRNA/rRNA methyltransferase YacO	-0.878766	0.0174801	418.4	551.2	584.1	216.9	236.6	420
SP5448_08410		CP008776	Uncharacterized protein YacP, similar to C-terminal domain of ribosome protection-type Tc-resistance proteins	-0.785206	0.0170438	539.2	783.6	805.1	343	412.2	468.6
SP5448_08415		CP008776	23S rRNA (guanosine(2251)-2'-O)-methyltransferase (EC 2.1.1.185)	-0.923369	0.00973935	776.7	1193.6	1282.7	472.3	533.9	689.6
SP5448_08420		CP008776	Hypothetical protein, Spy1939 homolog	-0.208332	0.596247	121.8	161.9	153.7	86.2	107.9	210.3
SP5448_08425		CP008776	Mini-ribonuclease III	-0.909085	0.0112138	311.2	420.2	446.5	186.5	204.9	229.3
SP5448_08430	cysS	CP008776	Cysteinyl-tRNA synthetase (EC 6.1.1.16)	-0.609644	0.0766102	226.3	326.8	347.5	169.5	193.9	219
SP5448_08435		CP008776	hypothetical protein	-0.702915	0.0604936	161.3	229.5	228.7	138.7	131.2	106.8
SP5448_08440	cysE	CP008776	Serine acetyltransferase (EC 2.3.1.30)	-0.381753	0.223979	689.1	943.9	964.3	591.7	716.8	667.9
SP5448_08445		CP008776	hypothetical protein	-0.353991	0.244425	458.5	646.7	678.4	429	473.9	473.4
SP5448_08450		CP008776	Polyribonucleotide nucleotidyltransferase (EC 2.7.7.8)	-0.1076	0.719465	556.1	746.6	765.3	530.2	601.2	796.8
SP5448_08455		CP008776	Transaldolase (EC 2.2.1.2)	3.94482	4.26288e-07	0.8	2	1.6	29	36.2	43.5
SP5448_08465	ulaA	CP008776	PTS system, IIC component, UlaA-type	3.99687	1.50742e-07	1.3	1.6	2	29.5	33.6	67.8
SP5448_08470		CP008776	PTS system, IIB component	3.43338	3.01109e-05	0.6	0.5	1.4	15	18.8	22.3
SP5448_08475		CP008776	Putative transcriptional antiterminator, BglG family / PTS system, IIA component	3.321	1.16591e-05	0.8	1.5	1.5	14.9	17.1	38.8
SP5448_08480	rpsO	CP008776	SSU ribosomal protein S15p (S13e)	-0.998204	0.00338883	3585.5	4767.8	4771.2	2211.2	2327.1	1987.4
SP5448_08490		CP008776	hypothetical protein	0.90278	0.233973	1	4.6	2.9	6.9	1.9	11.8
SP5448_08495	def	CP008776	Peptide deformylase (EC 3.5.1.88)	-0.529025	0.133689	248.8	353.9	370.9	197.1	207.5	264.7
SP5448_08500		CP008776	hypothetical protein	-1.46787	0.000497574	339.7	506	546.6	150.6	143.5	203.1
SP5448_08505		CP008776	Transcriptional regulator, MarR family	-1.95908	2.18594e-05	359.7	490.3	514.3	103.9	124.1	117.4
SP5448_08510	polC	CP008776	DNA polymerase III polC-type (EC 2.7.7.7)	-1.3847	0.000691111	308.8	440.3	457.7	129.8	141.2	188.3
SP5448_08515	proS	CP008776	Prolyl-tRNA synthetase (EC 6.1.1.15), bacterial type	-0.507116	0.0736117	676	897.5	947.4	557.8	584.3	613.5
SP5448_08520		CP008776	Intramembrane protease RasP/YluC, implicated in cell division based on FtsL cleavage	-0.355134	0.203188	515.1	693.6	669.4	440.9	469.8	551
SP5448_08525	cdsA	CP008776	Phosphatidate cytidylyltransferase (EC 2.7.7.41)	0.332894	0.244969	305.7	422.8	436.9	467.9	450.4	536.3
SP5448_08530	uppS	CP008776	Undecaprenyl diphosphate synthase (EC 2.5.1.31)	0.296134	0.309669	401.8	526.8	540.4	527.9	598.7	670.9
SP5448_08535	yajC	CP008776	Protein translocase subunit YajC	-0.886825	0.00791841	1683.8	2485.2	2567.5	1009.8	1269.9	1323.6
SP5448_08540		CP008776	putative transport accessory protein	-1.12342	0.00335039	698.9	1199.4	1321.5	408.8	521.8	500.4
SP5448_08545	pulA	CP008776	Pullulanase (EC 3.2.1.41)	3.81793	3.81399e-07	15.3	23.4	27	208	293.3	507.4
SP5448_08550	dexB	CP008776	Glucan 1,6-alpha-glucosidase (EC 3.2.1.70)	3.63268	6.42026e-07	26.4	36	42.3	300.1	382.2	725.4
SP5448_08555	msmK	CP008776	Maltodextrin ABC transporter, ATP-binding protein MsmX	3.25773	8.00963e-08	98.5	117.8	126.6	998.5	952.5	1384.5
SP5448_08560	lrp	CP008776	Leucine rich protein	0.496929	0.126337	81.8	100.1	109.1	113.7	112.8	197.4
SP5448_08565	ska	CP008776	Streptokinase	1.87781	5.2396e-05	40.7	54.5	58	162.8	153	267.6
SP5448_08570		CP008776	D-aminoacyl-tRNA deacylase (EC 3.1.1.96)	-0.468586	0.108652	271	358.4	362.6	228.7	224.3	258.2
SP5448_08575	relA	CP008776	Guanosine-3',5'-bis(diphosphate) 3'-pyrophosphohydrolase (EC 3.1.7.2) / GTP pyrophosphokinase (EC 2.7.6.5), (p)ppGpp synthetase II	-0.354765	0.222945	232	296.8	298.6	179	207.9	263.3
SP5448_08580	sclA	CP008776	Collagen-like surface protein	3.45036	5.27051e-06	0.6	1.1	1.3	14.1	13.9	43.3
SP5448_08585		CP008776	Ribonucleotide reduction protein NrdI	-0.330477	0.242474	442.2	580.9	593.2	376.3	438.7	463.6
SP5448_08590		CP008776	Exodeoxyribonuclease III (EC 3.1.11.2)	2.8194	8.92637e-07	19.2	27.4	30.5	150.8	191.9	216.5
SP5448_08595		CP008776	PTS system, maltose and glucose-specific IIC component / PTS system, maltose and glucose-specific IIB component (EC 2.7.1.208) / PTS system, maltose and glucose-specific IIA component	4.48897	9.52316e-08	22.9	33.6	42.6	532.7	718.9	1059.6
SP5448_08600		CP008776	16S rRNA (uracil(1498)-N(3))-methyltransferase (EC 2.1.1.193)	-0.213551	0.418149	241.1	304.3	312.1	238.9	230.6	266.2
SP5448_08605	prmA	CP008776	Ribosomal protein L11 methyltransferase	0.449593	0.194757	185	261.4	268.3	257.8	270.7	475.1
SP5448_08610		CP008776	hypothetical protein	0.353754	0.312609	186.2	255	276.7	247.6	237.9	466.5
SP5448_08615		CP008776	Para-aminobenzoate synthase, aminase component (EC 2.6.1.85) / Aminodeoxychorismate lyase (EC 4.1.3.38)	0.0349198	0.922597	137.6	198.9	211.7	141.1	161.7	273.2
SP5448_08620	trpG	CP008776	Para-aminobenzoate synthase, amidotransferase component (EC 2.6.1.85)	-0.106718	0.782656	121.2	188.6	210.3	123.6	122.2	254.5
SP5448_08625		CP008776	Replication-associated recombination protein RarA	-0.409484	0.238322	143.7	213.9	219.8	114.1	118	212.8
SP5448_08635		CP008776	Pai1 protein	1.28369	0.00289499	14.7	25.5	21	39.1	46.2	68.6
SP5448_08640	flaR	CP008776	DNA topology modulation protein FlaR	1.18423	0.00333186	23.9	31.5	29.1	52	57.8	90.7
SP5448_08645	smeZ	CP008776	Exotoxin, phage associated @ Streptococcal mitogenic exotoxin Z (SmeZ)	1.19934	0.00483825	4.8	7.1	6.9	12	11.6	26.4
SP5448_08650		CP008776	hypothetical protein	1.2152	0.000979999	7.8	10.2	11	26.1	19.1	26.1
SP5448_08655	dppA	CP008776	Nickel ABC transporter, substrate-binding protein NikA2 (TC 3.A.1.5.3)	2.25723	9.4171e-06	210.1	266.3	273.4	1239.7	1281.9	1061.9
SP5448_08660	dppB	CP008776	Nickel ABC transporter, permease protein NikB2 (TC 3.A.1.5.3)	1.90993	0.000178146	37.8	54.3	54	173	179.9	197.8
SP5448_08665	dppC	CP008776	Nickel ABC transporter, permease protein NikC2 (TC 3.A.1.5.3)	1.80144	0.000477979	39.8	59.4	60	187.8	170.7	194.9
SP5448_08670	dppD	CP008776	Nickel ABC transporter, ATP-binding protein NikD2 (TC 3.A.1.5.3)	1.68475	0.000824972	50.9	76.1	78.3	203.2	226.5	225.8
SP5448_08675	dppE	CP008776	Nickel ABC transporter, ATP-binding protein NikE2 (TC 3.A.1.5.3)	1.9995	0.000300968	41.2	55.8	65.1	203.3	229.1	214.6
SP5448_08680		CP008776	hypothetical protein	-0.010761	0.973262	1238.4	1520.6	1556.5	1578.7	1245.5	1457.6
SP5448_08685	htpA	CP008776	Streptococcal histidine triad protein	6.15168	3.57203e-10	15.1	18	19	1493.2	1363.7	1080.6
SP5448_08690	lbp	CP008776	Laminin-binding surface protein	6.12521	3.57203e-10	9.2	13.9	14.4	1046	962	785.6
SP5448_08695		CP008776		1.31847	0.163614	0	0	0	0	0	14.5
SP5448_08700		CP008776	Mobile element protein	0.217622	0.694705	1.7	0	0.8	1.1	0	2.7
SP5448_08705		CP008776	Mobile element protein	-1.55072	0.154609	15.7	27.8	19.3	0	30.7	11.3
SP5448_08710	fbaA	CP008776	Cell surface protein	3.26836	3.51507e-07	3.4	5.8	6	54.7	48	67.3
SP5448_08715	scpA	CP008776	C5a peptidase (EC 3.4.21.-)	3.62105	1.93116e-07	2.4	3.3	3.9	43.2	46.3	62.5
SP5448_08725	sic	CP008776	hypothetical protein	2.83904	3.98368e-06	12.7	20.5	23.1	127.8	122.8	161.1
SP5448_08730	emm	CP008776	Antiphagocytic M protein	2.04121	0.000149149	60	87.9	92.5	251.5	339.8	410
SP5448_08735	mga	CP008776	M protein trans-acting positive regulator (Mga)	0.217843	0.563344	58.9	93	92.2	69.6	83.8	136.9
SP5448_08740		CP008776	Hypothetical mga-associated protein	-0.643251	0.0807488	134.9	237.3	255.6	150.9	132.4	106.6
SP5448_08745	isp	CP008776	Immunogenic secreted protein	-0.52149	0.137244	187.9	269	288.7	147.6	138.5	240.2
SP5448_08750	ihk	CP008776	Two-component system sensor histidine kinase	-0.736362	0.0347062	150.6	218.1	216.6	94.6	100.8	159.5
SP5448_08755	irr	CP008776	Two-component transcriptional response regulator, LuxR family	-0.758127	0.0225467	167	237.7	237.5	106.9	122.3	147.6
SP5448_08760		CP008776	ABC-type antimicrobial peptide transport system, permease component	-0.771791	0.0285923	154.5	222.7	225.1	103.5	106	140.4
SP5448_08765		CP008776	ABC-type antimicrobial peptide transport system, ATPase component	-0.446968	0.184994	103.9	145.9	143.6	86.1	81.1	122.1
SP5448_08770		CP008776	ABC transporter, RND-adapter-like protein	-0.210303	0.591376	107.4	149.1	146.2	89.8	92.9	180.4
SP5448_08775		CP008776	hypothetical protein	-0.146316	0.664754	572.2	694.4	685.3	461.7	544.2	798.9
SP5448_08780		CP008776	hypothetical protein	-1.6353	0.000236661	374.7	464.6	432.1	122.8	129.5	155.5
SP5448_08785		CP008776	hypothetical protein	2.79299	1.92426e-06	2.3	2.3	2.5	22.2	21.5	22.7
SP5448_08790	prsA	CP008776	Peptidylproline cis-trans-isomerase (EC 5.2.1.8); Proteinase maturation protein (RopA)	2.86793	3.83061e-05	115.1	152	238.9	1320.4	1248	1004.2
SP5448_08795	spi	CP008776	Streptopain inhibitor	9.25	3.65909e-05	11.9	5.5	714.6	32352.4	28979.9	14491.9
SP5448_08800	speB	CP008776	Strepotococcal cysteine protease (Streptopain) (EC 3.4.22.10) / Streptococcal pyrogenic exotoxin B (SpeB)	9.38227	3.00702e-05	8	5.4	643.4	25229.4	23262.7	18820.6
SP5448_08815	rgg	CP008776	RopB; Rgg-like transcription regulator	-0.151347	0.677558	110.1	160.5	158	105.3	111.8	172.8
SP5448_08820	spd	CP008776	Streptodornase B; Mitogenic factor 1	7.79961	2.84685e-10	82.8	106.3	170.7	30421.4	27921.6	20098.7
SP5448_08825		CP008776	Low temperature requirement C protein	-0.279505	0.394129	174.2	206.4	201.4	139.9	130.8	220.5
SP5448_08830	gldA	CP008776	Glycerol dehydrogenase (EC 1.1.1.6)	0.411621	0.233141	88.7	126.5	139.6	139.2	148.7	179.5
SP5448_08835	mipB	CP008776	Transaldolase (EC 2.2.1.2)	0.0867966	0.804724	76.5	107.3	108.3	88.3	107.4	112.5
SP5448_08840	pflD	CP008776	Pyruvate formate-lyase (EC 2.3.1.54)	0.483177	0.153591	80.7	105.3	107.8	112	132.9	169.4
SP5448_08845		CP008776	PTS system, cellobiose-specific IIC component	5.31959	4.06045e-09	2.3	3.2	3.9	146.9	154.8	188.1
SP5448_08850		CP008776	PTS system, cellobiose-specific IIB component (EC 2.7.1.205)	5.14759	1.43262e-08	1.3	2.3	4	106	133.5	116.6
SP5448_08855		CP008776	PTS system, cellobiose-specific IIA component (EC 2.7.1.205)	4.81672	1.77736e-08	2.4	2.4	2	80.7	75.4	125.3
SP5448_08860		CP008776	Transcriptional regulator	0.0898986	0.769543	74.3	110.9	116.3	96.3	97.1	124
SP5448_08865		CP008776	Transcriptional regulator, DeoR family	0.319543	0.329588	68.4	99.6	110.1	103	96.8	147.3
SP5448_08870		CP008776	Pyruvate formate-lyase activating enzyme (EC 1.97.1.4)	0.703057	0.0654837	37	52	56.5	59.3	65.8	123.2
SP5448_08875		CP008776	hypothetical protein	0.59469	0.178173	6.4	11.2	8.7	17	8.9	15.8
SP5448_08880	secE	CP008776	Protein translocase subunit SecE	0.405664	0.182034	729.9	1146.8	1276.3	1355	1300.8	1410.1
SP5448_08885	pbp2A	CP008776	Multimodular transpeptidase-transglycosylase (EC 2.4.1.129) (EC 3.4.-.-)	-0.900969	0.00574898	628.1	834.9	834.1	361.1	373.8	496
SP5448_08890		CP008776	RidA/YER057c/UK114 superfamily protein	-1.4157	0.000164041	477.2	570.7	565	225.4	220.6	161.4
SP5448_08895		CP008776	Similar to ribosomal large subunit pseudouridine synthase D, Bacillus subtilis YhcT type	-0.912441	0.00487169	576.6	759.2	724	320.1	337	438.8
SP5448_08900		CP008776	hypothetical protein	-0.395538	0.17419	235.5	322.8	312	196.8	193.4	273
SP5448_08905		CP008776	hypothetical protein	3.71213	1.80822e-06	27.7	39.1	41.9	388.3	424.6	670.1
SP5448_08910		CP008776	Positive transcriptional regulator MutR family	3.57921	2.88029e-06	20.1	26.7	29.6	331.5	356.3	255.6
SP5448_08915	groEL	CP008776	Heat shock protein 60 kDa family chaperone GroEL	-0.482926	0.323281	716.1	1018.6	1145.1	457.4	484.9	1377.3
SP5448_08920	groES	CP008776	Heat shock protein 10 kDa family chaperone GroES	-1.19633	0.0148699	1044.5	1305.9	1378.5	363.6	407	1052
SP5448_08925	clpC	CP008776	ATP-dependent Clp protease, ATP-binding subunit ClpC	-0.393399	0.213954	302.4	416	426.4	236.6	267.1	373.7
SP5448_08930	ctsR	CP008776	Transcriptional regulator CtsR	-0.474449	0.113828	319.1	400.5	419.5	245.1	231	352
SP5448_08935	csp	CP008776	Cold shock protein of CSP family	-0.687173	0.0966792	8534.4	11792.2	12967.4	9024.2	8573.1	4040.2
SP5448_08945	ahpC	CP008776	Alkyl hydroperoxide reductase protein C (EC 1.11.1.15)	-0.329363	0.38279	1386.2	1777.4	1777.2	988.8	1006.5	2216.7
[truncated: 90 more rows]

## Sheet: 96 h vs THY
Dataset 3-3: Global gene expression changes without 24 h_1 RPKM at 96 h post-infection.
[truncated: 1,724 more rows]

[truncated: 3 more sheets: 48 h vs  24 h, 96 h vs 24 h, 96 h vs 48 h]
