# Supplementary material for: Streptococcus pyogenes Transcriptome Changes in the Inflammatory Environment of Necrotizing Fasciitis
Source: Appl Environ Microbiol. 2019 Oct 16;85(21):e01428-19. doi: 10.1128/AEM.01428-19 (PMC6803311; doi:10.1128/AEM.01428-19)
Supplement: Supplemental file 5 [file AEM.01428-19-sd005.xlsx]

## Sheet: Consistently enriched 
Dataset 4-1: Findings of mRNA of 313 genes found to be consistently enriched in differential expression analysis without inclusion of 24 h_1.
			24 h/THY		48 h/THY		96 h/THY
Gene ID	Gene name	Definition_from_PATRIC	log2 FC	FDR	log2 FC	FDR	log2 FC	FDR
SP5448_00270		Transcriptional regulator, Xre family	2.37565	1.0835e-05	3.18086	1.80953e-07	2.29487	1.4754e-05
SP5448_00300	adh2	Acetaldehyde dehydrogenase (EC 1.2.1.10) / Alcohol dehydrogenase (EC 1.1.1.1)	3.56734	4.11874e-07	3.39411	1.94429e-07	3.42434	6.32907e-07
SP5448_00305	adhA	Alcohol dehydrogenase (EC 1.1.1.1)	4.89726	7.506e-07	5.49926	6.76022e-08	3.85525	7.72979e-06
SP5448_00560	adcR	Transcriptional repressor AdcR for Zn(2+)-responsive expression	1.87541	7.50578e-05	1.60458	0.000101654	2.16337	1.99322e-05
SP5448_00565	adcC	Zinc ABC transporter, ATP-binding protein AdcC	2.04076	3.63122e-05	1.94588	1.79151e-05	2.33598	9.95946e-06
SP5448_00570	adcB	Zinc ABC transporter, permease protein AdcB	2.07084	5.19267e-05	2.05305	1.80409e-05	2.3718	1.43052e-05
SP5448_00625		Late competence protein ComGE, FIG075573	1.52051	0.0152107	1.78387	0.00327136	2.10966	0.00233721
SP5448_00735		Transposase	1.82515	0.000399673	1.97463	7.64042e-05	2.23866	6.76499e-05
SP5448_00745		Mobile element protein	1.23925	0.054707	2.25563	0.000999579	2.28029	0.002208
SP5448_00755		hypothetical protein	2.82758	4.74539e-05	2.80163	1.64872e-05	3.34723	9.71406e-06
SP5448_00760	atoE	Short-chain fatty acids transporter	4.43823	1.3925e-07	4.65371	2.472e-08	4.5597	1.2111e-07
SP5448_00770		3-ketoacyl-CoA thiolase (EC 2.3.1.16) @ Acetyl-CoA acetyltransferase (EC 2.3.1.9)	1.88557	0.00217782	2.20731	0.000294436	2.37692	0.000431152
SP5448_00775	atoD.2	Butyrate--acetoacetate CoA-transferase subunit A (EC 2.8.3.9)	1.99297	0.00285876	2.39899	0.000332363	2.75826	0.000285659
SP5448_00780		Butyrate--acetoacetate CoA-transferase subunit B (EC 2.8.3.9)	1.81652	0.00133331	1.95382	0.000320852	2.61138	7.06908e-05
SP5448_00800		V-type ATP synthase subunit H (EC 3.6.3.14)	4.99171	4.24021e-08	4.67565	2.41801e-08	4.45616	1.50861e-07
SP5448_00805	ntpI	V-type ATP synthase subunit I (EC 3.6.3.14)	5.12005	7.99112e-09	4.87415	3.90997e-09	4.67532	2.35567e-08
SP5448_00810	ntpK	V-type ATP synthase subunit K (EC 3.6.3.14)	5.30041	6.5254e-09	4.63621	7.19085e-09	4.78738	2.14026e-08
SP5448_00815	ntpE	V-type ATP synthase subunit E (EC 3.6.3.14)	5.34634	7.99112e-09	4.71542	8.55987e-09	4.92592	2.32056e-08
SP5448_00820	ntpC	V-type ATP synthase subunit C (EC 3.6.3.14)	5.2474	4.86283e-09	4.62632	4.90685e-09	4.77138	1.4927e-08
SP5448_00825	ntpF	V-type ATP synthase subunit F (EC 3.6.3.14)	5.07318	9.79437e-09	4.31648	1.44692e-08	4.47001	3.9956e-08
SP5448_00830	ntpA	V-type ATP synthase subunit A (EC 3.6.3.14)	5.00774	1.17111e-08	4.47263	1.18264e-08	4.70813	2.66871e-08
SP5448_00835	ntpB	V-type ATP synthase subunit B (EC 3.6.3.14)	4.75277	1.14013e-08	4.20451	1.18762e-08	4.45792	2.66871e-08
SP5448_00840	ntpD	V-type ATP synthase subunit D (EC 3.6.3.14)	4.84835	1.18668e-08	4.10679	1.90974e-08	4.52804	2.89266e-08
SP5448_00870	nga	Nicotine adenine dinucleotide glycohydrolase (NADGH) (EC 3.2.2.5)	5.16515	4.80018e-08	5.78941	4.95548e-09	5.49269	3.18139e-08
SP5448_00875		Streptococcal NAD glycohydrolase inhibitor	5.03303	1.36732e-07	5.59247	1.44559e-08	5.334	8.75686e-08
SP5448_00880	slo	Thiol-activated cytolysin => streptolysin O	4.97981	1.36732e-07	5.66931	1.18762e-08	5.35481	7.57278e-08
SP5448_00885		hypothetical protein	2.91266	0.00135804	3.67042	8.53829e-05	3.88456	0.000141155
SP5448_00915	ulaA	PTS system, ascorbate-specific IIC component	7.11038	2.54456e-10	5.97748	3.69308e-10	6.5094	9.14071e-10
SP5448_00920		PTS system, ascorbate-specific IIB component (EC 2.7.1.194)	7.69875	1.32339e-10	6.10153	3.57203e-10	6.97994	8.73158e-10
SP5448_00925		PTS system, ascorbate-specific IIA component	7.46557	1.34177e-10	5.81417	3.57203e-10	6.78356	8.73158e-10
SP5448_00930	ulaD	3-keto-L-gulonate 6-phosphate decarboxylase	7.85158	1.32339e-10	6.0461	2.84685e-10	6.8833	8.73158e-10
SP5448_00935		L-xylulose 5-phosphate 3-epimerase (EC 5.1.3.-)	8.03209	1.32339e-10	6.0942	2.84685e-10	6.89559	8.73158e-10
SP5448_00940	araD	L-ribulose-5-phosphate 4-epimerase (EC 5.1.3.4)	7.87751	2.18644e-10	6.01274	6.81609e-10	6.68813	1.13728e-09
SP5448_00950		L-ascorbate-6-phosphate lactonase UlaG	6.48951	6.38617e-10	5.24028	1.5475e-09	6.45548	1.08399e-09
SP5448_00995		hypothetical protein	1.39452	0.00974609	1.53816	0.00289499	1.52939	0.00609283
SP5448_01015		Malonate permease	1.72545	0.0117191	2.34327	0.000821476	3.40689	9.48917e-05
SP5448_01020	nadC	Quinolinate phosphoribosyltransferase [decarboxylating] (EC 2.4.2.19)	1.35096	0.029719	1.56576	0.00804842	2.82015	0.000294533
SP5448_01050		Zinc-finger protein	1.34317	0.00197309	1.99605	3.18344e-05	1.72238	0.000329529
SP5448_01055		Substrate-specific component BioY of biotin ECF transporter	1.52358	0.00117975	2.09013	3.30923e-05	1.96617	0.000156821
SP5448_01090	ralp	Transcriptional regulator, RofA-like Protein (RALP)	2.32219	5.68645e-05	2.72632	4.13201e-06	2.43872	3.45932e-05
SP5448_01095		Mobile element protein	1.4334	0.0526439	2.35759	0.00196127	2.1199	0.0081162
SP5448_01210		N-acetylmannosamine-6-phosphate 2-epimerase (EC 5.1.3.9)	4.47236	7.9108e-08	3.07251	1.00026e-06	3.26965	1.78334e-06
SP5448_01215		ABC transporter, predicted N-acetylneuraminate-binding protein	5.34791	3.8422e-08	3.79723	3.48482e-07	4.15543	5.07147e-07
SP5448_01220		ABC transporter, predicted N-acetylneuraminate transport system permease protein 1	5.84523	7.99112e-09	4.37981	3.88451e-08	4.70809	7.57278e-08
SP5448_01225		ABC transporter, predicted N-acetylneuraminate transport system permease protein 2	5.95556	6.5254e-09	4.55024	2.41801e-08	4.90274	4.64713e-08
SP5448_01230		FIG01114161: hypothetical protein	5.48074	1.45755e-08	3.8921	1.33102e-07	4.03186	3.5005e-07
SP5448_01235	nanH	N-acetylneuraminate lyase (EC 4.1.3.3)	5.11988	7.99112e-09	3.68881	5.55349e-08	3.90453	1.2111e-07
SP5448_01240		N-acetylmannosamine kinase (EC 2.7.1.60)	4.73558	1.67624e-08	3.52751	9.36449e-08	3.59479	2.88582e-07
SP5448_01245		Sialic acid utilization regulator, RpiR family	2.0653	0.000129315	1.77373	0.000166738	1.52884	0.00140359
SP5448_01390		D-alanyl-D-alanine carboxypeptidase (EC 3.4.16.4)	2.17657	2.57501e-05	2.26919	5.34533e-06	2.22379	1.96158e-05
SP5448_01530		Mobile element protein	1.00996	0.0261757	1.09086	0.0103579	1.01088	0.0275454
SP5448_01605	rpsN	SSU ribosomal protein S14p (S29e) @ SSU ribosomal protein S14p (S29e), zinc-independent	5.60544	1.11559e-07	5.06604	9.14242e-08	6.66923	2.62598e-08
SP5448_01615	udp	Uridine phosphorylase (EC 2.4.2.3)	3.28238	2.05884e-07	3.59057	2.41801e-08	3.31049	2.06406e-07
SP5448_01620	nupC	Na+ dependent nucleoside transporter NupC	1.79738	6.3031e-05	2.0592	5.828e-06	1.90203	3.64301e-05
SP5448_01625	deoC	Deoxyribose-phosphate aldolase (EC 4.1.2.4)	1.50334	0.000204459	1.52574	6.22845e-05	1.51216	0.000182784
SP5448_01655		putative repressor - phage associated	1.80018	9.28951e-05	1.6713	6.27229e-05	1.70462	0.000141303
SP5448_01700	pfl	Pyruvate formate-lyase (EC 2.3.1.54)	2.36521	4.38007e-05	2.50094	8.20217e-06	2.57366	1.88435e-05
SP5448_01765		hypothetical protein	2.04136	0.000157242	2.16923	3.12319e-05	2.55391	2.00364e-05
SP5448_01825	scrR	Sucrose operon repressor ScrR, LacI family	1.6148	0.00205605	2.22282	6.8321e-05	1.38603	0.00578313
SP5448_01830	scrB	Sucrose-6-phosphate hydrolase (EC 3.2.1.26)	1.66237	0.00302489	2.56025	4.37259e-05	1.34686	0.0119569
SP5448_01835	scrA	PTS system, sucrose-specific IIB component (EC 2.7.1.211) / PTS system, sucrose-specific IIC component / PTS system, sucrose-specific IIA component (EC 2.7.1.211)	3.02273	0.00086105	4.15334	2.19104e-05	2.40906	0.0042068
SP5448_01845	endoS	Secreted Endo-beta-N-acetylglucosaminidase (EndoS)	5.53378	3.23817e-08	5.10473	2.19175e-08	4.65671	2.06406e-07
SP5448_01850	scrK	Fructokinase (EC 2.7.1.4)	3.71217	3.272e-06	3.68116	1.00026e-06	3.01653	2.17995e-05
SP5448_01890	isp2	Immunogenic secreted protein	1.17218	0.00270996	1.53996	0.000150835	1.11769	0.00398329
SP5448_01895		Streptococcal cell surface hemoprotein receptor Shr	4.23247	1.90094e-06	4.63248	2.16418e-07	4.88521	4.67402e-07
SP5448_01900	shp	Cell surface protein Shp, transfers heme from hemoglobin to apo-SiaA/HtsA	4.06178	1.58458e-06	4.27246	2.74253e-07	4.46206	6.32907e-07
SP5448_01905		Heme ABC transporter (Streptococcus), heme and hemoglobin-binding protein SiaA/HtsA	3.89863	2.24791e-06	4.20149	3.00325e-07	4.28651	8.67018e-07
SP5448_01910		Heme ABC transporter (Streptococcus), permease protein	3.84138	1.83719e-06	4.13236	2.48506e-07	4.34577	5.43041e-07
SP5448_01915	fhuC	Heme ABC transporter (Streptococcus), ATP-binding protein	3.50392	2.18442e-06	3.72351	3.39155e-07	3.84856	8.67018e-07
SP5448_01920	siaD	Putative ABC transporter (ATP-binding protein), spy1791 homolog	3.42006	4.29017e-06	3.70684	5.41981e-07	3.91663	1.09385e-06
SP5448_01985		Nicotinamidase (EC 3.5.1.19)	1.66758	0.00147066	2.68986	9.76944e-06	2.9365	1.35795e-05
SP5448_01990		Pyruvate,phosphate dikinase (EC 2.7.9.1)	2.01549	0.000521804	2.49981	3.04919e-05	3.08432	1.32357e-05
SP5448_02470	sda1	Streptodornase D	4.92566	3.67665e-08	5.30332	5.6786e-09	4.92736	4.32148e-08
SP5448_02515		Esterase (EC 3.1.1.-)	1.23624	0.0100734	1.75017	0.000486055	1.64211	0.00186388
SP5448_02535	lacR.1	Lactose phosphotransferase system repressor	1.80267	0.000280937	1.50064	0.000475242	1.56028	0.000878645
SP5448_02540		PTS system, galactose-specific IIA component (EC 2.7.1.204)	4.49537	3.19366e-07	3.00799	5.19613e-06	3.91492	1.20805e-06
SP5448_02545		PTS system, galactose-specific IIB component (EC 2.7.1.204)	5.04457	1.28128e-06	3.5654	1.11902e-05	4.10371	9.43772e-06
SP5448_02550		PTS system, galactose-specific IIC component	5.4352	5.07242e-07	4.0402	3.08148e-06	4.52558	3.07121e-06
SP5448_02555	lacA	Galactose-6-phosphate isomerase, LacA subunit (EC 5.3.1.26)	4.30611	3.33179e-07	3.24309	1.67471e-06	3.93618	8.34549e-07
SP5448_02560	lacB	Galactose-6-phosphate isomerase, LacB subunit (EC 5.3.1.26)	4.50803	4.72873e-07	3.31444	3.19034e-06	3.81849	2.39493e-06
SP5448_02565		Tagatose-6-phosphate kinase (EC 2.7.1.144)	3.9454	4.29332e-06	2.89967	2.57454e-05	3.24218	2.61599e-05
SP5448_02570	lacD	Tagatose 1,6-bisphosphate aldolase (EC 4.1.2.40)	3.93822	4.552e-07	2.804	4.1308e-06	3.24485	3.0355e-06
SP5448_02610	nagA	N-acetylglucosamine-6-phosphate deacetylase (EC 3.5.1.25)	1.22719	0.00648323	1.48413	0.000892934	1.73296	0.000686072
SP5448_02615		oxidoreductase of aldo/keto reductase family, subgroup 1	1.27458	0.00686125	1.73069	0.000390747	1.58408	0.00186388
SP5448_02620		Rhomboid family protein	2.15774	5.72136e-05	2.53683	4.14172e-06	2.42667	1.90029e-05
SP5448_02645	glpK	Glycerol kinase (EC 2.7.1.30)	3.2443	8.2091e-05	5.52962	1.50742e-07	3.87378	1.65726e-05
SP5448_02650	glpO	Alpha-glycerophosphate oxidase (EC 1.1.3.21)	3.65119	6.1198e-06	5.70551	2.13857e-08	4.42173	9.13591e-07
SP5448_02655	glpF	Glycerol uptake facilitator protein	4.26953	1.03272e-06	6.16037	8.03798e-09	5.47883	9.16071e-08
SP5448_02660		NADH peroxidase (EC 1.11.1.1)	3.61915	6.16005e-07	4.38885	2.472e-08	3.97155	2.63365e-07
SP5448_02665		Trans-acting positive regulator	3.45993	1.34321e-06	4.12334	6.75118e-08	3.94506	3.87789e-07
SP5448_02670		Transaldolase (EC 2.2.1.2)	5.77832	4.87999e-09	5.38589	2.91145e-09	6.23713	2.7601e-09
SP5448_02685		ABC transporter, ATP-binding protein	1.35435	0.00155889	1.29737	0.000966865	1.66772	0.000347317
SP5448_02690	proB	ABC transporter, permease protein	1.53661	0.00110686	1.40099	0.000960198	1.84732	0.000278762
SP5448_03000		alpha-mannosidase (EC 3.2.1.24)	3.15772	8.94582e-06	2.01329	0.000172285	3.01659	1.36954e-05
SP5448_03005		hypothetical protein	3.23058	4.74817e-06	2.37297	2.83426e-05	2.99536	9.80639e-06
SP5448_03010		Transcriptional repressor of arabinoside utilization operon, GntR family	2.52689	2.29423e-05	2.6917	3.98368e-06	2.5526	1.94585e-05
SP5448_03015	hyl	Hyaluronoglucosaminidase (EC 3.2.1.35)	2.6954	7.91405e-06	2.08564	2.86471e-05	2.45628	1.84169e-05
SP5448_03020		beta-glucosidase (EC 3.2.1.21)	2.75373	1.4985e-05	2.04218	7.56876e-05	2.68195	1.822e-05
SP5448_03030		N-acetylmannosamine kinase (EC 2.7.1.60)	2.7348	7.12125e-05	2.64776	3.26099e-05	2.32874	0.000285942
SP5448_03035		ABC transporter, permease protein 1 (cluster 1, maltose/g3p/polyamine/iron)	6.56844	4.86283e-09	6.57406	1.36204e-09	5.74665	2.14026e-08
SP5448_03040		ABC transporter, permease protein 2 (cluster 1, maltose/g3p/polyamine/iron)	6.70498	9.354e-10	6.40806	4.61317e-10	5.85245	4.28511e-09
SP5448_03045		ABC transporter, substrate-binding protein (cluster 1, maltose/g3p/polyamine/iron)	7.27127	1.19207e-09	6.47539	1.25848e-09	6.0667	1.00057e-08
SP5448_03050		FIG011440: Integral membrane protein	5.13963	7.99112e-09	4.35652	1.19887e-08	4.04872	9.16071e-08
SP5448_03055	trxS	Two-component sensor kinase YesM (EC 2.7.3.-)	4.91405	1.17441e-08	4.03295	2.44771e-08	3.8554	1.50861e-07
SP5448_03060	trxR	Two-component response regulator TrxR	5.01092	7.99112e-09	4.14918	1.47703e-08	4.0646	7.27435e-08
SP5448_03065	lacZ	beta-galactosidase (EC 3.2.1.23)	4.83849	7.99112e-09	4.09532	1.18762e-08	3.88677	7.48036e-08
SP5448_03070	aroE	Shikimate/quinate 5-dehydrogenase I beta (EC 1.1.1.282)	2.09327	1.42058e-05	1.72258	2.83061e-05	1.77882	5.86929e-05
SP5448_03095		2-keto-3-deoxy-D-arabino-heptulosonate-7-phosphate synthase I beta (EC 2.5.1.54)	1.06261	0.00631688	1.78292	5.66974e-05	1.03225	0.00804555
SP5448_03130		CRISPR-associated helicase Cas3	2.67706	0.000211636	3.19934	1.43399e-05	3.03812	6.5841e-05
SP5448_03135		CRISPR-associated protein Cas5	2.32557	0.00026864	3.15876	5.6222e-06	3.01702	2.59909e-05
SP5448_03140		CRISPR-associated protein, Csd1 family	2.36825	0.000360369	3.04983	1.33487e-05	2.73913	0.00010037
SP5448_03145		CRISPR-associated protein, Csd2/Csh2 family	2.26273	0.00070802	3.08207	1.83043e-05	2.72345	0.000154814
SP5448_03150		CRISPR-associated RecB family exonuclease Cas4	2.52126	0.000131377	3.09166	6.70256e-06	2.97242	2.86396e-05
SP5448_03155		CRISPR-associated protein Cas1	2.33368	0.000204463	2.90975	9.28161e-06	2.72627	4.88191e-05
SP5448_03160		CRISPR-associated protein Cas2	2.47472	9.39247e-05	2.70594	1.39025e-05	3.05367	1.39189e-05
SP5448_03165	ccdA	Cytochrome c-type biogenesis protein CcdA homolog, associated with MetSO reductase	4.29503	3.52302e-07	4.36783	8.71725e-08	5.10123	7.27435e-08
SP5448_03170	tlpA	Thiol:disulfide oxidoreductase associated with MetSO reductase	4.727	1.15949e-07	4.4611	6.27913e-08	5.43146	3.48463e-08
SP5448_03175	msrA	Peptide-methionine (S)-S-oxide reductase MsrA (EC 1.8.4.11) / Peptide-methionine (R)-S-oxide reductase MsrB (EC 1.8.4.12)	5.09356	2.12321e-08	5.01747	8.03798e-09	6.08056	4.65487e-09
SP5448_03200	ahrC.2	Arginine pathway regulatory protein ArgR, repressor of arg regulon	1.0133	0.00666059	1.20774	0.00100862	1.33077	0.00120726
SP5448_03205		Transcriptional regulator ArcR essential for anaerobic expression of the ADI pathway, Crp/Fnr family	2.78358	2.16132e-05	3.86357	2.4686e-07	2.35129	8.99347e-05
SP5448_03210	arcA	Arginine deiminase (EC 3.5.3.6)	6.13212	8.88578e-09	4.99901	1.94043e-08	5.24131	4.71645e-08
SP5448_03215		Acetyltransferase	7.09278	8.59725e-08	5.80099	1.91194e-07	6.01475	4.71349e-07
SP5448_03220	arcB	Ornithine carbamoyltransferase (EC 2.1.3.3)	7.1209	9.08671e-08	5.89797	1.80953e-07	6.10363	4.61361e-07
SP5448_03225		Arginine/ornithine antiporter ArcD	6.8609	5.92986e-08	5.71766	1.05621e-07	5.87937	3.013e-07
SP5448_03230		Putative Xaa-His dipeptidase	7.01111	4.22071e-08	5.92112	6.8189e-08	5.93112	2.51201e-07
SP5448_03235	arcC	Carbamate kinase (EC 2.7.2.2)	6.80332	1.8273e-08	5.66403	3.14499e-08	5.84702	9.24112e-08
SP5448_03370	mutT	Mutator MutT protein (7,8-dihydro-8-oxoguanine-triphosphatase) (EC 3.6.1.-)	1.08683	0.00886455	1.16474	0.00313616	1.34346	0.00263961
SP5448_03400		phosphoglucomutase/phosphomannomutase family protein	2.27774	5.29634e-06	2.69134	2.89637e-07	2.63747	1.20378e-06
SP5448_03745		Phage-associated cell wall hydrolase	1.14425	0.0236435	1.8884	0.000510562	1.64059	0.00325747
SP5448_03750		hypothetical protein	5.63601	2.08652e-09	6.17206	3.57203e-10	5.58452	2.92323e-09
SP5448_03755	spd3	Streptococcal extracellular nuclease 3; Mitogenic factor 3	6.34576	3.75015e-10	6.27228	2.84685e-10	5.69909	1.13728e-09
SP5448_03800		Formate/nitrite family of transporters	2.19407	5.80875e-05	2.75668	2.18237e-06	2.15059	6.5841e-05
SP5448_03860		Late competence protein ComEA, DNA receptor	1.1806	0.0334435	1.92505	0.000966865	2.9353	7.63238e-05
SP5448_03865	comEC	DNA internalization-related competence protein ComEC/Rec2	1.21178	0.0400447	1.95422	0.00137463	1.80671	0.00512184
SP5448_04015		Peptidoglycan N-acetylglucosamine deacetylase (EC 3.5.1.-)	1.94138	4.4558e-05	2.52936	1.03887e-06	2.19177	1.39823e-05
SP5448_04060	inlA	internalin, putative	5.73979	8.6453e-08	5.38461	4.85912e-08	6.44026	3.32566e-08
SP5448_04135		Uncharacterized MFS-type transporter	2.17186	7.31274e-05	3.40075	2.98133e-07	3.36673	1.13317e-06
SP5448_04140		Dihydrolipoamide acyltransferases	3.0451	1.25999e-06	3.11044	2.76175e-07	3.02734	1.20887e-06
SP5448_04150		Putative transposase InsK for insertion sequence element IS150	1.68377	0.00091872	2.043	7.44971e-05	1.9231	0.000343339
SP5448_04175		Ribosyl nicotinamide transporter, PnuC-like	2.30067	1.72903e-05	3.00618	3.51507e-07	2.29395	1.70124e-05
SP5448_04180	bglA.2	6-phospho-beta-glucosidase (EC 3.2.1.86)	2.64361	3.43377e-05	3.37733	9.49475e-07	3.22863	4.88264e-06
SP5448_04185		Outer surface protein of unknown function, cellobiose operon	2.77615	1.79439e-05	3.2437	1.15728e-06	3.06541	6.75537e-06
SP5448_04190		Transcriptional antiterminator of lichenan operon, BglG family	3.38007	1.45728e-06	3.63452	2.02102e-07	3.65129	6.91259e-07
SP5448_04195		PTS system, cellobiose-specific IIB component (EC 2.7.1.205)	3.44682	4.29605e-07	3.54456	9.37269e-08	3.5233	3.77442e-07
SP5448_04200		PTS system, cellobiose-specific IIA component (EC 2.7.1.205)	3.53705	1.44273e-06	3.41619	5.78144e-07	3.55372	1.30178e-06
SP5448_04205		hypothetical protein	3.58258	2.24992e-07	3.24318	1.80998e-07	3.32706	4.973e-07
SP5448_04210		PTS system, cellobiose-specific IIC component	3.57994	4.78932e-07	3.49982	1.80953e-07	3.66636	4.14692e-07
SP5448_04275	malX	Maltodextrin ABC transporter, substrate-binding protein MdxE	6.00715	2.61806e-08	6.95338	2.05865e-09	6.15051	2.66871e-08
SP5448_04285	amyB	Neopullulanase (EC 3.2.1.135)	5.72075	2.44999e-08	6.55628	2.05865e-09	6.05212	1.93298e-08
SP5448_04290	amyA	Cyclomaltodextrin glucanotransferase (EC 2.4.1.19)	5.60465	2.12321e-08	6.07353	3.11599e-09	5.60769	2.66871e-08
SP5448_04295	malC	Maltodextrin ABC transporter, permease protein MdxF	5.42158	3.73851e-08	5.69301	7.65599e-09	5.33711	5.16036e-08
SP5448_04300	malD	Maltodextrin ABC transporter, permease protein MdxG	5.46011	2.50691e-08	5.74833	4.92845e-09	5.3653	3.58538e-08
SP5448_04305	malA	Maltodextrose utilization protein YvdJ	6.02082	9.79437e-09	6.32783	1.93721e-09	5.91408	1.51603e-08
SP5448_04310		Transcriptional regulator, LacI family	3.31748	2.18687e-07	3.65725	2.41801e-08	3.38025	2.02696e-07
SP5448_04315	malG	Maltodextrin ABC transporter, permease protein MdxG	4.78079	7.50817e-08	4.62024	2.91626e-08	4.54988	1.38633e-07
SP5448_04320	malF	Maltodextrin ABC transporter, permease protein MdxF	5.16744	7.50817e-08	5.07995	2.472e-08	4.68914	2.16702e-07
SP5448_04325	malE	Maltodextrin ABC transporter, substrate-binding protein MdxE	5.03011	7.50817e-08	4.84384	3.05968e-08	4.62256	1.9911e-07
SP5448_04330	malR	Maltose operon transcriptional repressor MalR, LacI family	1.94055	4.55036e-05	2.04766	8.76887e-06	2.02639	2.84278e-05
SP5448_04335	malM	4-alpha-glucanotransferase (amylomaltase) (EC 2.4.1.25)	5.47582	1.72028e-07	5.02404	1.17169e-07	4.98907	4.61361e-07
SP5448_04340	glgP	Maltodextrin phosphorylase (EC 2.4.1.1)	4.81896	1.96059e-07	4.76288	6.52311e-08	4.77081	2.35974e-07
SP5448_04645	speA2	Exotoxin, phage associated @ Streptococcal pyrogenic exotoxin A (SpeA); Toximoron (Superantigen)	1.68501	0.000450804	1.79686	9.76479e-05	2.22814	4.08898e-05
SP5448_04720	cfa	CAMP factor	1.31443	0.00291158	1.7658	0.000139936	2.62735	1.13233e-05
SP5448_04740		hypothetical protein	1.84422	0.000428855	1.07501	0.00808543	1.15387	0.0104533
SP5448_04745		hypothetical protein	1.88091	0.00040596	1.071	0.00882247	1.13046	0.0125498
SP5448_04755		General stress protein, Gls24 family	2.29018	6.80387e-05	1.18432	0.00445083	1.43079	0.00278761
SP5448_04760		hypothetical protein	2.42373	1.38677e-05	1.06709	0.00399384	1.27367	0.00267284
SP5448_04765		General stress protein, Gls24 family	2.59889	1.08887e-05	1.33491	0.00113269	1.53536	0.00100548
SP5448_04885	coaA	Pantothenate kinase (EC 2.7.1.33)	1.25042	0.00179397	2.30265	3.78523e-06	1.83082	8.91139e-05
SP5448_04890		16S rRNA (guanine(1207)-N(2))-methyltransferase (EC 2.1.1.172)	1.61676	0.00071312	2.62301	3.60075e-06	1.5273	0.00113733
SP5448_04905		Purine nucleoside ABC transporter, ATP-binding protein	1.62447	0.000217516	1.95842	1.36127e-05	1.4775	0.00047419
SP5448_04910		Purine nucleoside ABC transporter, permease protein 1	1.04832	0.0062961	1.48545	0.000236661	1.11331	0.00462525
SP5448_05060	oadA1	Oxaloacetate decarboxylase alpha chain (EC 4.1.1.3)	4.26909	2.2554e-08	2.7899	4.53232e-07	3.5462	1.6282e-07
SP5448_05065	citX	Citrate lyase holo-[acyl-carrier-protein] synthase (EC 2.7.7.61)	4.40444	2.12321e-08	2.9107	3.81399e-07	3.67622	1.49106e-07
SP5448_05070	citF	Citrate lyase alpha chain (EC 4.1.3.6)	4.43542	3.23388e-08	3.08378	3.51507e-07	3.64766	2.51201e-07
SP5448_05075	citE	Citrate lyase beta chain (EC 4.1.3.6)	4.26	1.05895e-07	3.19912	5.35557e-07	3.44291	8.99666e-07
SP5448_05080	citD	Citrate lyase gamma chain, acyl carrier protein	4.2401	1.96059e-07	3.26982	7.72416e-07	3.82606	5.65712e-07
SP5448_05085		FIG01114213: hypothetical protein	3.3112	8.33049e-05	2.51041	0.000320852	3.11807	0.000135029
SP5448_05090	oadB	Oxaloacetate decarboxylase beta chain (EC 4.1.1.3)	3.637	6.97158e-06	3.16924	8.22487e-06	3.05026	3.45932e-05
SP5448_05095		Biotin carboxyl carrier protein of oxaloacetate decarboxylase; Biotin carboxyl carrier protein	3.61473	1.37895e-06	3.3131	9.49475e-07	3.1116	5.88859e-06
SP5448_05100		hypothetical protein	3.452	4.00153e-06	2.88657	6.84589e-06	2.39948	0.00010655
SP5448_05105		Citrate/H+ symporter of CitMHS family	6.07697	1.17111e-08	5.41398	1.18762e-08	5.68983	2.72211e-08
SP5448_05115		Triphosphoribosyl-dephospho-CoA synthase (EC 2.4.2.52)	1.5655	0.000663854	1.56785	0.000256584	1.16396	0.00517758
SP5448_05120		Oxaloacetate decarboxylase beta chain (EC 4.1.1.3)	1.88065	0.000207913	1.82934	9.07315e-05	1.83536	0.000248094
SP5448_05125		Biotin carboxyl carrier protein of oxaloacetate decarboxylase; Biotin carboxyl carrier protein	1.83731	0.000344861	1.8905	9.7049e-05	1.62848	0.000900255
SP5448_05130		hypothetical protein	1.75554	0.000324467	1.70158	0.000153343	2.18009	4.76281e-05
SP5448_05135	oadA2	Oxaloacetate decarboxylase alpha chain (EC 4.1.1.3)	1.99707	0.00030603	2.01333	0.000100819	1.79038	0.000735021
SP5448_05415		Class B acid phosphatase precursor (EC 3.1.3.2)	3.18872	1.08325e-06	3.60553	8.90733e-08	3.21055	9.55802e-07
SP5448_05420		Zn-dependent alcohol dehydrogenases and related dehydrogenases	5.34908	1.24954e-08	5.32263	4.42682e-09	5.05759	2.72211e-08
SP5448_05425		NADP-dependent malic enzyme (EC 1.1.1.40)	7.70725	6.04217e-10	7.43141	3.57203e-10	6.98068	1.98198e-09
SP5448_05430	malP	L-malate or citrate/H+ symporter CimH (TC 2.A.24.2.4)	7.58585	4.49121e-10	7.43203	2.84685e-10	7.00638	1.13728e-09
SP5448_05435	dpiB	Two-component sensor histidine kinase, malate (EC 2.7.3.-)	2.70801	9.25296e-07	2.96265	1.0425e-07	2.6551	1.07844e-06
SP5448_05440	dpiA	Two-component response regulator, malate (EC 2.7.3.-)	3.16296	3.04291e-07	3.55395	2.55927e-08	3.07902	4.2234e-07
SP5448_05570	srtI	Protein involved in lantibiotic (srt) production / Tn5252, relaxase	1.19007	0.0450244	1.70063	0.00396728	1.94146	0.00351511
SP5448_05580		DNA-cytosine methyltransferase (EC 2.1.1.37)	2.33657	0.00104057	2.80728	9.24176e-05	3.49055	3.75674e-05
SP5448_05605	trmE	tRNA-5-carboxymethylaminomethyl-2-thiouridine(34) synthesis protein MnmE	1.57572	0.000258525	2.25664	3.31311e-06	1.70319	0.000124647
SP5448_05660	ptsD	PTS system, mannose/fructose/sorbose family, IID component	3.89075	4.11874e-07	2.79399	3.44493e-06	3.30687	1.98557e-06
SP5448_05665	ptsC	PTS system, mannose/fructose/sorbose family, IIC component	3.80831	4.68934e-07	2.72891	4.00936e-06	3.2273	2.35833e-06
SP5448_05670	ptsB	PTS system, mannose/fructose/sorbose family, IIB component	3.35559	1.99531e-06	2.40898	1.51232e-05	2.78986	1.19217e-05
SP5448_05675		PTS system, mannose/fructose/sorbose family, IIA component	2.59271	6.1198e-06	1.52979	0.000239524	2.0234	5.82517e-05
SP5448_05725		CRISPR-associated endonuclease Cas9	1.31767	0.00222604	1.67156	0.000155082	1.51679	0.000903263
SP5448_06045	pyrE	Orotate phosphoribosyltransferase (EC 2.4.2.10)	1.44728	0.00151994	3.4305	2.20633e-07	2.93279	3.5529e-06
SP5448_06050	pyrF	Orotidine 5'-phosphate decarboxylase (EC 4.1.1.23)	1.64969	0.000554783	3.74587	8.71725e-08	2.6123	1.03127e-05
SP5448_06220	mac	Immunoglobulin G-endopeptidase (IdeS) / Mac/ Secreted immunoglobulin binding protein (Sib38)	1.23515	0.00909929	2.13042	7.85416e-05	2.45311	6.14212e-05
SP5448_06230		Transposase	1.57227	0.0018825	2.54685	1.33487e-05	2.50152	4.63423e-05
SP5448_06295		hypothetical protein	3.86052	2.29423e-05	4.76854	8.64583e-07	5.20711	1.19342e-06
SP5448_06300		Cell surface protein	3.7535	8.6288e-06	4.39668	5.21692e-07	5.01464	5.07147e-07
SP5448_06695		Endonuclease/exonuclease/phosphatase family protein	3.73624	5.83958e-08	3.88268	1.19887e-08	3.44116	1.49663e-07
SP5448_06700	sagI	Streptolysin S export transmembrane permease (SagI)	5.71384	7.30354e-10	5.11974	6.61336e-10	5.11929	2.7601e-09
SP5448_06705	sagH	Streptolysin S export transmembrane permease (SagH)	5.71191	6.7502e-10	5.23186	4.62711e-10	5.20511	2.24547e-09
SP5448_06710	sagG	Streptolysin S export ATP-binding protein (SagG)	5.76695	1.05951e-09	5.36557	6.81609e-10	5.20466	3.67378e-09
SP5448_06715	sagF	Streptolysin S biosynthesis protein (SagF)	5.71768	1.20196e-09	5.24611	9.31014e-10	5.09011	4.94523e-09
SP5448_06720	sagE	Streptolysin S self-immunity protein (SagE)	6.02487	9.87277e-10	5.84758	4.61317e-10	5.66498	2.56986e-09
SP5448_06725	sagD	Streptolysin S biosynthesis protein D (SagD)	6.0797	9.87277e-10	5.83686	4.61317e-10	5.53117	3.0234e-09
SP5448_06730	sagC	Streptolysin S biosynthesis protein C (SagC)	6.13801	6.38617e-10	5.84085	3.57203e-10	5.57354	2.22424e-09
SP5448_06735	sagB	Streptolysin S biosynthesis protein B (SagB)	6.20342	8.94326e-10	5.88645	4.61317e-10	5.64982	2.7601e-09
SP5448_06740	sagA	Streptolysin S precursor (SagA)	8.01377	4.51729e-09	7.48672	2.49427e-09	7.49754	1.00057e-08
SP5448_06745	epf	hypothetical protein	1.83442	0.000339873	2.47115	8.20217e-06	2.08689	0.000108747
SP5448_06755		hypothetical protein	3.24908	1.44273e-06	3.46823	2.12118e-07	3.15406	1.83688e-06
SP5448_06760		hypothetical protein	3.3723	5.59351e-07	3.55473	9.50818e-08	3.25757	8.2532e-07
SP5448_06840		Zinc ABC transporter, substrate-binding lipoprotein AdcA	2.86229	6.59935e-06	2.6141	5.05548e-06	3.51845	8.67018e-07
SP5448_06940		PTS system, hyaluronate-oligosaccharide-specific IIA component	2.62989	0.000204463	2.36298	0.000174047	2.81535	0.00010613
SP5448_06945		Unsaturated chondroitin disaccharide hydrolase (EC 3.2.1.180)	3.063	5.00658e-06	2.77478	4.13201e-06	3.53878	1.17543e-06
SP5448_06950	agaV	PTS system, hyaluronate-oligosaccharide-specific IIB component	3.09476	8.13034e-06	2.69219	9.60104e-06	3.23362	5.20661e-06
SP5448_06955		PTS system, hyaluronate-oligosaccharide-specific IIC component	3.26195	1.30938e-06	2.45628	6.30569e-06	3.26253	1.20887e-06
SP5448_06960	agaD	PTS system, hyaluronate-oligosaccharide-specific IID component	3.2837	4.11874e-07	2.56511	1.42161e-06	3.2597	4.61361e-07
SP5448_06965		Oligohyaluronate lyase (EC 4.2.2.-)	1.4927	0.00133331	2.12189	2.84898e-05	1.77146	0.000387577
SP5448_07160	bglA	6-phospho-beta-glucosidase (EC 3.2.1.86)	2.30057	1.03575e-05	1.63142	8.05615e-05	2.01867	3.33351e-05
SP5448_07165		PTS system, beta-glucoside-specific IIB component / PTS system, beta-glucoside-specific IIC component / PTS system, beta-glucoside-specific IIA component	2.40816	7.44085e-06	1.83073	3.13569e-05	2.03895	3.37297e-05
SP5448_07170	licT	Beta-glucoside bgl operon antiterminator, BglG family	2.48014	3.94001e-06	1.57084	8.6303e-05	2.07865	1.97311e-05
SP5448_07330		Positive transcriptional regulator, MutR family	1.40726	0.00613189	1.54897	0.00161853	2.47643	9.51628e-05
SP5448_07375		hypothetical protein	1.35635	0.0061225	1.16297	0.00821409	2.01542	0.000422662
SP5448_07380		Efflux ABC transporter, permease protein	2.41359	5.49538e-05	2.51083	1.24504e-05	2.90368	9.85396e-06
SP5448_07385		Efflux ABC transporter, permease protein	2.44163	5.19267e-05	2.54742	1.11902e-05	2.62204	2.53822e-05
SP5448_07390	drrA	Efflux ABC transporter, ATP-binding protein	2.5598	2.78469e-05	2.40977	1.53378e-05	2.61722	2.10784e-05
SP5448_07415	ccpA	Catabolite control protein A	1.53822	0.00026864	1.55978	8.38873e-05	1.0573	0.00402466
SP5448_07605		Group B streptococcal surface immunogenic protein	1.23587	0.0018087	2.22294	4.73098e-06	2.21374	1.51403e-05
SP5448_07710		Phosphoglycerate transporter family protein	2.35081	6.90896e-06	2.75767	4.02975e-07	2.13256	1.71372e-05
SP5448_07755		hypothetical protein	1.1687	0.0178699	1.96081	0.000285244	2.04614	0.000537444
SP5448_07760	spyA	C3 family ADP-ribosyltransferase (EC 2.4.2.-)	3.67342	1.80364e-07	4.17097	1.47703e-08	4.04164	7.79201e-08
SP5448_07765	nrdE.1	Ribonucleotide reductase of class Ib (aerobic), alpha subunit (EC 1.17.4.1)	3.46728	3.21643e-05	3.87205	3.58199e-06	4.74268	1.44752e-06
SP5448_07770	nrdI	Ribonucleotide reduction protein NrdI	3.09953	6.10142e-05	3.37792	9.19752e-06	4.07281	4.68987e-06
SP5448_07775	nrdF	Ribonucleotide reductase of class Ib (aerobic), beta subunit (EC 1.17.4.1)	3.23924	3.61815e-05	3.52602	5.10018e-06	4.2282	2.68352e-06
SP5448_07790		putative membrane protein	1.90114	3.92403e-05	1.65782	4.4137e-05	1.77801	6.57593e-05
SP5448_07800	spyCEP	Serine endopeptidase ScpC (EC 3.4.21.-)	5.21351	1.46256e-07	5.36743	3.05968e-08	5.70736	7.15657e-08
SP5448_07805	lctO	Putative oxidase STM1620	4.44205	1.44273e-06	4.78092	1.98493e-07	4.68763	8.65985e-07
SP5448_07885	fhuA	Ferrichrome transport ATP-binding protein FhuC	1.99131	4.95153e-05	2.23966	5.20867e-06	2.15653	2.19945e-05
SP5448_07890	fhuD	Ferrichrome-binding periplasmic protein precursor (TC 3.A.1.14.3)	1.58938	0.000444607	1.92961	3.05639e-05	1.23731	0.00284932
SP5448_07895	fhuB	Ferrichrome transport system permease protein FhuB	1.58407	0.00196117	1.95228	0.000164702	1.39164	0.00481707
SP5448_07900	fhuG	Ferrichrome transport system permease protein FhuG	1.75236	0.00119106	2.10685	0.000107481	1.78256	0.00112099
SP5448_08135	braB	Na(+)-dependent branched-chain amino acid transporter	1.58028	0.00083082	2.49204	5.64394e-06	1.38549	0.00223879
SP5448_08305	salX	Lantibiotic transport ATP-binding protein	1.84526	0.00206448	1.83678	0.000979999	2.31392	0.000422662
SP5448_08310	salB	Lanthionine biosynthesis protein LanM	1.66027	0.00583362	1.69645	0.00262355	2.32608	0.000631705
SP5448_08315	salA	Lantibiotic salivaricin A	3.657	3.57747e-06	1.97778	0.000310012	3.09721	1.70076e-05
SP5448_08320	lacG	6-phospho-beta-galactosidase (EC 3.2.1.85)	3.36524	2.40383e-06	2.10933	6.33158e-05	2.92462	9.4745e-06
SP5448_08325	lacE	PTS system, lactose-specific IIB component (EC 2.7.1.207) / PTS system, lactose-specific IIC component	4.34155	1.28574e-06	2.80732	2.65451e-05	4.29401	1.30361e-06
SP5448_08330	lacF	PTS system, lactose-specific IIA component (EC 2.7.1.207)	4.17018	3.57747e-06	2.27148	0.000294014	3.94239	5.92263e-06
SP5448_08335	lacD	Tagatose 1,6-bisphosphate aldolase (EC 4.1.2.40)	4.28344	2.73587e-06	2.65969	7.68993e-05	4.20661	3.07981e-06
SP5448_08340	lacC.2	Tagatose-6-phosphate kinase (EC 2.7.1.144)	4.02347	6.06263e-07	2.74135	8.20103e-06	4.18149	4.43453e-07
SP5448_08345	lacB	Galactose-6-phosphate isomerase, LacB subunit (EC 5.3.1.26)	3.81684	3.69709e-07	2.43335	9.37735e-06	4.15102	1.74241e-07
SP5448_08350	lacA	Galactose-6-phosphate isomerase, LacA subunit (EC 5.3.1.26)	3.05636	3.57747e-06	1.71556	0.000225567	2.96184	4.61937e-06
SP5448_08455		Transaldolase (EC 2.2.1.2)	3.56337	4.23493e-06	3.94482	4.26288e-07	4.00161	1.25439e-06
SP5448_08465	ulaA	PTS system, IIC component, UlaA-type	3.22193	4.39678e-06	3.99687	1.50742e-07	3.79698	8.67018e-07
SP5448_08470		PTS system, IIB component	2.89828	0.000363503	3.43338	3.01109e-05	2.55837	0.000985571
SP5448_08475		Putative transcriptional antiterminator, BglG family / PTS system, IIA component	2.60524	0.000297834	3.321	1.16591e-05	3.35263	3.13292e-05
SP5448_08545	pulA	Pullulanase (EC 3.2.1.41)	3.60716	2.40383e-06	3.81793	3.81399e-07	3.75753	1.50423e-06
SP5448_08550	dexB	Glucan 1,6-alpha-glucosidase (EC 3.2.1.70)	3.69624	1.90097e-06	3.63268	6.42026e-07	3.38631	4.34691e-06
SP5448_08555	msmK	Maltodextrin ABC transporter, ATP-binding protein MsmX	3.22561	3.04291e-07	3.25773	8.00963e-08	2.8888	8.98343e-07
SP5448_08565	ska	Streptokinase	1.12993	0.00572168	1.87781	5.2396e-05	1.51713	0.00084859
SP5448_08580	sclA	Collagen-like surface protein	2.68394	0.000159171	3.45036	5.27051e-06	3.40806	1.81628e-05
SP5448_08590		Exodeoxyribonuclease III (EC 3.1.11.2)	3.06518	1.34321e-06	2.8194	8.92637e-07	3.42864	4.61361e-07
SP5448_08595		PTS system, maltose and glucose-specific IIC component / PTS system, maltose and glucose-specific IIB component (EC 2.7.1.208) / PTS system, maltose and glucose-specific IIA component	4.66941	2.236e-07	4.48897	9.52316e-08	4.42887	4.14692e-07
SP5448_08635		Pai1 protein	1.18989	0.00859901	1.28369	0.00289499	1.01294	0.0220123
SP5448_08645	smeZ	Exotoxin, phage associated @ Streptococcal mitogenic exotoxin Z (SmeZ)	1.11618	0.0132286	1.19934	0.00483825	1.2471	0.00766853
SP5448_08655	dppA	Nickel ABC transporter, substrate-binding protein NikA2 (TC 3.A.1.5.3)	2.56241	8.97452e-06	2.25723	9.4171e-06	3.00377	1.83467e-06
SP5448_08660	dppB	Nickel ABC transporter, permease protein NikB2 (TC 3.A.1.5.3)	1.85479	0.0005972	1.90993	0.000178146	2.68408	2.51538e-05
SP5448_08665	dppC	Nickel ABC transporter, permease protein NikC2 (TC 3.A.1.5.3)	1.75015	0.0013504	1.80144	0.000477979	2.68476	4.11083e-05
SP5448_08670	dppD	Nickel ABC transporter, ATP-binding protein NikD2 (TC 3.A.1.5.3)	1.7886	0.00119978	1.68475	0.000824972	2.62062	5.27679e-05
SP5448_08675	dppE	Nickel ABC transporter, ATP-binding protein NikE2 (TC 3.A.1.5.3)	1.99321	0.000769454	1.9995	0.000300968	2.91041	3.1311e-05
SP5448_08685	htpA	Streptococcal histidine triad protein	6.55825	6.17381e-10	6.15168	3.57203e-10	6.89013	8.73158e-10
SP5448_08690	lbp	Laminin-binding surface protein	6.7003	4.64408e-10	6.12521	3.57203e-10	7.04057	8.73158e-10
SP5448_08710	fbaA	Cell surface protein	2.42227	2.34061e-05	3.26836	3.51507e-07	3.81259	2.88582e-07
SP5448_08715	scpA	C5a peptidase (EC 3.4.21.-)	2.77591	9.03541e-06	3.62105	1.93116e-07	3.64749	6.32907e-07
SP5448_08725	sic	hypothetical protein	2.04458	0.000232679	2.83904	3.98368e-06	3.27644	3.00299e-06
SP5448_08730	emm	Antiphagocytic M protein	1.81261	0.000958441	2.04121	0.000149149	3.40921	3.82773e-06
SP5448_08785		hypothetical protein	2.20245	5.69501e-05	2.79299	1.92426e-06	3.97199	2.06406e-07
SP5448_08790	prsA	Peptidylproline cis-trans-isomerase (EC 5.2.1.8); Proteinase maturation protein (RopA)	3.73683	1.01339e-05	2.86793	3.83061e-05	3.52452	1.71438e-05
SP5448_08795	spi	Streptopain inhibitor	9.95081	5.68645e-05	9.25	3.65909e-05	10.0809	4.76597e-05
SP5448_08800	speB	Strepotococcal cysteine protease (Streptopain) (EC 3.4.22.10) / Streptococcal pyrogenic exotoxin B (SpeB)	9.89772	5.49538e-05	9.38227	3.00702e-05	10.1055	4.31899e-05
SP5448_08820	spd	Streptodornase B; Mitogenic factor 1	8.02302	4.64408e-10	7.79961	2.84685e-10	7.73783	9.71081e-10
SP5448_08845		PTS system, cellobiose-specific IIC component	7.58714	4.64408e-10	5.31959	4.06045e-09	6.28538	3.0234e-09
SP5448_08850		PTS system, cellobiose-specific IIB component (EC 2.7.1.205)	7.4624	1.17083e-09	5.14759	1.43262e-08	5.99866	1.42808e-08
SP5448_08855		PTS system, cellobiose-specific IIA component (EC 2.7.1.205)	6.91967	1.60866e-09	4.81672	1.77736e-08	5.72372	1.46753e-08
SP5448_08905		hypothetical protein	3.32373	1.72903e-05	3.71213	1.80822e-06	4.43271	1.0079e-06
SP5448_08910		Positive transcriptional regulator MutR family	3.33539	1.79439e-05	3.57921	2.88029e-06	4.35328	1.2536e-06
SP5448_08955	hutI	Imidazolonepropionase (EC 3.5.2.7)	8.09882	2.18644e-10	6.77343	3.57203e-10	6.68561	1.57e-09
SP5448_08960	hutU	Urocanate hydratase (EC 4.2.1.49)	9.15326	1.32339e-10	7.59955	2.84685e-10	7.86063	8.73158e-10
SP5448_08965	ftcD	Glutamate formiminotransferase (EC 2.1.2.5) @ Glutamate formyltransferase	9.64395	1.32339e-10	8.03854	2.84685e-10	7.99797	8.73158e-10
SP5448_08970	fchA	Formiminotetrahydrofolate cyclodeaminase (EC 4.3.1.4)	9.92719	1.32339e-10	8.0377	2.84685e-10	8.14675	9.14071e-10
SP5448_08975	fhs.2	Formate--tetrahydrofolate ligase (EC 6.3.4.3)	9.52223	1.64935e-10	7.69923	3.57203e-10	7.85316	1.13728e-09
SP5448_08980		Stresses-induced protein Ves (HutD)	9.89919	1.38848e-10	7.99574	3.57203e-10	8.13727	1.08399e-09
SP5448_08985		Uncharacterized amino acid permease, GabP family	9.44381	1.32339e-10	7.72164	2.84685e-10	7.72851	9.14071e-10
SP5448_08990	hutH	Histidine ammonia-lyase (EC 4.3.1.3)	9.67554	1.32339e-10	8.01725	2.84685e-10	7.99478	9.14071e-10
SP5448_08995	hutG	Formiminoglutamase (EC 3.5.3.8)	4.24303	7.30212e-08	3.12917	4.23038e-07	3.0078	2.13778e-06
SP5448_09000		TPR-repeat-containing ATPase	4.33622	7.50817e-08	4.67544	1.18264e-08	4.71381	3.88517e-08
SP5448_09020	dexS	Trehalose-6-phosphate hydrolase (EC 3.2.1.93)	2.23668	0.000365945	2.59175	3.68533e-05	2.56563	0.000111587
SP5448_09025		PTS system, trehalose-specific IIB component (EC 2.7.1.201) / PTS system, trehalose-specific IIC component / PTS system, trehalose-specific IIA component (EC 2.7.1.201)	2.17605	0.000420855	2.4347	6.03558e-05	2.32533	0.000248094
SP5448_09030		Trehalose operon transcriptional repressor	1.35676	0.00207519	1.82327	8.44437e-05	1.39088	0.00188958
SP5448_09070	nrdD	Ribonucleotide reductase of class III (anaerobic), large subunit (EC 1.17.4.2)	1.46407	0.000945039	1.96641	3.04919e-05	2.23057	2.74267e-05
SP5448_09075		Competence-induced protein Ccs4	1.04059	0.00685653	1.23211	0.0010963	1.16997	0.00356665
SP5448_09145	argR2	Arginine repressor ArgR, putative	1.07365	0.00684859	1.2833	0.00101895	1.42787	0.00114582
SP5448_09255		Transcriptional regulator SPy2177, AcrR family	1.40349	0.000764819	2.11159	7.94556e-06	2.0448	3.13292e-05
SP5448_09270		Mobile element protein	1.34949	0.00594467	1.28422	0.00428408	1.76059	0.00110742
SP5448_09325		Immunodominant antigen A	1.25995	0.00149065	2.22758	4.25685e-06	1.96165	4.12019e-05

## Sheet: Consistently depleted
Dataset 4-2: Findings of mRNA of 191 genes found to be consistently depleted in differential expression analysis without inclusion of 24 h_1.
			24 h/THY		48 h/THY		96 h/THY
Gene ID	Gene name	Definition_from_PATRIC	log2 FC	FDR	log2 FC	FDR	log2 FC	FDR
SP5448_00055	tilS	tRNA(Ile)-lysidine synthetase (EC 6.3.4.19)	-2.82553	1.28079e-06	-2.1572	5.33951e-06	-2.38728	6.28276e-06
SP5448_00060		Hypoxanthine-guanine phosphoribosyltransferase (EC 2.4.2.8)	-2.59098	1.42058e-05	-1.87009	8.90916e-05	-2.14066	7.42456e-05
SP5448_00065	ftsH	Cell division-associated, ATP-dependent zinc metalloprotease FtsH	-2.77277	4.18197e-06	-2.11402	1.72503e-05	-2.32124	2.11476e-05
SP5448_00200	plsX	Phosphate:acyl-ACP acyltransferase PlsX (EC 2.3.1.n2)	-1.42952	0.00093266	-1.16356	0.00182215	-1.21163	0.00310242
SP5448_00290		MORN motif family protein	-1.46508	0.00127345	-1.15838	0.00304057	-1.2028	0.00492092
SP5448_00600		DNA binding protein, FIG046916	-2.96988	7.77127e-05	-2.71537	6.06403e-05	-3.04562	5.99611e-05
SP5448_00640		Adenine-specific methyltransferase (EC 2.1.1.72)	-1.1367	0.00617672	-1.1105	0.00379918	-1.14576	0.00624491
SP5448_00670		FIG014356: hypothetical protein	-1.18517	0.00450849	-1.00344	0.00667889	-1.1075	0.00734121
SP5448_00860		Purine nucleoside ABC transporter, substrate-binding protein	-1.64681	0.000187255	-1.26705	0.000591275	-1.77635	8.99347e-05
SP5448_01065		tRNA-specific adenosine-34 deaminase (EC 3.5.4.33)	-1.54807	0.000422738	-1.31038	0.000633805	-1.12379	0.00418775
SP5448_01130		Transcriptional regulator, MarR family	-1.43144	0.0227417	-1.19878	0.0323633	-1.79445	0.00709577
SP5448_01150	dut	Deoxyuridine 5'-triphosphate nucleotidohydrolase (EC 3.6.1.23)	-1.68118	0.00026864	-1.56654	0.000171445	-1.957	6.76499e-05
SP5448_01155	radA	DNA repair protein RadA	-1.81658	0.000280937	-1.4942	0.00051851	-2.10553	7.39468e-05
SP5448_01160		Carbonic anhydrase, beta class (EC 4.2.1.1)	-2.38387	0.000119294	-2.01996	0.00017139	-2.62913	4.75754e-05
SP5448_01365		Iron-sulfur cluster assembly ATPase protein SufC	-1.71362	0.000798887	-1.06644	0.00884659	-1.58354	0.0015006
SP5448_01370		Iron-sulfur cluster assembly protein SufD	-1.99349	0.000191919	-1.11821	0.00548323	-1.52901	0.00150678
SP5448_01375	nifS3	Cysteine desulfurase (EC 2.8.1.7) => SufS	-1.99009	9.57006e-05	-1.18616	0.00223206	-1.55692	0.000738508
SP5448_01380	nifU	Putative iron-sulfur cluster assembly scaffold protein for SUF system, SufE2	-2.06959	3.7127e-05	-1.2612	0.000855715	-1.4213	0.000858659
SP5448_01385		Iron-sulfur cluster assembly protein SufB	-2.2429	5.3331e-05	-1.44485	0.000771666	-2.00675	0.000131532
SP5448_01505	pyrG	CTP synthase (EC 6.3.4.2)	-1.82301	6.34879e-05	-1.69834	4.13802e-05	-2.10318	1.71438e-05
SP5448_01510		Hydrolase, alpha/beta fold family	-1.22997	0.00135461	-1.18918	0.000778909	-1.02175	0.00487495
SP5448_01565		hypothetical protein	-1.47685	0.00195174	-1.21247	0.00360459	-1.3632	0.00351839
SP5448_01570		hypothetical protein	-1.6591	0.000541947	-2.0363	3.48485e-05	-2.13651	6.37079e-05
SP5448_01575	glnA	Glutamine synthetase type I (EC 6.3.1.2)	-1.39023	0.000817328	-1.61767	9.07315e-05	-1.73231	0.000136593
SP5448_01595		Ribosomal-protein-S18p-alanine acetyltransferase (EC 2.3.1.128)	-1.4124	0.00184116	-1.02256	0.00737256	-1.6189	0.000738508
SP5448_01600		N(6)-L-threonylcarbamoyladenine synthase (EC 2.3.1.234)	-1.5578	0.000422585	-1.07813	0.0027419	-1.28417	0.00184615
SP5448_01750	trx	Thioredoxin	-2.84462	9.1586e-07	-2.54389	7.80264e-07	-2.60449	2.02127e-06
SP5448_01795	uvrA	Excinuclease ABC subunit A	-2.09576	5.48644e-05	-1.64092	0.000160405	-1.60893	0.000515253
SP5448_01975		Alanine transaminase (EC 2.6.1.2)	-1.92384	5.68671e-05	-1.77937	3.83828e-05	-1.56465	0.000335312
SP5448_02150		Guanine/hypoxanthine permease	-2.08915	0.000521804	-1.81469	0.000639944	-2.46374	0.000131532
SP5448_02155		tRNA threonylcarbamoyladenosine biosynthesis protein TsaE	-1.67163	0.000152789	-1.45779	0.000171009	-1.2143	0.00183494
SP5448_02160		Acetyltransferase TM0577	-1.20962	0.00211402	-1.04872	0.0027419	-1.18383	0.00265966
SP5448_02270		Phage protein	-1.66885	0.0360874	-2.22019	0.00447739	-2.43275	0.0051208
SP5448_02285		Phage protein	-1.3892	0.0743554	-1.97326	0.00899249	-2.19853	0.00945273
SP5448_02325		Phage protein	-1.72706	0.00715632	-1.71179	0.00408925	-3.61684	2.60778e-05
SP5448_02360		Phage protein	-1.00938	0.0827746	-1.08151	0.0434834	-3.9909	1.00283e-05
SP5448_02365		Phage capsid and scaffold	-1.4852	0.0601901	-1.54747	0.0326396	-2.15509	0.0110014
SP5448_02380		Phage protein	-1.20642	0.0661601	-1.96101	0.00320925	-2.98599	0.000346669
SP5448_02595		DegV family protein	-1.94349	5.27721e-05	-1.50802	0.000164702	-1.55305	0.000353884
SP5448_02730	mraY	Phospho-N-acetylmuramoyl-pentapeptide-transferase (EC 2.7.8.13)	-1.98967	7.68249e-05	-1.31661	0.000877447	-1.54976	0.000635212
SP5448_02745		hypothetical protein	-1.9175	0.000145433	-1.3309	0.00101682	-1.47585	0.00116486
SP5448_02750	aapA	hypothetical protein	-1.31951	0.00221401	-1.43455	0.000551603	-1.28357	0.00290432
SP5448_02760		Uncharacterized amino acid permease, GabP family	-1.39123	0.000831293	-1.22745	0.000912039	-1.47874	0.000551446
SP5448_02765	nadE	Nicotinate phosphoribosyltransferase (EC 6.3.4.21)	-1.46407	0.000903744	-1.10186	0.00307066	-1.23264	0.00312805
SP5448_02770	nadE	NAD synthetase (EC 6.3.1.5)	-1.52973	0.000539279	-1.29495	0.000814441	-1.1774	0.00354767
SP5448_02805		23S rRNA (guanine(2445)-N(2))-methyltransferase (EC 2.1.1.173)	-1.92712	4.79116e-05	-1.49238	0.000153343	-2.03331	2.72866e-05
SP5448_02835	atoD.1	Butyrate--acetoacetate CoA-transferase subunit A (EC 2.8.3.9)	-1.555	0.000544157	-1.02049	0.00480316	-1.08037	0.00674488
SP5448_02905		Streptococcal lipoprotein rotamase A; Peptidyl-prolyl cis-trans isomerase (EC 5.2.1.8)	-1.60458	0.000375585	-1.31716	0.000712101	-1.35413	0.00140359
SP5448_02910		General stress protein 13	-1.65674	0.000229231	-1.53741	0.000154864	-1.62565	0.000265208
SP5448_02915	cysM	Cysteine synthase (EC 2.5.1.47)	-2.02909	9.6707e-05	-1.78616	0.000101654	-1.39713	0.00186388
SP5448_02920		FIG000605: protein co-occurring with transport systems (COG1739)	-1.69369	0.000541947	-1.43006	0.000831532	-1.44578	0.00183313
SP5448_03195		hypothetical protein	-1.80243	6.73612e-05	-1.6287	5.88387e-05	-1.1974	0.00183029
SP5448_03395	phr	Deoxyribodipyrimidine photolyase (EC 4.1.99.3)	-1.8344	0.000501665	-1.51098	0.000920014	-1.18842	0.00963519
SP5448_03495		Phage protein	-2.49362	0.00087727	-2.7267	0.000168936	-4.7859	2.80539e-06
SP5448_03500		Phage antirepressor protein	-2.02521	0.00212843	-2.33364	0.000324498	-1.31302	0.0274327
SP5448_03505			-1.55528	0.0701008	-2.06833	0.0118352	-3.53765	0.000767872
SP5448_03520		Phage protein	-1.4707	0.00104057	-1.23825	0.00160965	-1.00856	0.0122294
SP5448_03560		hypothetical protein	-1.9629	0.0131977	-2.17835	0.00396728	-2.92825	0.00115805
SP5448_03605		FIG021474: Phage protein	-2.64558	0.000124157	-3.21022	6.91213e-06	-3.02186	3.60583e-05
SP5448_03875	sodA	Superoxide dismutase [Mn] (EC 1.15.1.1)	-2.68168	2.60391e-05	-2.07386	8.60069e-05	-3.11592	6.00123e-06
SP5448_03880		hypothetical protein	-2.52068	5.69322e-06	-1.41574	0.000337684	-2.35569	1.07705e-05
SP5448_03885		hypothetical protein	-2.43335	6.55145e-05	-1.07698	0.010872	-1.85699	0.000648001
SP5448_03890		hypothetical protein	-2.40238	3.04195e-05	-1.04792	0.00701382	-1.74082	0.000476913
SP5448_03895		FIG01115059: hypothetical protein	-1.61763	0.00073836	-1.09802	0.00490408	-1.46124	0.00161948
SP5448_03985	nrdF	Ribonucleotide reductase of class Ib (aerobic), beta subunit (EC 1.17.4.1)	-2.83649	7.83644e-06	-1.94754	8.28322e-05	-1.98922	0.000186372
SP5448_03990	nrdE.2	Ribonucleotide reductase of class Ib (aerobic), alpha subunit (EC 1.17.4.1)	-2.70063	4.11988e-06	-1.79956	5.9124e-05	-2.06286	4.76905e-05
SP5448_03995	nrdH	Glutaredoxin-like protein NrdH, required for reduction of Ribonucleotide reductase class Ib	-2.07429	4.40696e-05	-1.28698	0.00085938	-1.66308	0.000288896
SP5448_04010	gapN	Glyceraldehyde-3-phosphate dehydrogenase (NADP(+)) (EC 1.2.1.9)	-1.71493	0.000156951	-1.1759	0.0011753	-1.04825	0.00560937
SP5448_04035		FIG01115656: hypothetical protein	-2.09473	1.17212e-05	-1.65168	3.43107e-05	-1.78957	4.75754e-05
SP5448_04075	grab	Protein G-related alpha 2 macroglobulin-binding protein (GRAB)	-5.70565	4.29605e-07	-5.43166	2.00763e-07	-5.31615	8.67018e-07
SP5448_04115		23S rRNA (uracil(1939)-C(5))-methyltransferase (EC 2.1.1.190)	-1.7769	0.000104349	-1.20949	0.000910416	-1.60917	0.000242191
SP5448_04125		Thioesterase	-1.47983	0.000416151	-1.28371	0.000514559	-1.48237	0.000424146
SP5448_04220	glnQ.2	Glutamine ABC transporter, ATP-binding protein GlnQ	-2.64939	4.18353e-06	-2.95256	3.95279e-07	-3.19223	6.58775e-07
SP5448_04225	glnH	Glutamine ABC transporter, substrate-binding protein GlnH / Glutamine ABC transporter, substrate-binding protein GlnH / Glutamine ABC transporter, permease protein GlnP	-2.46206	3.5319e-05	-2.88083	2.46088e-06	-3.29542	2.01569e-06
SP5448_04230	uvrB	Excinuclease ABC subunit B	-1.51809	0.000376991	-1.14113	0.00134141	-1.44901	0.000563756
SP5448_04235		Component involved in D-alanylation of teichoic acids	-1.5204	0.0127656	-1.5586	0.00619477	-1.19239	0.0437867
SP5448_04240	dltA	D-alanine--poly(phosphoribitol) ligase subunit 1 (EC 6.1.1.13)	-1.19988	0.00178555	-1.06609	0.0019066	-1.1536	0.00251948
SP5448_04245		D-alanyl transfer protein DltB	-1.26051	0.0023418	-1.23532	0.00126362	-1.14148	0.00480308
SP5448_04250		D-alanine--poly(phosphoribitol) ligase ACP subunit (EC 6.1.1.13)	-1.46187	0.00130974	-1.4748	0.000530475	-1.53273	0.000989836
SP5448_04255	dltD	Poly(glycerophosphate chain) D-alanine transfer protein DltD	-1.3436	0.0013504	-1.50549	0.000230378	-1.36892	0.00125513
SP5448_04260		Esterase (EC 3.1.1.-)	-1.32987	0.00113186	-1.5314	0.000150471	-1.32815	0.00120964
SP5448_04460		hypothetical protein	-1.73876	0.0198243	-2.02904	0.00469132	-1.23117	0.0863304
SP5448_04465		Phage protein	-1.45838	0.00910919	-1.20721	0.0149941	-1.83263	0.00244915
SP5448_04675	dnaE	DNA polymerase III alpha subunit (EC 2.7.7.7)	-1.89988	0.000129315	-1.43588	0.00049308	-1.52114	0.000792512
SP5448_04800		hypothetical protein	-1.69734	0.000205866	-1.08759	0.00247019	-1.00306	0.00837553
SP5448_04805	truB	tRNA pseudouridine(55) synthase (EC 5.4.99.25)	-1.77962	0.000143631	-1.30238	0.000690269	-1.22554	0.00251948
SP5448_04810	mreA	FMN adenylyltransferase (EC 2.7.7.2) / Riboflavin kinase (EC 2.7.1.26)	-1.91271	0.000335828	-1.38277	0.00159248	-1.11432	0.0128437
SP5448_04985	rnhB	Anaerobic ribonucleoside-triphosphate reductase (EC 1.17.4.2)	-1.20622	0.00277427	-1.26158	0.000972769	-1.16964	0.003667
SP5448_04995		Pyridoxal kinase (EC 2.7.1.35)	-1.34122	0.0217589	-1.05446	0.040716	-1.89326	0.00323262
SP5448_05140	gid	Methylenetetrahydrofolate--tRNA-(uracil-5-)-methyltransferase TrmFO (EC 2.1.1.74)	-2.25623	4.80235e-06	-1.5841	4.27409e-05	-1.95276	1.83558e-05
SP5448_05195		hypothetical protein	-4.86011	9.79437e-09	-5.52286	8.58725e-10	-4.99088	1.00057e-08
SP5448_05200		Hemolysin III	-4.23059	3.17229e-08	-4.80331	2.91145e-09	-4.0741	5.32445e-08
SP5448_05205		Transcription regulator [contains diacylglycerol kinase catalytic domain]	-3.66285	1.01489e-07	-3.9736	1.39641e-08	-3.68254	1.0998e-07
SP5448_05305		Xanthine permease	-2.02232	0.000316214	-1.91811	0.000174047	-1.89135	0.000544687
SP5448_05310	xpt	Xanthine phosphoribosyltransferase (EC 2.4.2.22)	-1.68104	0.00211402	-1.82763	0.000519816	-1.56286	0.00362491
SP5448_05470	folK	2-amino-4-hydroxy-6-hydroxymethyldihydropteridine pyrophosphokinase (EC 2.7.6.3)	-1.67095	0.000136891	-1.43445	0.000174047	-1.69181	0.000114913
SP5448_05475	folQ	Dihydroneopterin aldolase (EC 4.1.2.25)	-1.92211	3.86357e-05	-1.72412	3.33995e-05	-2.08112	1.75748e-05
SP5448_05480	folP	Dihydropteroate synthase (EC 2.5.1.15)	-1.89877	2.35415e-05	-1.68837	2.23462e-05	-2.00751	1.36385e-05
SP5448_05485	folE	GTP cyclohydrolase I (EC 3.5.4.16) type 1	-1.82454	5.95648e-05	-1.57863	7.56876e-05	-1.80647	6.19327e-05
SP5448_05490	folC.1	Dihydrofolate synthase (EC 6.3.2.12) @ Folylpolyglutamate synthase (EC 6.3.2.17)	-2.41254	6.33189e-06	-2.53612	1.14193e-06	-2.42359	5.94968e-06
SP5448_05520		Phage integrase	-1.47853	0.00272909	-1.15558	0.00680998	-1.88571	0.000528639
SP5448_05565	srtR	hypothetical protein	-1.79911	0.00017744	-1.40665	0.000498422	-1.56905	0.000540261
SP5448_05610		Putative Xaa-His dipeptidase	-1.56547	0.000226823	-1.48928	0.000121862	-1.1581	0.00222546
SP5448_05685	msrB	Peptide-methionine (R)-S-oxide reductase MsrB (EC 1.8.4.12)	-1.56213	0.000795433	-1.30802	0.00124583	-1.42785	0.00160952
SP5448_05740		Acyl-ACP thioesterase	-1.53519	0.000183712	-1.13364	0.000801014	-1.47876	0.000244277
SP5448_05745	hemN	Oxygen-independent coproporphyrinogen-III oxidase-like protein YggW	-1.59168	0.00018623	-1.31475	0.000327117	-1.68429	0.000106381
SP5448_05750		hypothetical protein	-1.88939	0.0001369	-1.27312	0.00119395	-1.65637	0.000414271
SP5448_05790	acoL	Lipoate carrier protein / Dihydrolipoamide dehydrogenase of pyruvate dehydrogenase complex (EC 1.8.1.4)	-1.71595	0.000754397	-1.67772	0.000360663	-1.55733	0.00160316
SP5448_05795		hypothetical protein	-1.58855	0.000677248	-1.94882	4.53895e-05	-1.62139	0.000606877
SP5448_05800	acoC	Dihydrolipoamide acetyltransferase component of pyruvate dehydrogenase complex (EC 2.3.1.12)	-1.93461	0.000498583	-1.59377	0.000910416	-1.67045	0.00155404
SP5448_05805	acoB	Pyruvate dehydrogenase E1 component beta subunit (EC 1.2.4.1)	-1.9609	0.000330459	-1.6271	0.000565449	-1.92392	0.000387577
SP5448_05810	acoA	Pyruvate dehydrogenase E1 component alpha subunit (EC 1.2.4.1)	-1.99842	0.000499398	-1.56214	0.00131277	-1.96853	0.000587786
SP5448_05820		hypothetical protein	-2.11554	3.67045e-05	-2.08422	1.33487e-05	-1.91133	8.31028e-05
SP5448_05825	estA	Tributyrin esterase	-1.9992	6.33882e-05	-1.58668	0.000166738	-1.8438	0.000123585
SP5448_05830		Ribonuclease J2 (endoribonuclease in RNA processing)	-1.2111	0.00221996	-1.00181	0.00396728	-1.11566	0.00404474
SP5448_05860		TPR-repeat-containing protein	-1.44439	0.000828741	-1.23782	0.00109781	-1.35546	0.00139179
SP5448_05865		UPF0118 membrane protein YubA	-1.39717	0.000880845	-1.04235	0.00318373	-1.07783	0.00527297
SP5448_05875	cpsFQ	dTDP-glucose 4,6-dehydratase (EC 4.2.1.46)	-1.38552	0.000783082	-1.07593	0.00216036	-1.21018	0.00218009
SP5448_05880	cpsFP	dTDP-4-dehydrorhamnose 3,5-epimerase (EC 5.1.3.13)	-1.4561	0.000608353	-1.11072	0.00192758	-1.35463	0.00110717
SP5448_05885	cpsFO	Glucose-1-phosphate thymidylyltransferase (EC 2.7.7.24)	-1.53655	0.000244826	-1.13864	0.000992669	-1.36751	0.000630847
SP5448_05965		Rhodanese domain protein UPF0176, Firmicutes subgroup	-2.14939	0.000280937	-1.39589	0.0029246	-1.89104	0.000777225
SP5448_05970		FIG015049: hypothetical protein	-2.62566	8.19105e-05	-2.0651	0.000230192	-2.78881	4.64706e-05
SP5448_06000	bcaT	Branched-chain amino acid aminotransferase (EC 2.6.1.42)	-1.45878	0.000499635	-1.45371	0.000195142	-1.80318	8.29682e-05
SP5448_06105	engB	GTP-binding protein EngB	-2.20353	2.63631e-05	-1.6719	0.000101654	-1.91375	8.61182e-05
SP5448_06110	clpX	ATP-dependent Clp protease ATP-binding subunit ClpX	-1.68298	0.000339761	-1.06102	0.004148	-1.44368	0.00112099
SP5448_06125	thyA	Thymidylate synthase (EC 2.1.1.45)	-1.5141	0.000226992	-1.10803	0.00101365	-1.21049	0.00129357
SP5448_06130	mvaS.1	Hydroxymethylglutaryl-CoA synthase (EC 2.3.3.10)	-1.76764	0.000175269	-1.27473	0.000910416	-1.56577	0.00047419
SP5448_06135		Hydroxymethylglutaryl-CoA reductase (EC 1.1.1.34)	-1.83023	0.000311942	-1.2331	0.00248833	-1.38353	0.00251948
SP5448_06370		Cysteine and methionine metabolism regulator CmbR, LysR family	-1.38357	0.000692575	-1.25075	0.00062425	-1.67869	0.000140166
SP5448_06405		Histone acetyltransferase Gcn5	-1.85434	6.34879e-05	-1.17105	0.00102988	-1.20425	0.00203324
SP5448_06440		Lipoteichoic acid synthase LtaS Type IIc	-1.9802	5.19267e-05	-1.59667	0.000115621	-1.45927	0.000670877
SP5448_06560	mscL	Large-conductance mechanosensitive channel	-1.33015	0.00535002	-1.29812	0.00322726	-1.82049	0.000676122
SP5448_06590		ABC transporter, ATP-binding protein	-1.60638	0.0029011	-1.02299	0.0221595	-1.18889	0.0187632
SP5448_06595		ABC transporter, permease protein	-1.80169	0.00311581	-1.26059	0.0146894	-1.67621	0.00542949
SP5448_06625	epuA	Competence-associated EpuA protein	-1.36085	0.00148072	-1.32258	0.000824841	-1.33128	0.00185776
SP5448_06640	atpC	ATP synthase epsilon chain (EC 3.6.3.14)	-1.38952	0.00269019	-1.09758	0.00629469	-1.18288	0.00798839
SP5448_06645	atpD	ATP synthase beta chain (EC 3.6.3.14)	-1.48964	0.00176306	-1.13276	0.00527433	-1.25364	0.00564387
SP5448_06650	atpG	ATP synthase gamma chain (EC 3.6.3.14)	-1.53695	0.00157852	-1.14115	0.00557484	-1.3779	0.00351511
SP5448_06655	atpA	ATP synthase alpha chain (EC 3.6.3.14)	-1.58413	0.000702423	-1.05593	0.00530181	-1.35894	0.00221274
SP5448_06660	atpH	ATP synthase delta chain (EC 3.6.3.14)	-1.66183	0.000470158	-1.25489	0.00160995	-1.59604	0.000672463
SP5448_06665	atpF	ATP synthase F0 sector subunit b (EC 3.6.3.14)	-1.68212	0.000287396	-1.2731	0.000983645	-1.50638	0.000693227
SP5448_06670	atpB	ATP synthase F0 sector subunit a (EC 3.6.3.14)	-1.5851	0.000497971	-1.15833	0.00216468	-1.47453	0.000900255
SP5448_06675	atpE	ATP synthase F0 sector subunit c (EC 3.6.3.14)	-1.47515	0.000805131	-1.01792	0.00483825	-1.25494	0.00265987
SP5448_06770	eno	Enolase (EC 4.2.1.11)	-1.12668	0.00291986	-1.04463	0.00250797	-1.14459	0.00295768
SP5448_06850		Sporulation transcription regulator WhiA	-1.33106	0.000956313	-1.01361	0.00299305	-1.11606	0.00338479
SP5448_06860		RNase adapter protein RapZ	-1.35301	0.000767674	-1.00005	0.00296742	-1.17675	0.00218982
SP5448_06915		Beta-phosphoglucomutase (EC 5.4.2.6) (EC 2.7.1.41)	-1.5809	0.00161452	-1.28784	0.0031805	-1.32305	0.00546826
SP5448_06980		hypothetical protein	-1.52323	0.000351012	-1.36561	0.000321634	-1.13918	0.00297398
SP5448_07010	tpiA	Triosephosphate isomerase (EC 5.3.1.1)	-1.46195	0.000416151	-1.60682	6.98951e-05	-1.44051	0.00048432
SP5448_07035	pepF	Oligoendopeptidase F-like protein	-1.57045	0.000667658	-1.18648	0.00223946	-1.12587	0.00648794
SP5448_07040		Glutathione peroxidase (EC 1.11.1.9) @ Thioredoxin peroxidase (EC 1.11.1.15)	-1.50632	0.000608353	-1.31728	0.000711518	-1.18784	0.00338479
SP5448_07045		Additional lipoprotein component of predicted cobalamin ECF transporter	-2.19897	0.000399673	-2.00227	0.000327117	-3.06265	2.17537e-05
SP5448_07050		Substrate-specific component CbrT of predicted cobalamin ECF transporter	-1.58362	0.0113353	-1.45521	0.010361	-1.98199	0.00318957
SP5448_07090		bacterial seryl-tRNA synthetase related	-1.77997	4.38007e-05	-1.46308	8.31213e-05	-1.51782	0.000162798
SP5448_07130		Phage shock protein C, putative; stress-responsive transcriptional regulator	-3.96466	1.17343e-06	-3.55191	9.77125e-07	-3.54024	3.28494e-06
SP5448_07145		hypothetical protein	-2.0082	3.27065e-05	-2.02454	9.37735e-06	-1.78935	8.32254e-05
SP5448_07150		Uncharacterized membrane protein, YraQ family	-2.23356	2.57591e-05	-1.7228	8.64615e-05	-1.87973	0.000110651
SP5448_07155		UPF0703 protein YcgQ	-2.30703	1.79439e-05	-1.84309	4.55211e-05	-1.829	0.000133974
SP5448_07190		Hydrolase, HAD superfamily	-1.3167	0.00205621	-1.3408	0.000831532	-1.01682	0.0109599
SP5448_07205		hypothetical protein	-1.64098	0.000470158	-1.86363	6.03417e-05	-1.3099	0.00252446
SP5448_07215		hypothetical protein	-2.22197	6.09827e-06	-2.00901	5.08294e-06	-1.55431	0.00014949
SP5448_07220	mccF	hypothetical protein	-2.70446	3.57747e-06	-2.52898	2.0763e-06	-2.6754	3.73561e-06
SP5448_07225		Phosphoribosylglycinamide synthetase ATP-grasp (A) domain protein	-2.97781	2.11257e-06	-2.37029	5.97001e-06	-3.16052	1.13317e-06
SP5448_07230		Asparaginyl-tRNA synthetase-related protein	-2.73647	5.90764e-06	-2.22396	1.33487e-05	-2.52922	1.24898e-05
SP5448_07235		Huntington interacting protein HYPE	-2.06621	4.25367e-05	-1.69327	8.30266e-05	-1.93272	7.00527e-05
SP5448_07340	rnc	Ribonuclease III (EC 3.1.26.3)	-1.49048	0.000337959	-1.02905	0.00223946	-1.28998	0.00105219
SP5448_07485	coaE	Dephospho-CoA kinase (EC 2.7.1.24)	-1.8342	0.000415916	-1.53819	0.000664702	-1.02362	0.0189138
SP5448_07490	fpg	Formamidopyrimidine-DNA glycosylase (EC 3.2.2.23)	-2.07744	5.69501e-05	-1.65962	0.0001434	-1.26883	0.00280389
SP5448_07495	mutR	Positive transcriptional regulator, MutR family	-2.27775	9.02702e-05	-1.76004	0.000294436	-1.41454	0.00350981
SP5448_07560		Bacteriocin-like peptide J BlpJ	-1.34732	0.00814709	-1.88957	0.00037762	-1.26434	0.0126295
SP5448_07695		hypothetical protein	-1.17906	0.00218021	-1.15521	0.00115302	-1.13898	0.00297398
SP5448_07715		NAD-dependent oxidoreductase	-2.31585	3.29217e-05	-1.86068	7.76911e-05	-2.10047	7.16229e-05
SP5448_07720	fabG	3-Ketoacyl-ACP reductase	-2.69903	4.91647e-06	-2.23434	9.37735e-06	-2.44289	1.27732e-05
SP5448_07725		hypothetical protein	-2.85725	1.32151e-06	-2.56579	1.09209e-06	-2.40258	6.9534e-06
SP5448_07815	exoA	Exodeoxyribonuclease III (EC 3.1.11.2)	-1.72654	0.000363503	-1.33002	0.00107491	-1.41377	0.0016875
SP5448_07935		putative membrane-associated phospholipid phosphatase, PAP2 superfamily	-1.2772	0.00239949	-1.09665	0.00336736	-1.07684	0.00766853
SP5448_08000		FIG005935: membrane protein	-2.05923	5.48644e-05	-1.60934	0.000162696	-1.77287	0.000191668
SP5448_08005		FIG005986: HD family hydrolase	-2.1523	1.95066e-05	-1.90071	1.97048e-05	-1.97718	3.96131e-05
SP5448_08010		Uncharacterized RNA methyltransferase YsgA	-1.22531	0.00178555	-1.19358	0.000973175	-1.30061	0.00125397
SP5448_08030		Acylphosphate phosphohydrolase (EC 3.6.1.7)	-1.36016	0.00221996	-1.11655	0.004148	-1.29549	0.00332236
SP5448_08035		Inner membrane protein translocase and chaperone YidC, OxaA protein	-1.4308	0.00156573	-1.06005	0.00560395	-1.46399	0.00144444
SP5448_08065	snf	SWF/SNF family helicase	-1.6747	0.000331877	-1.42194	0.000480482	-1.19611	0.00372774
SP5448_08155		Cysteine ABC transporter, substrate-binding protein	-2.64065	0.000111704	-1.93732	0.000543598	-2.59474	0.000123149
SP5448_08505		Transcriptional regulator, MarR family	-2.21938	2.16132e-05	-1.95908	2.18594e-05	-1.46835	0.000729784
SP5448_09100	spxA	Transcriptional regulator SpxA2	-3.42571	2.34898e-05	-1.98372	0.000861666	-3.12065	5.04559e-05
SP5448_09105	recA	RecA protein	-2.3334	1.51165e-05	-1.93893	2.74997e-05	-2.29956	1.68731e-05
SP5448_09110	cinA	ADP-ribose pyrophosphatase of COG1058 family (EC 3.6.1.13) / Nicotinamide-nucleotide amidase (EC 3.5.1.42)	-1.8653	0.000360369	-1.80064	0.000174047	-1.30415	0.00462391
SP5448_09295	gidA	tRNA-5-carboxymethylaminomethyl-2-thiouridine(34) synthesis protein MnmG	-1.75806	0.000498583	-1.32181	0.00175464	-1.25057	0.00543341
SP5448_09300		MutT/Nudix family protein	-1.83834	0.000360369	-1.35899	0.00143766	-1.16385	0.00846918
SP5448_09305	mnmA	tRNA-specific 2-thiouridylase MnmA (EC 2.8.1.13)	-2.24827	1.68156e-05	-1.66532	8.32541e-05	-1.93623	6.04102e-05
SP5448_09415		Bis-ABC ATPase YbiT	-1.47495	0.000770367	-1.01008	0.00484838	-1.04425	0.00796536
