# Supplementary material for: Streptococcus pyogenes Transcriptome Changes in the Inflammatory Environment of Necrotizing Fasciitis
Source: Appl Environ Microbiol. 2019 Oct 16;85(21):e01428-19. doi: 10.1128/AEM.01428-19 (PMC6803311; doi:10.1128/AEM.01428-19)
Supplement: Supplemental file 6 [file AEM.01428-19-sd006.xlsx]

## Sheet: up_only_original
Dataset 5-1: Findings of consistently enriched mRNA in original results only.
			24 h/THY		48 h/THY		96 h/THY
Gene ID	Gene name	Definition_from_PATRIC	log2 FC	FDR	log2 FC	FDR	log2 FC	FDR
SP5448_00730		hypothetical protein	1.13382	0.0967902	1.91554	0.012454	1.62868	0.0425204
SP5448_01640	dnaQ	DNA polymerase III epsilon subunit (EC 2.7.7.7)	1.2577	0.0144698	1.62322	0.00412141	1.39042	0.0159557
SP5448_01645		Transcriptional regulator, MerR family	1.29695	0.0152591	1.75997	0.00345216	1.61027	0.00995807
SP5448_03090	aroB	3-dehydroquinate synthase (EC 4.2.3.4)	1.27617	0.00967859	1.98578	0.000962494	1.26981	0.0172565
SP5448_07675	mtsA	Manganese ABC transporter, periplasmic-binding protein SitA	1.07611	0.00360114	1.38333	0.000811229	1.23729	0.00308467
SP5448_07810		hypothetical protein	1.12105	0.0392765	1.57249	0.00854842	1.16717	0.0526166
SP5448_08650		hypothetical protein	1.01846	0.00671396	1.2152	0.00261421	1.58949	0.00140623

## Sheet: up_only_non24h1
Dataset 5-2: Findings of consistently enriched mRNA in re-analyzed results only.
			24 h/THY		48 h/THY		96 h/THY
Gene ID	Gene name	Definition_from_PATRIC	log2 FC	FDR	log2 FC	FDR	log2 FC	FDR
SP5448_00800		V-type ATP synthase subunit H (EC 3.6.3.14)	4.99171	4.24021e-08	4.67565	2.41801e-08	4.45616	1.50861e-07
SP5448_01620	nupC	Na+ dependent nucleoside transporter NupC	1.79738	6.3031e-05	2.0592	5.828e-06	1.90203	3.64301e-05
SP5448_01625	deoC	Deoxyribose-phosphate aldolase (EC 4.1.2.4)	1.50334	0.000204459	1.52574	6.22845e-05	1.51216	0.000182784
SP5448_01890	isp2	Immunogenic secreted protein	1.17218	0.00270996	1.53996	0.000150835	1.11769	0.00398329
SP5448_02610	nagA	N-acetylglucosamine-6-phosphate deacetylase (EC 3.5.1.25)	1.22719	0.00648323	1.48413	0.000892934	1.73296	0.000686072
SP5448_02615		oxidoreductase of aldo/keto reductase family, subgroup 1	1.27458	0.00686125	1.73069	0.000390747	1.58408	0.00186388
SP5448_03200	ahrC.2	Arginine pathway regulatory protein ArgR, repressor of arg regulon	1.0133	0.00666059	1.20774	0.00100862	1.33077	0.00120726
SP5448_03370	mutT	Mutator MutT protein (7,8-dihydro-8-oxoguanine-triphosphatase) (EC 3.6.1.-)	1.08683	0.00886455	1.16474	0.00313616	1.34346	0.00263961
SP5448_03745		Phage-associated cell wall hydrolase	1.14425	0.0236435	1.8884	0.000510562	1.64059	0.00325747
SP5448_04140		Dihydrolipoamide acyltransferases	3.0451	1.25999e-06	3.11044	2.76175e-07	3.02734	1.20887e-06
SP5448_04885	coaA	Pantothenate kinase (EC 2.7.1.33)	1.25042	0.00179397	2.30265	3.78523e-06	1.83082	8.91139e-05
SP5448_07375		hypothetical protein	1.35635	0.0061225	1.16297	0.00821409	2.01542	0.000422662
SP5448_08565	ska	Streptokinase	1.12993	0.00572168	1.87781	5.2396e-05	1.51713	0.00084859
SP5448_09145	argR2	Arginine repressor ArgR, putative	1.07365	0.00684859	1.2833	0.00101895	1.42787	0.00114582

## Sheet: down_only_original
Dataset 5-3: Findings of consistently depleted mRNA in original results only.
			24 h/THY		48 h/THY		96 h/THY
Gene ID	Gene name	Definition_from_PATRIC	log2 FC	FDR	log2 FC	FDR	log2 FC	FDR
SP5448_01670	srv	Transcriptional regulator, Crp/Fnr family	-1.09129	0.00524811	-1.22745	0.00261421	-1.1797	0.00625731
SP5448_03535		Phage protein	-1.8816	0.0827917	-2.4641	0.031888	-2.39879	0.0558128
SP5448_03575		Phage protein	-1.0822	0.0557224	-1.09095	0.0547548	-1.34745	0.0384851

## Sheet: down_only_non24h1
Dataset 5-4: Findings of consistently depleted mRNA in re-analyzed results only.
			24 h/THY		48 h/THY		96 h/THY
Gene ID	Gene name	Definition_from_PATRIC	log2 FC	FDR	log2 FC	FDR	log2 FC	FDR
SP5448_00670		FIG014356: hypothetical protein	-1.18517	0.00450849	-1.00344	0.00667889	-1.1075	0.00734121
SP5448_01510		Hydrolase, alpha/beta fold family	-1.22997	0.00135461	-1.18918	0.000778909	-1.02175	0.00487495
SP5448_02160		Acetyltransferase TM0577	-1.20962	0.00211402	-1.04872	0.0027419	-1.18383	0.00265966
SP5448_02285		Phage protein	-1.3892	0.0743554	-1.97326	0.00899249	-2.19853	0.00945273
SP5448_02360		Phage protein	-1.00938	0.0827746	-1.08151	0.0434834	-3.9909	1.00283e-05
SP5448_03505			-1.55528	0.0701008	-2.06833	0.0118352	-3.53765	0.000767872
SP5448_03885		hypothetical protein	-2.43335	6.55145e-05	-1.07698	0.010872	-1.85699	0.000648001
SP5448_04460		hypothetical protein	-1.73876	0.0198243	-2.02904	0.00469132	-1.23117	0.0863304
SP5448_05830		Ribonuclease J2 (endoribonuclease in RNA processing)	-1.2111	0.00221996	-1.00181	0.00396728	-1.11566	0.00404474
SP5448_06000	bcaT	Branched-chain amino acid aminotransferase (EC 2.6.1.42)	-1.45878	0.000499635	-1.45371	0.000195142	-1.80318	8.29682e-05
SP5448_06640	atpC	ATP synthase epsilon chain (EC 3.6.3.14)	-1.38952	0.00269019	-1.09758	0.00629469	-1.18288	0.00798839
SP5448_06645	atpD	ATP synthase beta chain (EC 3.6.3.14)	-1.48964	0.00176306	-1.13276	0.00527433	-1.25364	0.00564387
SP5448_06650	atpG	ATP synthase gamma chain (EC 3.6.3.14)	-1.53695	0.00157852	-1.14115	0.00557484	-1.3779	0.00351511
SP5448_06655	atpA	ATP synthase alpha chain (EC 3.6.3.14)	-1.58413	0.000702423	-1.05593	0.00530181	-1.35894	0.00221274
SP5448_06675	atpE	ATP synthase F0 sector subunit c (EC 3.6.3.14)	-1.47515	0.000805131	-1.01792	0.00483825	-1.25494	0.00265987
SP5448_06770	eno	Enolase (EC 4.2.1.11)	-1.12668	0.00291986	-1.04463	0.00250797	-1.14459	0.00295768
SP5448_07010	tpiA	Triosephosphate isomerase (EC 5.3.1.1)	-1.46195	0.000416151	-1.60682	6.98951e-05	-1.44051	0.00048432
